# Supplementary material for: An insight into the salivary gland and fat body transcriptome of Panstrongylus lignarius (Hemiptera: Heteroptera), the main vector of Chagas disease in Peru
Source: PLoS Negl Trop Dis. 2018 Feb 20;12(2):e0006243. doi: 10.1371/journal.pntd.0006243 (PMC5834209; doi:10.1371/journal.pntd.0006243)
Supplement: S1 Spreadsheet — (XLSX) [file pntd.0006243.s001.xlsx]

## Sheet: Plig
Link to pep	Seq size	Link to CDS	Seq size	14 N's?	First residue	*	SigP Result	Cleavage Position	MW	pI	Mature MW	pI	Predicted helices	No. potential glyc sites	Contig name	SG reads	FB reads	Significant?	First/(Second+1)	Second/(First+1)	FPKM SG	FPKM FB	Comments	Class	DBase	Evalue	% Coverage	Best match to NR-LIGHT protein database	E value	Match	% identity	% similarity	% Coverage	Species of best match	Best match to HEMIPTERA protein database	E value	Match	% identity	% similarity	% Coverage	Species of best match	Best match to CDD database	E value	All CDD domains	Name	CDS size	Index to map reads	Number of reads to Sample_9_PherreSalGland_temp-97-h5-1gap and link to read file	Linear coverage %
PhSigP-60686	212	PhSigP-60686	212		M		SIG	18-19	24.261	8.74	22.233	8.6	0	0	PhSigP-60686	26572	1	Y	13473.2	3.71093e-05	1532.98	0.05689	tm816 triabin-like lipocalin precursor - signalP detected lipocalin	s/lipocal	HEMIPTERA	7e-61	103.4	hypothetical protein Td25 similar to salivary lipocalin	1E-041	gi|270046200	47	60	104	Triatoma dimidiata	putative tm816 triabin-like lipocalin precursor	7E-061	gi|656762109	59	71	103	Panstrongylus megistus	Triabin	8E-013	Triabin 8e-013| Nitrophorin | Inhibitor_I42 | SLC6sbd_u1 | PRK13759 | MaoC_dehydratas | PRK14408 | COG0733 |	PhSigP-60686	212	4878	26572	100
PhSigP-51205_FR5_169-384	197	PhSigP-51205_FR5_169-384	594		M	*	SIG	18-19	22.797	9.04	20.822	8.95	1	0	PhSigP-51205_FR5_169-384	30100	2	Y	10174.7	6.55198e-05	619.767	0.0406083	hypothetical protein Td29 similar to triatin-like salivary lipocalin - signalP detected lipocalin	s/lipocal	HEMIPTERA	3e-80	100.5	hypothetical protein Td29 similar to triatin-like salivary lipocalin	5E-079	gi|270046208	73	83	101	Triatoma dimidiata	hypothetical protein Td29 similar to triatin-like salivary lipocalin	3E-080	gi|270046208	73	83	101	Triatoma dimidiata	Triabin	3E-019	Triabin 3e-019| PLN02372 | Nitrophorin | PRK07921 | Lipocalin | Cell_shape-determining_protein_MreC | VDE | Dnmt3b_related | BROMI |	PhSigP-51205_FR5_169-384	594	2452	30100	100
PhSigP-6695_FR4_1-225	210	PhSigP-6695_FR4_1-225	633		M	*	SIG	17-18	23.941	6.34	22.028	5.85	0	0	PhSigP-6695_FR4_1-225	9663	0	Y	9799.15	0	186.705	0	secreted protein partial - signalP detected	s/	HEMIPTERA	9e-46	98	putative cellular myosin heavy chain	0.47	gi|353232240	22	41	36	Schistosoma mansoni	putative secreted protein, partial	9E-046	gi|604788769	45	63	98	Triatoma infestans	PRK06036	0.61	PRK06036 | hypothetical_protein | GT8_HUGT1_C_like | PRK01906 | DHOD_2_like | PLN03109 | Respiratory_nitrate_reductase_1_beta_c... 28 3.5 | Ptr | PRK13505 | DNA_mismatch_repair_protein_MutS |	PhSigP-6695_FR4_1-225	633	926	9663	100
PhSigP-1761_FR4_4-207	188	PhSigP-1761_FR4_4-207	567		M	*	SIG	20-21	21.984	9.08	19.656	8.86	0	0	PhSigP-1761_FR4_4-207	8879	0	Y	9004.11	0	191.527	0	salivary lipocalin - signalP detected lipocalin	s/lipocal	HEMIPTERA	3e-61	88	pallidipin 2	9E-045	gi|388359	50	64	96	Triatoma pallidipennis	putative salivary lipocalin	3E-061	gi|656762027	64	77	89	Panstrongylus megistus	Triabin	4E-016	Triabin 4e-016| F420_MSMEG_2516 | ribokinase_group_D | GCHY-1 | PLN03223 | rpsI | UreF | PRK12446 | HJURP_mid | PLDc_FAM83H_N |	PhSigP-1761_FR4_4-207	567	331	8879	100
Ph-57329	786	Ph-57329	2358	Y	I		CYT		85.182	4.57			0	0	Ph-57329	51044	5	Y	8627.2	9.65918e-05	264.758	0.025574	microtubule-associated protein futsch partial	cs	HEMIPTERA	0	88	hypothetical protein Y032_0092g2532	3E-023	gi|597854184	24	46	55	Ancylostoma ceylanicum	putative microtubule-associated protein futsch, partial	1E-174	gi|656774569	50	64	89	Panstrongylus megistus	retinal_rod	2E-009	retinal_rod 2e-009| MDN1 5e-005| Utp14 0.001| PTZ00108 0.002| PTZ00121 0.003| CDC27 | SMC_N | NCKAP5 | chromosome_segregation_protein_related... 32 0.82 | Smc |	Ph-57329	2358	8507	51044	97.6251
PhSigP-4154_FR1_99-164	61	PhSigP-4154_FR1_99-164	186		M	*	SIG	33-34	7.425	6.13	3.376	5.99	0	0	PhSigP-4154_FR1_99-164	8497	0	Y	8616.72	0	558.729	0	hypothetical secreted protein precursor	s/uk	NR-LIGHT	1000	2.4	rough deal	14	gi|568254179	42	57	2	Anopheles darlingi	hypothetical secreted peptide precursor	7.3	gi|307095070	27	47	72	Triatoma matogrossensis	Glypican	3.1	Glypican |	PhSigP-4154_FR1_99-164	186	667	8497	100
PhSigP-45587_FR2_172-229	53	PhSigP-45587_FR2_172-229	165		M		SIG	31-32	6.275	10.52	2.66	9.63	0	0	PhSigP-45587_FR2_172-229	16530	1	Y	8381.46	5.96519e-05	1225.29	0.073095	hypothetical secreted protein precursor	s/uk	NR-LIGHT	1000	8.4	glyoxalase I	55	gi|641582479	38	57	8	Plasmodium reichenowi	NADH dehydrogenase subunit 6 (mitochondrion)	9.4	gi|468114668	35	57	27	Sogatella furcifera	PRK14872	2.6	PRK14872 | PRK10559 |	PhSigP-45587_FR2_172-229	165	2174	16530	97.5758
PhSigP-62466_FR3_1-202	195	PhSigP-62466_FR3_1-202	591		M		SIG	18-19	22.422	8.34	20.41	8.1	0	0	PhSigP-62466_FR3_1-202	24781	2	Y	8376.72	7.95824e-05	512.837	0.0408145	salivary lipocalin 2 - signalP detected lipocalin	s/lipocal	HEMIPTERA	1e-38	97.7	salivary lipocalin 2	2E-037	gi|111379881	46	60	98	Triatoma brasiliensis	salivary lipocalin 2	1E-038	gi|111379881	46	60	98	Triatoma brasiliensis	Triabin	2E-011	Triabin 2e-011| Nitrophorin 0.002| PRK15021 | rpoC2 | DUF1119 | PRK14977 | COG1963 | ftsA | PRK08206 | FSA_C |	PhSigP-62466_FR3_1-202	591	4360	24781	100
Ph-59263	491	Ph-59263	1476		I	*	CYT		56.88	9.24			2	0	Ph-59263	31125	3	Y	7890.89	9.50433e-05	257.912	0.0245136	Cytochrome P450 - 3 predicted membrane helices	detox/ox membrane	PFAM	1e-67	104.7	cytochrome P450 6BQ4	5E-086	gi|270006370	34	57	96	Tribolium castaneum	putative cytochrome	0.0	gi|656773063	83	91	97	Panstrongylus megistus	p450	6E-067	p450 6e-067| CypX 5e-031| PLN02290 5e-024| PTZ00404 4e-022| PLN03195 1e-016| PLN02738 1e-016| PLN02302 2e-015| PLN02936 3e-015| PLN02966 3e-014| PLN02196 4e-014|	Ph-59263	1476	10565	31125	99.9322
Ph-58173	201	Ph-58173	606		K	*	CYT		23.462	9.22			0	0	Ph-58173	21959	2	Y	7422.8	8.98093e-05	443.188	0.0398042	triabin lipocalin	s/lipocal	HEMIPTERA	1e-75	91	hypothetical protein Td30 similar to pallidipin-like salivary lipocalin	5E-024	gi|270046210	40	56	89	Triatoma dimidiata	putative triabin	1E-075	gi|656762201	72	80	92	Panstrongylus megistus	Triabin	5E-008	Triabin 5e-008| Foamy_virus_ENV | PRK04350 | Molybdopterin | Chaperone_protein_DnaJ | COG1855 | Lipocalin | PheT | Peptidase_U57 | Dihydrolipoyl_dehydrogenase |	Ph-58173	606	9005	21959	100
PhSigP-58976_FR6_1-213	202	PhSigP-58976_FR6_1-213	609		M	*	SIG	17-18	23.034	5.61	21.146	5.41	0	0	PhSigP-58976_FR6_1-213	161427	22	Y	7117.46	0.00013439	3241.96	0.43569	hypothetical protein Td18 similar to triatin-like salivary lipocalin - signalP detected lipocalin	s/lipocal	HEMIPTERA	6e-79	103.5	hypothetical protein Td18 similar to triatin-like salivary lipocalin	1E-077	gi|270046188	70	82	104	Triatoma dimidiata	hypothetical protein Td18 similar to triatin-like salivary lipocalin	6E-079	gi|270046188	70	82	104	Triatoma dimidiata	Triabin	9E-017	Triabin 9e-017| Nitrophorin 2e-005| Alkane-hydroxylase | ATPgrasp_Ter | RNase_HII_eukaryota_like |	PhSigP-58976_FR6_1-213	609	3482	161427	100
PhSigP-56895_FR4_1-176	163	PhSigP-56895_FR4_1-176	492		M	*	SIG	23-24	18.783	9.23	16.303	9.16	0	0	PhSigP-56895_FR4_1-176	19874	2	Y	6718.01	9.92308e-05	494.047	0.0490272	pallidipin-like salivary lipocalin partial - signalP detected lipocalin	s/lipocal	HEMIPTERA	2e-43	69.6	hypothetical protein Td124 similar to pallidipin-like salivary lipocalin	5E-020	gi|270046246	37	54	83	Triatoma dimidiata	putative pallidipin-like salivary lipocalin, partial	2E-043	gi|656762099	61	75	70	Panstrongylus megistus	Triabin	3E-007	Triabin 3e-007| PRK15376 | Tyrosine-protein_kinase_CpsD | fabG | GT1_CapH_like | Macro_Poa1p_like_SNF2 | PRK06288 | PRK02975 | Csm6_III-A | ASCH_Ef3133_like |	PhSigP-56895_FR4_1-176	492	3076	19874	100
PhSigP-6876_FR4_1-138	133	PhSigP-6876_FR4_1-138	402		M	*	SIG	24-25	15.084	9.39	12.392	9.42	0	0	PhSigP-6876_FR4_1-138	26144	3	Y	6628.09	0.00011315	795.416	0.0900051	salivary secreted protein - signalP detected	s/	HEMIPTERA	2e-29	98.5	AGAP003713-PA	5E-018	gi|347970467	39	61	99	Anopheles gambiae str. PEST	putative salivary secreted protein	2E-029	gi|149898838	47	61	99	Triatoma infestans	COG4319	1.9	COG4319 | Herpes_MCP | MscS_TM | ULP1 | GP4 | PBP2_HisGL1 | AsnA |	PhSigP-6876_FR4_1-138	402	940	26144	100
PhSigP-60728_FR4_5-221	209	PhSigP-60728_FR4_5-221	630		M	*	SIG	18-19	23.873	8.94	21.875	8.85	1	0	PhSigP-60728_FR4_5-221	19031	2	Y	6433.05	0.000103626	369.462	0.0382879	triabin partial - signalP detected lipocalin	s/lipocal	HEMIPTERA	2e-60	100	hypothetical protein Td33 similar to pallidipin-like salivary lipocalin	6E-035	gi|270046214	40	58	100	Triatoma dimidiata	putative triabin, partial	2E-060	gi|656762141	55	66	100	Panstrongylus megistus	Triabin	3E-019	Triabin 3e-019| YkuD_2 | PRK13247 |	PhSigP-60728_FR4_5-221	630	3945	19031	100
PhSigP-62745_FR6_1-235	227	PhSigP-62745_FR6_1-235	684		M	*	SIG	18-19	25.598	5.45	23.723	5.45	0	0	PhSigP-62745_FR6_1-235	61508	9	Y	6237.47	0.000144287	1099.83	0.158693	Orotidine 5'-phosphate decarboxylase - signalP detected	ps	HEMIPTERA	1e-58	100.9	uncharacterized protein LOC100679065	1E-013	gi|345481008	26	48	45	Nasonia vitripennis	Orotidine 5'-phosphate decarboxylase	1E-058	gi|732593289	47	67	101	Lygus hesperus	Selenocysteine	0.16	Selenocysteine-specific_elongation_fac... 33 0.16 | PLN02359 | VI_IcmF | I-BAR_IMD | PLN03039 | Sodium/glutamate_symport_carrier_prote... 27 5.6 | PEPcase | LIF_OSM | SAM_DDHD2 |	PhSigP-62745_FR6_1-235	684	4423	61508	100
PhSigP-1017_FR6_104-314	202	PhSigP-1017_FR6_104-314	609		M	*	SIG	18-19	23.744	9.42	21.734	9.42	0	0	PhSigP-1017_FR6_104-314	91699	14	Y	6199.4	0.00015055	1841.6	0.277257	triabin-like lipocalin precursor partial - signalP detected lipocalin	s/lipocal	HEMIPTERA	2e-81	98	hypothetical protein Td24 similar to salivary lipocalin	3E-035	gi|270046198	41	60	98	Triatoma dimidiata	putative triabin-like lipocalin precursor, partial	2E-081	gi|656762025	72	83	99	Panstrongylus megistus	Triabin	2E-020	Triabin 2e-020| Nitrophorin 3e-004| Blc | Lipocalin | PLN02372 | PBP1_AraR |	PhSigP-1017_FR6_104-314	609	192	91699	99.5074
PhSigP-60467_FR2_11-1849	1837	PhSigP-60467_FR2_11-1849	5514		M	*	SIG	22-23	208.16	4.61	205.953	4.6	0	2	PhSigP-60467_FR2_11-1849	213939	34	Y	6198.67	0.000156715	474.539	0.0743676	microtubule-associated protein futsch partial - signalP detected	cs	HEMIPTERA	0	100.8	hypothetical protein Y032_0092g2532	1E-025	gi|597854184	23	45	56	Ancylostoma ceylanicum	putative microtubule-associated protein futsch, partial	0.0	gi|656774569	62	74	101	Panstrongylus megistus	retinal_rod	6E-009	retinal_rod 6e-009| MDN1 9e-009| PTZ00121 2e-007| PTZ00108 3e-005| SMC_N 3e-004| Smc 8e-004| PRK03918 0.001| PTZ00112 0.002| Daxx 0.003| Utp14 0.006|	PhSigP-60467_FR2_11-1849	5514	3888	213939	100
Ph-50672	207	Ph-50672	624		M	*	BL/SIG		23.811	4.71			0	0	Ph-50672	6098	0	Y	6183.92	0	119.523	0	triabin lipocalin	s/lipocal	HEMIPTERA	3e-82	95.3	hypothetical protein Td38 similar to pallidipin-like salivary lipocalin	5E-056	gi|270046218	50	68	101	Triatoma dimidiata	putative triabin	3E-082	gi|656762289	70	80	95	Panstrongylus megistus	Triabin	1E-014	Triabin 1e-014| Lipocalin 0.091| Svf1 | nitrous-oxide_reductase_precurser | DUF3450 | Palm_thioest | Amastin | PRK02888 | COG4412 | Dehydratase_hem |	Ph-50672	624	9066	6098	100
PhSigP-4154_FR5_1-147	144	PhSigP-4154_FR5_1-147	435		M	*	SIG	28-29	16.175	9.95	13.119	9.95	1	1	PhSigP-4154_FR5_1-147	12075	1	Y	6122.57	8.16583e-05	339.505	0.0277257	hypothetical conserved insect secreted protein - signalP detected	s/	HEMIPTERA	1e-61	97.8	11.6 kDa midgut protein	3E-013	gi|157674471	37	60	83	Lutzomyia longipalpis	hypothetical conserved insect secreted protein	1E-061	gi|307094966	80	88	98	Triatoma matogrossensis	oorC	1.5	oorC | PRK14844 | PRK06489 | PRK12758 |	PhSigP-4154_FR5_1-147	435	668	12075	100
PhSigP-7871_FR1_23-135	106	PhSigP-7871_FR1_23-135	324		M		SIG	27-28	11.978	10.21	8.99	10.09	2	0	PhSigP-7871_FR1_23-135	22235	3	Y	5637.07	0.000133042	839.345	0.111673	Unknown product - signalP detected - 2 predicted membrane helices	uk membrane				solute carrier, putative	6.3	gi|241165276	35	57	13	Ixodes scapularis	Xaa-Pro aminopeptidase 1	1.1	gi|732658514	25	52	12	Lygus hesperus	DUF2893	0.30	DUF2893 | PHA02790 | non-ribosomal_peptide_synthetase | PLN00412 | DHC_N1 |	PhSigP-7871_FR1_23-135	324	1018	22235	99.0741
PhSigP-59941_FR2_1-214	210	PhSigP-59941_FR2_1-214	633		M	*	SIG	18-19	23.881	8.75	21.997	8.61	0	5	PhSigP-59941_FR2_1-214	49485	8	Y	5575.81	0.000159416	956.133	0.152426	triabin - signalP detected lipocalin	s/lipocal	HEMIPTERA	2e-55	101.4	hypothetical protein Td30 similar to pallidipin-like salivary lipocalin	8E-028	gi|270046210	39	60	99	Triatoma dimidiata	putative triabin	2E-055	gi|656762201	54	70	101	Panstrongylus megistus	Triabin	1E-009	Triabin 1e-009| PTZ00440 | PIN_Rrp44 | COG1818 | Foamy_virus_ENV | COG5293 | PHA03002 | eu_ALAD_PBGS_cysteine_rich | Terminase_3 | GTPase_EngA |	PhSigP-59941_FR2_1-214	633	3757	49485	100
PhSigP-411_FR6_30-251	201	PhSigP-411_FR6_30-251	606		M	*	SIG	16-17	23.186	6.89	21.406	6.48	0	0	PhSigP-411_FR6_30-251	38269	6	Y	5544.03	0.000154602	772.365	0.119413	triabin-like lipocalin precursor - signalP detected lipocalin	s/lipocal	HEMIPTERA	5e-42	97.1	hypothetical protein Td40 similar to triabin-like lipocalin 4a precursor	3E-035	gi|270046220	42	59	100	Triatoma dimidiata	triabin-like lipocalin precursor	5E-042	gi|307094878	46	63	97	Triatoma matogrossensis	Triabin	1E-016	Triabin 1e-016| Nitrophorin 0.009| Lipocalin | Rrn6 | DUF272 | gltB | PHA03010 | PLN03142 | PRK02504 | DUF3626 |	PhSigP-411_FR6_30-251	606	86	38269	98.1848
PhSigP-384_FR4_1-224	219	PhSigP-384_FR4_1-224	660		M	*	SIG	19-20	25.32	5.65	23.097	5.35	0	0	PhSigP-384_FR4_1-224	54106	9	Y	5486.84	0.000164026	1002.65	0.164464	secreted protein precursor partial - signalP detected	s/	HEMIPTERA	8e-29	101.8	trialysin precursor	5E-010	gi|18920644	48	61	35	Triatoma infestans	putative secreted protein precursor, partial	8E-029	gi|604792284	59	70	102	Triatoma infestans	COG2414	0.13	COG2414 | gatA | gamma_tubulin | hypothetical_protein_HMPREF9455_00034 | PRK03892 | delta_tubulin | SDH_sah | DsbG | Sig70_bacteroi1 |	PhSigP-384_FR4_1-224	660	78	54106	100
PhSigP-55634_FR2_1-191	184	PhSigP-55634_FR2_1-191	555		M	*	SIG	18-19	20.539	5.14	18.52	5	1	0	PhSigP-55634_FR2_1-191	172294	31	Y	5460.05	0.000177424	3796.87	0.67366	salivary lipocalin lipocalin partial - signalP detected lipocalin	s/lipocal	HEMIPTERA	2e-72	100.5	salivary lipocalin	1E-052	gi|111379913	61	71	99	Triatoma brasiliensis	putative salivary lipocalin lipocalin, partial	2E-072	gi|656761597	76	86	101	Panstrongylus megistus	Triabin	8E-021	Triabin 8e-021| BLMT_like | PLN02372 | C2A_Synaptotagmin-4-11 | Fe-ADH1 | RNR_II_monomer | GH16_beta_agarase | Nitrophorin |	PhSigP-55634_FR2_1-191	555	2918	172294	100
Ph-59901	480	Ph-59901	1443		Y	*	CYT		55.95	8.32			1	0	Ph-59901	21389	3	Y	5422.59	0.000138304	181.289	0.0250742	Cytochrome P450	detox/ox	PFAM	6e-71	104.7	cytochrome P450 6BQ4	1E-083	gi|270006370	34	56	94	Tribolium castaneum	putative cytochrome	0.0	gi|656773063	82	91	95	Panstrongylus megistus	p450	3E-070	p450 3e-070| CypX 3e-028| PTZ00404 9e-021| PLN02290 2e-019| PLN02394 1e-016| PLN02738 3e-015| PLN02966 4e-015| PLN03112 2e-014| PLN03195 2e-014| PLN02655 3e-014|	Ph-59901	1443	11159	21389	100
PhSigP-59702_FR6_1-326	318	PhSigP-59702_FR6_1-326	957		M	*	SIG	19-20	36.503	9.11	34.337	8.97	0	0	PhSigP-59702_FR6_1-326	90004	16	Y	5368.95	0.000175298	1150.27	0.201641	Inositol-145-triphosphate 5-phosphatase (synaptojanin) INP51/INP52/INP53 family - probable fragment - signalP detected	s/ipp	KOG	9e-51	28.2	hypothetical protein Td95 similar to salivary inositol polyphosphate	3E-090	gi|270046240	71	81	101	Triatoma dimidiata	salivary inositol polyphosphate 5-phosphatase	1E-114	gi|149689206	65	79	100	Triatoma infestans	INPP5c_INPP5J-l	6E-090	INPP5c_INPP5J-like 6e-090| INPP5c 3e-072| IPPc 1e-070| INPP5c_INPP5B 2e-062| INPP5c_ScInp51p-like 9e-051| INPP5c_Synj 4e-045| COG5411 2e-041| INPP5c_INPP5E-like 5e-041| INPP5c_SHIP2-INPPL1 2e-036| INPP5c_Synj2 3e-036|	PhSigP-59702_FR6_1-326	957	3691	90004	100
PhSigP-514_FR6_3-128	121	PhSigP-514_FR6_3-128	366		M	*	SIG	18-19	14.213	9.06	12.227	8.91	0	1	PhSigP-514_FR6_3-128	10567	1	Y	5357.95	9.33105e-05	353.117	0.0329527	triabin partial - signalP detected lipocalin	s/lipocal	HEMIPTERA	4e-41	57.8	pallidipin 2	8E-014	gi|388359	39	55	57	Triatoma pallidipennis	putative triabin, partial	4E-041	gi|656762101	63	77	58	Panstrongylus megistus	Triabin	8E-007	Triabin 8e-007| COG4889 | pgi | COG1480 | PHA03181 | PRK08256 | PTZ00315 | ClC_sycA_like | G2F | Spore_II_R |	PhSigP-514_FR6_3-128	366	102	10567	100
PhSigP-61662_FR5_1-203	196	PhSigP-61662_FR5_1-203	591		M	*	SIG	18-19	22.076	5.93	20.088	5.64	0	1	PhSigP-61662_FR5_1-203	483694	91	Y	5331.62	0.000185521	10009.9	1.85706	hypothetical protein Td18 similar to triatin-like salivary lipocalin - signalP detected lipocalin	s/lipocal	HEMIPTERA	9e-79	101.5	hypothetical protein Td18 similar to triatin-like salivary lipocalin	2E-077	gi|270046188	70	82	102	Triatoma dimidiata	hypothetical protein Td18 similar to triatin-like salivary lipocalin	9E-079	gi|270046188	70	82	102	Triatoma dimidiata	Triabin	6E-019	Triabin 6e-019| Nitrophorin | Sec6 | PBP2_BlaA | COG3434 | TmCorA-like_u2 | DUF732 | HypE | MtCorA-like | SpeD |	PhSigP-61662_FR5_1-203	591	4172	483694	100
Ph-62465	155	Ph-62465	468		L	*	CYT		17.063	4.98			0	0	Ph-62465	88481	16	Y	5278.1	0.000178315	2312.34	0.412331	secreted protein	s/	HEMIPTERA	1e-12	93.8	dipeptidyl peptidase III, putative	0.12	gi|241692162	26	43	16	Ixodes scapularis	putative secreted protein	1E-012	gi|485221409	28	44	94	Rhodnius prolixus	PLN03209	0.73	PLN03209 | COG4721 | Probable_transaldolase | HSPA12_like_NBD | Pertus-S4-tox | PTZ00280 | PRK08117 | PRK14250 | alaS | PRK12656 |	Ph-62465	468	7296	88481	100
Ph-1264	193	Ph-1264	582		M	*	CYT		22.168	5.49			0	0	Ph-1264	5178	0	Y	5250.96	0	108.815	0	triabin lipocalin	s/lipocal	HEMIPTERA	2e-57	86.1	hypothetical protein Td38 similar to pallidipin-like salivary lipocalin	7E-038	gi|270046218	43	61	93	Triatoma dimidiata	putative triabin	2E-057	gi|656762289	60	74	86	Panstrongylus megistus	Triabin	2E-008	Triabin 2e-008| Lipocalin 0.095| VKOR | Acetyl-coenzyme_A_synthetase | PRK00174 | VKOR_arc | CENP-H | PRK13762 |	Ph-1264	582	6403	5178	100
PhSigP-3145_FR5_8-231	213	PhSigP-3145_FR5_8-231	642		M	*	SIG	16-17	24.058	5.51	22.366	5.31	0	1	PhSigP-3145_FR5_8-231	58883	11	Y	4976.06	0.000184212	1121.77	0.206647	secreted protein partial - signalP detected	s/	HEMIPTERA	1e-60	100	dynein heavy chain 5, axonemal-like	0.64	gi|524894290	29	54	1	Aplysia californica	putative secreted protein, partial	1E-060	gi|604788769	55	74	100	Triatoma infestans	PLPDE_III_VanT	3.3	PLPDE_III_VanT | Reovirus_M2 | FabI | CIN1 | LEF-4 | PRK12576 | TCTP | AAA_32 | NA37 | PTZ00151 |	PhSigP-3145_FR5_8-231	642	543	58883	100
Ph-59900	502	Ph-59900	1509		L	*	SIG	16-17	58.265	8.84	56.553	8.9	2	0	Ph-59900	53383	10	Y	4921.38	0.000184719	432.675	0.079925	Cytochrome P450 - signalP detected - 2 predicted membrane helices	detox/ox membrane	PFAM	1e-67	104.5	cytochrome P450 6BQ4	1E-083	gi|270006370	34	55	95	Tribolium castaneum	putative cytochrome	0.0	gi|656773063	82	90	99	Panstrongylus megistus	p450	8E-067	p450 8e-067| CypX 7e-028| PTZ00404 3e-021| PLN02290 7e-021| PLN03112 3e-016| PLN02302 6e-016| PLN02394 6e-015| PLN02183 1e-014| PLN03195 1e-014| PLN02966 2e-014|	Ph-59900	1509	11163	53383	100
PhSigP-2656_FR6_1-187	184	PhSigP-2656_FR6_1-187	555		M	*	SIG	18-19	20.814	9.16	18.787	9.09	0	0	PhSigP-2656_FR6_1-187	24245	4	Y	4917.32	0.000162683	534.291	0.0869238	triabin - signalP detected lipocalin	s/lipocal	HEMIPTERA	4e-48	101	pallidipin 2	3E-046	gi|388359	51	68	100	Triatoma pallidipennis	putative triabin	4E-048	gi|656761789	54	68	101	Panstrongylus megistus	Triabin	1E-019	Triabin 1e-019| Lipocalin | PRK15001 | L1R_F9L | Gryzun | PRK07219 |	PhSigP-2656_FR6_1-187	555	462	24245	100
Ph-59814	500	Ph-59814	1503		L	*	SIG	16-17	58.032	8.47	56.346	8.53	0	0	Ph-59814	205536	42	Y	4847.26	0.000201504	1672.54	0.337025	Cytochrome P450 - signalP detected	detox/ox	PFAM	1e-69	106.2	cytochrome P450 6BQ4	2E-085	gi|270006370	34	57	96	Tribolium castaneum	putative cytochrome	0.0	gi|656773063	82	90	99	Panstrongylus megistus	p450	6E-069	p450 6e-069| CypX 4e-031| PLN02290 2e-025| PTZ00404 8e-022| PLN02302 1e-016| PLN02394 1e-016| PLN03195 3e-016| PLN02966 1e-015| PLN02655 2e-015| PLN02738 1e-014|	Ph-59814	1503	11226	205536	99.6008
Ph-58903	174	Ph-58903	525		F	*	CYT		20.173	5.02			0	0	Ph-58903	161878	33	Y	4828.2	0.000201024	3771.18	0.7581	lipocalin-like tilipo37 lipocalin partial lipocalin	s/lipocal	HEMIPTERA	6e-76	99.4	triatin	3E-036	gi|71725068	45	56	91	Triatoma infestans	putative lipocalin-like tilipo37 lipocalin, partial	6E-076	gi|656761651	76	85	99	Panstrongylus megistus	Triabin	1E-017	Triabin 1e-017| Nitrophorin | PTZ00376 | UvrD_C | PTZ00398 | DUF946 | Probable_membrane_antigen_3 | 3'2'5'-bisphosphate_nucleotidase | PRK10919 |	Ph-58903	525	10312	161878	100
PhSigP-6374_FR5_1-211	208	PhSigP-6374_FR5_1-211	627		M	*	SIG	18-19	24.131	9.09	22.07	8.9	0	0	PhSigP-6374_FR5_1-211	9466	1	Y	4799.69	0.000104162	184.649	0.0192355	hypothetical protein Td40 similar to triabin-like lipocalin 4a precursor - signalP detected lipocalin	s/lipocal	HEMIPTERA	9e-80	99	hypothetical protein Td40 similar to triabin-like lipocalin 4a precursor	2E-078	gi|270046220	70	82	100	Triatoma dimidiata	hypothetical protein Td40 similar to triabin-like lipocalin 4a precursor	9E-080	gi|270046220	70	82	100	Triatoma dimidiata	Triabin	2E-016	Triabin 2e-016| Csx12 | Nitrophorin | Reelin_repeat_7_subrepeat_2 | PLN02698 | PLN03032 | lysS | DUF3486 |	PhSigP-6374_FR5_1-211	627	898	9466	100
PhSigP-2843_FR5_1-223	208	PhSigP-2843_FR5_1-223	627		M	*	SIG	18-19	24.335	9.22	22.345	9.08	0	0	PhSigP-2843_FR5_1-223	18498	3	Y	4689.66	0.000159918	360.832	0.0577066	hypothetical protein Td40 similar to triabin-like lipocalin 4a precursor - signalP detected lipocalin	s/lipocal	HEMIPTERA	1e-79	100	hypothetical protein Td40 similar to triabin-like lipocalin 4a precursor	2E-078	gi|270046220	68	81	100	Triatoma dimidiata	hypothetical protein Td40 similar to triabin-like lipocalin 4a precursor	1E-079	gi|270046220	68	81	100	Triatoma dimidiata	Triabin	7E-015	Triabin 7e-015| Nitrophorin | GrpE | PLN03032 | Reelin_repeat_7_subrepeat_2 | SH2_SOCS7 | Pyruvate_Kinase | PLN02263 |	PhSigP-2843_FR5_1-223	627	493	18498	100
PhSigP-3291_FR5_7-235	222	PhSigP-3291_FR5_7-235	669		M	*	SIG	19-20	24.57	8.78	22.535	8.46	0	0	PhSigP-3291_FR5_7-235	106328	22	Y	4688.09	0.00020403	1943.88	0.396614	unknown secreted protein partial - signalP detected	s/	HEMIPTERA	8e-42	100.5	uncharacterized protein LOC100679065	6E-019	gi|345481008	30	47	50	Nasonia vitripennis	Mite allergen Der p 7	7E-071	gi|732599063	61	78	93	Lygus hesperus	PLN03123	1.3	PLN03123 | KISc_KIF2_like | PRK15284 | cysteate_syn | pgaA | PBP2_ModA_WtpA | PRK08071 | AmyAc_AmyMalt_CGTase_like |	PhSigP-3291_FR5_7-235	669	570	106328	100
PhSigP-45587	196	PhSigP-45587	196		M		SIG	18-19	22.377	9.36	20.319	9.31	0	0	PhSigP-45587	23104	4	Y	4685.91	0.000170717	1441.72	0.246136	salivary lipocalin - signalP detected lipocalin	s/lipocal	HEMIPTERA	7e-68	100	hypothetical protein Td19 similar to salivary lipocalin	8E-047	gi|270046190	48	63	93	Triatoma dimidiata	salivary lipocalin	7E-068	gi|307094888	61	77	100	Triatoma matogrossensis	Triabin	1E-017	Triabin 1e-017| Sarcoglycan_2 | L-aminoadipate-semialdehyde_dehydrogen... 29 1.2 | PRK12646 | PRK15050 | Asparagine_synthetase_1 | Gn_AT_II | PRK08566 |	PhSigP-45587	196	4729	23104	100
PhSigP-61727_FR6_2-109	92	PhSigP-61727_FR6_2-109	279		M	*	SIG	17-18	10.802	7.65	9.005	7.14	0	0	PhSigP-61727_FR6_2-109	22952	4	Y	4655.08	0.000171848	1006.15	0.172913	secreted protein with chitin-binding domain type 2 - signalP detected	s/	HEMIPTERA	4e-30	33	cuticular protein analogous to peritrophins 3-B precursor	6E-004	gi|218751882	35	52	20	Nasonia vitripennis	putative secreted protein with chitin-binding domain type 2	4E-030	gi|485221417	65	75	33	Rhodnius prolixus	CBM_14	4E-006	CBM_14 4e-006| ChtBD2 0.001| ND3 | Lgl_C | PHA02792 | cPLA2_Fungal_PLB | Baculo_E56 | PLN02240 | conserved_hypothetical_protein | rusti_cyanin |	PhSigP-61727_FR6_2-109	279	4186	22952	100
PhSigP-54422_FR3_1-188	183	PhSigP-54422_FR3_1-188	552		M	*	SIG	18-19	20.869	7.54	18.877	6.97	0	0	PhSigP-54422_FR3_1-188	86102	18	Y	4595.54	0.000206147	1907.75	0.393283	salivary lipocalin 4 - signalP detected lipocalin	s/lipocal	HEMIPTERA	2e-49	99.4	salivary lipocalin 5	9E-047	gi|111379901	55	66	100	Triatoma brasiliensis	salivary lipocalin 4	2E-049	gi|307094846	55	65	99	Triatoma matogrossensis	Triabin	2E-017	Triabin 2e-017| Nitrophorin | PRK09004 | Lipocalin | Rhabdo_ncap | PI-PLCc_SaPLC1_like | HmgA | TraH | V-type_proton_ATPase_subunit_F | hypothetical_protein_ALIPUT_00463 |	PhSigP-54422_FR3_1-188	552	2777	86102	100
Ph-56895	203	Ph-56895	612		L	*	SIG	20-21	22.731	9.17	20.618	9.18	0	0	Ph-56895	18119	3	Y	4593.57	0.000163263	362.102	0.059121	pallidipin-like salivary lipocalin partial - signalP detected lipocalin	s/lipocal	HEMIPTERA	7e-63	100	hypothetical protein Td33 similar to pallidipin-like salivary lipocalin	2E-023	gi|270046214	33	53	101	Triatoma dimidiata	putative pallidipin-like salivary lipocalin, partial	7E-063	gi|656762099	58	73	100	Panstrongylus megistus	Triabin	8E-008	Triabin 8e-008| Tyrosine-protein_kinase_CpsD | fabG | Macro_Poa1p_like_SNF2 |	Ph-56895	612	9975	18119	98.2026
Ph-59317	181	Ph-59317	546		T	*	SIG	16-17	20.154	8.46	18.403	8.49	0	1	Ph-59317	1031691	228	Y	4568.68	0.000217926	23110.3	5.03633	salivary lipocalin partial - signalP detected lipocalin	s/lipocal	HEMIPTERA	3e-55	98.8	salivary lipocalin	4E-054	gi|111379913	57	71	99	Triatoma brasiliensis	salivary lipocalin, partial	3E-055	gi|111379913	57	71	99	Triatoma brasiliensis	Triabin	1E-021	Triabin 1e-021| Nitrophorin | PCC | Lipocalin | COG3784 | TIGR02597 | CRC_subunit |	Ph-59317	546	10489	1031691	100
Ph-59221	492	Ph-59221	1479		C	*	BL	32-33	57.301	9	53.618	8.84	0	1	Ph-59221	67272	14	Y	4547.99	0.000205216	556.307	0.114165	Cytochrome P450	detox/ox	PFAM	1e-68	105.2	cytochrome P450 6BQ4	3E-082	gi|270006370	33	57	96	Tribolium castaneum	putative cytochrome	0.0	gi|656773063	79	88	97	Panstrongylus megistus	p450	6E-068	p450 6e-068| CypX 3e-032| PLN02290 1e-024| PTZ00404 6e-020| PLN02394 2e-017| PLN03195 3e-016| PLN02183 2e-015| PLN03112 1e-013| PLN02302 1e-013| PLN02196 6e-013|	Ph-59221	1479	10511	67272	99.7295
PhSigP-59037_FR5_113-369	248	PhSigP-59037_FR5_113-369	747		M	*	SIG	18-19	28.906	5.99	26.969	6	1	0	PhSigP-59037_FR5_113-369	40269	8	Y	4537.38	0.000195899	659.324	0.129164	cytochrome - signalP detected	met/energy	HEMIPTERA	0	48	cytochrome P450 9e2	9E-030	gi|642932240	36	54	24	Tribolium castaneum	putative cytochrome	1E-115	gi|656773063	83	90	48	Panstrongylus megistus	p450	2E-014	p450 2e-014| PLN02966 1e-004| PTZ00404 0.007| groEL | PLN03195 | PLN03112 | PTZ00114 | Band_3_anion_transport_protein | Glf | DUF2721 |	PhSigP-59037_FR5_113-369	747	3500	40269	96.2517
Ph-59287	390	Ph-59287	1173		V	*	BL	23-24	42.989	8.38	40.477	8.12	0	0	Ph-59287	102680	22	Y	4527.25	0.000211279	1070.62	0.226202	cathepsin D	pm/protease	NR-LIGHT	0	99.7	cathepsin D	1E-108	gi|301030231	49	67	100	Triatoma infestans	putative cathepsin d, partial	1E-158	gi|604789195	68	81	99	Triatoma infestans	Asp	2E-098	Asp 2e-098| phytepsin 3e-098| Cathepsin_D_like 1e-093| Cathepsin_D2 1e-092| pepsin_A 1e-087| Proteinase_A_fungi 5e-085| renin_like 5e-079| pepsin_like 7e-077| Cathespin_E 2e-076| gastricsin 4e-074|	Ph-59287	1173	10924	102680	99.5737
Ph-60166	128	Ph-60166	387		Y	*	CYT		14.482	8.79			0	0	Ph-60166	458543	103	Y	4471.19	0.000221503	14491.6	3.20995	hypothetical protein Td14 similar to salivary lipocalin - probable fragment lipocalin	s/lipocal	NR-LIGHT	2e-30	76	hypothetical protein Td14 similar to salivary lipocalin	2E-030	gi|270046180	53	71	76	Triatoma dimidiata	hypothetical protein, partial	3E-037	gi|355428320	57	73	93	Triatoma rubida	Triabin	6E-014	Triabin 6e-014| Lipocalin | ATP-dependent_RNA_helicase_CHL1 | PCC | COG1469 | eIF3g |	Ph-60166	387	11314	458543	100
Ph-2517	391	Ph-2517	1176		N	*	SIG	22-23	43.684	5.81	41.331	5.68	0	0	Ph-2517	109338	24	Y	4435.14	0.000216451	1137.14	0.246136	cathepsin D - signalP detected	s/protease	NR-LIGHT	0	100	cathepsin D	1E-104	gi|301030231	49	65	100	Triatoma infestans	putative cathepsin d, partial	1E-152	gi|604789195	65	79	100	Triatoma infestans	phytepsin	3E-091	phytepsin 3e-091| Asp 5e-091| Cathepsin_D_like 6e-091| Cathepsin_D2 6e-091| pepsin_A 1e-084| Proteinase_A_fungi 4e-080| Cathespin_E 9e-078| renin_like 1e-073| pepsin_like 1e-072| gastricsin 5e-070|	Ph-2517	1176	7876	109338	100
PhSigP-59287_FR4_14-313	293	PhSigP-59287_FR4_14-313	882		M	*	BL	19-20	32.896	7.66	30.779	7.16	0	1	PhSigP-59287_FR4_14-313	86829	19	Y	4402.62	0.000215778	1204.05	0.259811	cathepsin d partial	pm/protease	HEMIPTERA	0	73.7	cathepsin D	1E-081	gi|301030231	51	68	74	Triatoma infestans	putative cathepsin d, partial	1E-122	gi|604789195	73	84	74	Triatoma infestans	phytepsin	2E-079	phytepsin 2e-079| Cathepsin_D_like 7e-074| Asp 3e-073| Cathepsin_D2 6e-073| pepsin_A 2e-068| Proteinase_A_fungi 3e-065| pepsin_like 4e-063| Cathespin_E 9e-060| renin_like 5e-058| gastricsin 1e-055|	PhSigP-59287_FR4_14-313	882	3583	86829	100
PhSigP-57889	195	PhSigP-57889	195		M		SIG	18-19	22.555	6.88	20.523	6.49	0	0	PhSigP-57889	365446	84	Y	4359.94	0.000226662	22921.2	5.19537	triabin - signalP detected lipocalin	s/lipocal	HEMIPTERA	3e-84	100	hypothetical protein Td10 similar to triatin-like salivary lipocalin	1E-067	gi|270046174	64	75	100	Triatoma dimidiata	putative triabin	3E-084	gi|656761957	72	83	100	Panstrongylus megistus	Triabin	2E-014	Triabin 2e-014| Nitrophorin 0.001| ArsC | ArsC_ArsC | ushA | RRM1_2_NP220 | ArsC | CobN_like | Mononeg_RNA_pol | DNA_ligase |	PhSigP-57889	195	4825	365446	100
Ph-59781	210	Ph-59781	633		I	*	SIG	15-16	23.909	9.25	22.234	9.25	0	0	Ph-59781	30062	6	Y	4355.08	0.000196808	580.848	0.114319	tm816 triabin-like lipocalin precursor - signalP detected lipocalin	s/lipocal	HEMIPTERA	7e-64	100.9	hypothetical protein Td25 similar to salivary lipocalin	2E-052	gi|270046200	50	62	102	Triatoma dimidiata	putative tm816 triabin-like lipocalin precursor	7E-064	gi|656762109	58	71	101	Panstrongylus megistus	Triabin	7E-012	Triabin 7e-012| KbaA | Lipocalin | COG4945 |	Ph-59781	633	11118	30062	100
Ph-42042	377	Ph-42042	1134		V	*	CYT		42.385	5.12			0	0	Ph-42042	4262	0	Y	4322.05	0	45.9673	0	aspartyl protease	pm/protease	HEMIPTERA	0	96.6	cathepsin D	2E-086	gi|301030231	50	66	86	Triatoma infestans	putative aspartyl protease	1E-165	gi|485218355	72	85	97	Rhodnius prolixus	Cathepsin_D_lik	2E-092	Cathepsin_D_like 2e-092| Asp 2e-090| pepsin_A 9e-087| Proteinase_A_fungi 6e-086| Cathepsin_D2 1e-085| phytepsin 1e-082| Cathespin_E 5e-076| renin_like 1e-075| pepsin_like 5e-072| gastricsin 1e-067|	Ph-42042	1134	7356	4262	100
PhSigP-54837_FR5_1-199	186	PhSigP-54837_FR5_1-199	561		M	*	SIG	19-20	20.932	4.33	18.846	4.3	0	0	PhSigP-54837_FR5_1-199	21303	4	Y	4320.63	0.000185149	464.436	0.0859942	secreted protein partial - signalP detected	s/	HEMIPTERA	2e-29	89.9	./links/	0.46	gi|66522249	28	40	34	Apis mellifera	putative secreted protein, partial	2E-029	gi|604788769	37	56	90	Triatoma infestans	TolC	0.79	TolC | PseG | PRP3 | COG3587 | DUF4564 | PRK01198 | Diphthamide_biosynthesis_protein_2 | DUF285 | PRK14114 |	PhSigP-54837_FR5_1-199	561	2825	21303	100
PhSigP-59327_FR6_6-231	218	PhSigP-59327_FR6_6-231	657		M	*	SIG	16-17	24.431	7.68	22.661	7.26	0	0	PhSigP-59327_FR6_6-231	446974	104	Y	4316.88	0.000229442	8320.8	1.90915	unknown secreted protein - signalP detected	s/	HEMIPTERA	1e-36	95.1	uncharacterized protein LOC100679065	5E-010	gi|345481008	22	45	45	Nasonia vitripennis	hypothetical protein, partial	2E-058	gi|743583457	51	70	99	Lygus hesperus	MopB_Res-Cmplx1	0.76	MopB_Res-Cmplx1_Nad11-M | NADH-quinone_oxidoreductase_subunit_G | PBP1_mGluR_groupII | COG3977 | RPL14A | PRK12377 | MopB_NADH-Q-OR-NuoG2 | PRK09130 | MopB_Res-Cmplx1_Nad11 | 2-isopropylmalate_synthase |	PhSigP-59327_FR6_6-231	657	3596	446974	100
Ph-59489	154	Ph-59489	465		L	*	SIG	13-14	17.593	5.24	16.374	5.14	0	0	Ph-59489	8508	1	Y	4313.94	0.00011589	223.781	0.0259369	secreted protein precursor partial - signalP detected	s/	HEMIPTERA	1e-60	98	conserved Plasmodium protein, unknown function	0.005	gi|675226550	24	47	10	Plasmodium berghei ANKA	putative secreted protein precursor, partial	1E-060	gi|604782894	75	86	98	Triatoma infestans	VPS10	0.25	VPS10 | PRK14692 | Orbi_VP5 | Fzo_mitofusin | Laminin_I | V_ATPase_I | Trep_dent_lipo | Probable_endonuclease_4 | AIP3 | putative_cytoplasmic_protein |	Ph-59489	465	10628	8508	100
PhSigP-102_FR4_1-283	271	PhSigP-102_FR4_1-283	816		M	*	SIG	17-18	29.718	5.73	27.798	5.43	0	1	PhSigP-102_FR4_1-283	130891	30	Y	4281.78	0.000226012	1961.86	0.443407	chitin binding peritrophin-a domain protein - signalP detected	extmat	HEMIPTERA	5e-98	100.3	hypothetical protein AaeL_AAEL012653	3E-016	gi|157133158	30	43	40	Aedes aegypti	putative chitin binding peritrophin-a domain protein	5E-098	gi|485217425	58	73	100	Rhodnius prolixus	PRK05872	0.37	PRK05872 | CBM_14 | ChtBD2 | Lipl32 | PRK14962 | YIF1 | SecY | PRK13194 | Baculo_p26 |	PhSigP-102_FR4_1-283	816	22	130891	100
PhSigP-382_FR5_1-233	214	PhSigP-382_FR5_1-233	645		M	*	SIG	17-18	23.955	5.42	22.104	5.28	0	0	PhSigP-382_FR5_1-233	177223	41	Y	4279.05	0.000228131	3360.54	0.766648	secreted protein partial - signalP detected	s/	HEMIPTERA	1e-45	97.6	pentatricopeptide repeat-containing protein, putative	1.1	gi|255540497	25	44	24	Ricinus communis	putative secreted protein, partial	1E-045	gi|604788769	47	65	98	Triatoma infestans	alaS	1.9	alaS | Cnd3 | PRK00109 | SLC6sbd_SERT-like_u1 | 53EXOc | PRK11401 | RhoGAP_FAM13A1a | Nitrogenase_MoFe_beta_like | molybdenum_transport_system_protein | ADP-dependent_S-NADPH-hydrate_dehydrat... 27 7.3 |	PhSigP-382_FR5_1-233	645	76	177223	100
PhSigP-55967_FR5_1-207	202	PhSigP-55967_FR5_1-207	612		M		SIG	18-19	22.742	8.93	20.77	8.81	0	0	PhSigP-55967_FR5_1-207	46242	10	Y	4263.05	0.000213244	924.131	0.19707	salivary lipocalin - signalP detected lipocalin	s/lipocal	HEMIPTERA	5e-82	99	hypothetical protein Td26 similar to salivary lipocalin	1E-060	gi|270046202	56	71	101	Triatoma dimidiata	putative salivary lipocalin	5E-082	gi|656762103	71	82	99	Panstrongylus megistus	Triabin	3E-017	Triabin 3e-017| ABC_transporter 0.036| PHA03323 | Pyridoxal_deC | ACT_UUR-ACR-like | DUF2165 | decahem_SO1788 | Lipocalin | CEG1 | GH66 |	PhSigP-55967_FR5_1-207	612	2955	46242	99.3464
PhSigP-52324_FR5_1-169	162	PhSigP-52324_FR5_1-169	489		M	*	SIG	18-19	18.15	4.78	16.241	4.69	0	0	PhSigP-52324_FR5_1-169	41247	9	Y	4182.82	0.000215161	1031.65	0.221976	hypothetical protein Td60 similar to triabin precursor - signalP detected lipocalin	s/lipocal	HEMIPTERA	1e-54	82.1	hypothetical protein Td60 similar to triabin precursor	2E-053	gi|270046236	63	76	82	Triatoma dimidiata	hypothetical protein Td60 similar to triabin precursor	1E-054	gi|270046236	63	76	82	Triatoma dimidiata	Triabin	3E-025	Triabin 3e-025| Nitrophorin | DUF619 | PLN02814 | Methyl-coenzyme_M_reductase_subunit_be... 26 9.6 |	PhSigP-52324_FR5_1-169	489	2567	41247	100
PhSigP-18_FR4_1-103	92	PhSigP-18_FR4_1-103	279		M	*	SIG	26-27	10.42	5.84	7.503	4.89	0	3	PhSigP-18_FR4_1-103	93887	22	Y	4139.56	0.000231066	4115.76	0.951021	salivary secreted kazaltype proteinase inhibitor - signalP detected	s/protinh Kazal	HEMIPTERA	4e-34	104.5	secreted peptide	0.004	gi|116267193	33	51	78	Triatoma brasiliensis	salivary secreted kazaltype proteinase inhibitor	4E-034	gi|307095014	69	79	105	Triatoma matogrossensis	KAZAL_FS	0.076	KAZAL_FS 0.076| KAZAL | oat | EcCS_like | Kazal_2 | Sodium/calcium_exchanger_1 | gltA | PHA03246 | Holo-_synthase |	PhSigP-18_FR4_1-103	279	6	93887	100
PhSigP-62746_FR6_1-236	227	PhSigP-62746_FR6_1-236	684		M	*	SIG	18-19	25.855	6.37	23.881	6.22	0	0	PhSigP-62746_FR6_1-236	64701	15	Y	4100.79	0.000228611	1156.92	0.264489	Orotidine 5'-phosphate decarboxylase - signalP detected	ps	HEMIPTERA	1e-58	90	uncharacterized protein LOC100679065	4E-012	gi|345481008	27	48	45	Nasonia vitripennis	Orotidine 5'-phosphate decarboxylase	1E-058	gi|732593289	50	72	90	Lygus hesperus	PLN02359	0.17	PLN02359 | LBP_BPI_CETP | PRK08638 | dnaA | I-BAR_IMD | PLN03039 | Selenocysteine-specific_elongation_fac... 28 2.5 | Pat_PLPL | NUC194 | pknD |	PhSigP-62746_FR6_1-236	684	4424	64701	100
PhSigP-57102_FR5_12-200	184	PhSigP-57102_FR5_12-200	555		M	*	SIG	20-21	21.351	6.6	19.12	6.77	0	0	PhSigP-57102_FR5_12-200	23993	5	Y	4055.18	0.00020549	528.737	0.108655	hypothetical secreted protein precursor	s/uk	NR-LIGHT	1000	2	conserved Plasmodium protein, unknown function	0.041	gi|675231639	27	49	3	Plasmodium yoelii	unknown secreted protein	4E-005	gi|501296884	24	42	97	Riptortus pedestris	DUF2621	2.7	DUF2621 | COG4809 | CzcD | Terpene_cyclase_C1 | PRK09605 | ThiF |	PhSigP-57102_FR5_12-200	555	3121	23993	100
Ph-59211	137	Ph-59211	414		K	*	SIG	17-18	15.151	8.62	13.411	8.69	0	0	Ph-59211	641643	160	Y	4041.51	0.000245895	18955.8	4.66113	lysozyme - signalP detected	imm/secreted lysozyme	HEMIPTERA	2e-65	99.2	lysozyme	5E-064	gi|32454476	80	89	99	Triatoma infestans	lysozyme	2E-065	gi|32454476	80	89	99	Triatoma infestans	LYZ1	9E-036	LYZ1 9e-036| LYZ1 3e-033| Lys 2e-030| fliA | Glyco_hydro_28 | LT_GEWL | COG4883 | DUF2193 | PRK12427 | Transglycosylas |	Ph-59211	414	10370	641643	100
PhSigP-59104_FR6_1-109	106	PhSigP-59104_FR6_1-109	321		M	*	SIG	17-18	11.829	8.71	10.071	8.73	0	0	PhSigP-59104_FR6_1-109	127120	31	Y	4028.47	0.000240474	4843.48	1.16474	Kazal-type inhibitor - signalP detected	s/protinh Kazal	HEMIPTERA	9e-30	20.1	Kazal-type inhibitor	2E-028	gi|295315536	74	84	20	Panstrongylus megistus	Kazal-type inhibitor	9E-030	gi|295315536	74	84	20	Panstrongylus megistus	KAZAL	8E-009	KAZAL 8e-009| KAZAL_FS 1e-008| Kazal_2 7e-007| Kazal_1 8e-006| KAZAL_PSTI 8e-005| oat 0.098| NR_LBD_PXR_like | PTZ00344 | PRK04366 | OATP |	PhSigP-59104_FR6_1-109	321	3517	127120	100
Ph-59085	161	Ph-59085	483		K		SIG	17-18	18.456	4.79	16.55	4.7	0	0	Ph-59085	50016	12	Y	3901.59	0.000236585	1266.51	0.299644	salivary triabin 2 - signalP detected lipocalin	s/lipocal	HEMIPTERA	7e-37	90.1	salivary lipocalin	1E-035	gi|111379913	47	62	91	Triatoma brasiliensis	salivary triabin 2	7E-037	gi|307094894	49	65	90	Triatoma matogrossensis	Triabin	2E-012	Triabin 2e-012| Nitrophorin | int | sorbitol_DH | COG1713 | PRK04424 | PRK13107 |	Ph-59085	483	10421	50016	100
PhSigP-58346	217	PhSigP-58346	217		M		BL	21-22	25.273	9.15	23.136	9.16	0	0	PhSigP-58346	3845	0	Y	3899.18	0	216.713	0	hypothetical protein Td30 similar to pallidipin-like salivary lipocalin lipocalin	s/lipocal	HEMIPTERA	1e-63	100	hypothetical protein Td30 similar to pallidipin-like salivary lipocalin	2E-062	gi|270046210	61	77	100	Triatoma dimidiata	hypothetical protein Td30 similar to pallidipin-like salivary lipocalin	1E-063	gi|270046210	61	77	100	Triatoma dimidiata	Triabin	3E-009	Triabin 3e-009| Anthranilate_phosphoribosyltransferase... 28 3.0 | DUF1870 | Glycos_transf_3 | PRK15316 |	PhSigP-58346	217	4830	3845	93.0876
PhSigP-59780_FR6_1-244	207	PhSigP-59780_FR6_1-244	624		M	*	SIG	18-19	23.601	9.48	21.472	9.43	0	1	PhSigP-59780_FR6_1-244	46001	11	Y	3887.43	0.000235798	901.636	0.212608	tm816 triabin-like lipocalin precursor - signalP detected lipocalin	s/lipocal	HEMIPTERA	3e-67	100	hypothetical protein Td25 similar to salivary lipocalin	6E-051	gi|270046200	50	64	101	Triatoma dimidiata	putative tm816 triabin-like lipocalin precursor	3E-067	gi|656762109	62	73	100	Panstrongylus megistus	Triabin	2E-011	Triabin 2e-011| Nitrophorin 0.015| PRK08301 | GDPD_GsGDE_like | KbaA | Lipocalin | Mth212-like_AP-endo | DUF884 | Flavi_glycoprot |	PhSigP-59780_FR6_1-244	624	3716	46001	100
PhSigP-51214_FR4_1-231	212	PhSigP-51214_FR4_1-231	639		M	*	SIG	17-18	23.608	6.32	21.734	6	0	0	PhSigP-51214_FR4_1-231	76007	19	Y	3853.9	0.0002465	1454.79	0.358612	secreted protein partial - signalP detected	s/	HEMIPTERA	8e-52	99	centromere-associated protein E-like isoform X2	0.48	gi|513184866	24	44	11	Gallus gallus	putative secreted protein, partial	8E-052	gi|604788769	50	68	99	Triatoma infestans	Signal_recognit	0.22	Signal_recognition_particle_protein | TIGR03545 | Ffh | M3B_PepF_1 | PLN03237 | F-BAR_FCHO | PRK10867 | protein_of_the_SAM_superfamily | MSP1b | 2-Hacid_dh_12 |	PhSigP-51214_FR4_1-231	639	2453	76007	100
PhSigP-56510_FR5_1-186	184	PhSigP-56510_FR5_1-186	555		M	*	SIG	18-19	20.993	8.78	19.067	8.64	0	0	PhSigP-56510_FR5_1-186	147592	38	Y	3837.73	0.000253887	3252.51	0.825776	triabin - signalP detected lipocalin	s/lipocal	HEMIPTERA	1e-54	100	pallidipin 2	3E-051	gi|388359	54	71	100	Triatoma pallidipennis	putative triabin	1E-054	gi|656761789	57	72	100	Panstrongylus megistus	Triabin	8E-022	Triabin 8e-022| IspD | SEC1 | PLN02932 | PRK03980 | PHA03368 | PBP1_iGluR_delta_1 |	PhSigP-56510_FR5_1-186	555	3020	147592	100
PhSigP-61204_FR6_15-316	296	PhSigP-61204_FR6_15-316	891		M	*	SIG	18-19	33.091	5.92	31.163	5.93	0	0	PhSigP-61204_FR6_15-316	56762	14	Y	3837.45	0.000243213	779.163	0.189506	Transmembrane protease serine 12 - probable fragment - signalP detected	s/enz	HEMIPTERA	7e-48	52.6	serine protease	3E-042	gi|295315341	36	50	93	Panstrongylus megistus	Transmembrane protease serine 12	7E-048	gi|732657414	37	58	53	Lygus hesperus	Tryp_SPc	2E-040	Tryp_SPc 2e-040| Tryp_SPc 5e-039| Trypsin 7e-035| COG5640 3e-012| COG3591 0.014| DUF316 | NTP_transf_5 | COG3947 | TMEM89 |	PhSigP-61204_FR6_15-316	891	4059	56762	100
PhSigP-8_FR1_135-197	54	PhSigP-8_FR1_135-197	165		M	*	SIG	16-17	6.126	9.9	4.321	9.31	0	0	PhSigP-8_FR1_135-197	34028	8	Y	3834.16	0.000231827	2522.32	0.58476	hypothetical secreted protein precursor	s/uk	NR-LIGHT	1000	9.4	unnamed protein product	19	gi|297736701	43	59	9	Vitis vinifera	putative titin, partial	12	gi|656775111	35	52	3	Panstrongylus megistus	PRK11447	0.71	PRK11447 |	PhSigP-8_FR1_135-197	165	2	34028	100
PhSigP-60687_FR4_75-301	218	PhSigP-60687_FR4_75-301	657		M	*	SIG	27-28	25.18	8.97	22.193	9.07	1	0	PhSigP-60687_FR4_75-301	64023	16	Y	3819.12	0.000246434	1191.84	0.293715	tm816 triabin-like lipocalin precursor - signalP detected lipocalin	s/lipocal	HEMIPTERA	4e-55	100.9	hypothetical protein Td26 similar to salivary lipocalin	5E-042	gi|270046202	48	58	102	Triatoma dimidiata	putative tm816 triabin-like lipocalin precursor	4E-055	gi|656762109	55	67	101	Panstrongylus megistus	Triabin	2E-013	Triabin 2e-013| MCS | Nitrophorin | PRK06814 | PRK07514 | AAS_C | SLC6sbd_u1 | PLN02849 | Euplotes_phero | RfbX |	PhSigP-60687_FR4_75-301	657	3935	64023	100
PhSigP-59114_FR6_1-203	195	PhSigP-59114_FR6_1-203	588		M	*	SIG	18-19	22.274	6.93	20.309	6.56	0	0	PhSigP-59114_FR6_1-203	320550	85	Y	3779.84	0.000261484	6667.56	1.74347	triabin - signalP detected lipocalin	s/lipocal	HEMIPTERA	5e-91	100	hypothetical protein Td11 similar to triatin-like salivary lipocalin	2E-071	gi|270046176	67	76	100	Triatoma dimidiata	putative triabin	5E-091	gi|656761957	79	87	100	Panstrongylus megistus	Triabin	5E-015	Triabin 5e-015| ArsC | ArsC | Nitrophorin | AvrB_AvrC | PRK15462 | Mononeg_RNA_pol | CobN_like | PLN02465 |	PhSigP-59114_FR6_1-203	588	3521	320550	100
PhSigP-61728_FR5_1-201	188	PhSigP-61728_FR5_1-201	567		M	*	SIG	20-21	21.394	6.89	19.108	6	0	0	PhSigP-61728_FR5_1-201	145189	38	Y	3775.25	0.000258089	3131.84	0.8083	salivary lipocalin - signalP detected lipocalin	s/lipocal	HEMIPTERA	3e-57	98.3	pallidipin 2	1E-068	gi|388359	69	79	98	Triatoma pallidipennis	pallidipin 2	7E-070	gi|388359	69	79	98	Triatoma pallidipennis	Triabin	3E-030	Triabin 3e-030| v110 | COG5635 | RfaE |	PhSigP-61728_FR5_1-201	567	4187	145189	100
PhSigP-52149_FR5_1-95	82	PhSigP-52149_FR5_1-95	249		M	*	SIG	18-19	9.348	6.81	7.361	6.3	0	0	PhSigP-52149_FR5_1-95	3715	0	Y	3767.34	0	182.477	0	salivary lipocalin - signalP detected lipocalin	s/lipocal	HEMIPTERA	7e-27	40	hypothetical protein Td26 similar to salivary lipocalin	1E-024	gi|270046202	64	75	41	Triatoma dimidiata	putative salivary lipocalin	7E-027	gi|656762103	65	80	40	Panstrongylus megistus	Triabin	0.001	Triabin 0.001| RHO_alpha_C_GbcA-like | PGA_TPR_OMP | NADH_quinone_reductase | PTZ00102 | NhaC |	PhSigP-52149_FR5_1-95	249	2548	3715	100
PhSigP-59036	504	PhSigP-59036	504		M		SIG	18-19	58.468	8.77	56.471	8.84	1	0	PhSigP-59036	48260	12	Y	3764.61	0.000245193	1171.13	0.287159	Cytochrome P450 - signalP detected	detox/ox	PFAM	4e-67	104.7	cytochrome P450 6BQ4	1E-084	gi|270006370	34	56	96	Tribolium castaneum	putative cytochrome	0.0	gi|656773063	82	91	100	Panstrongylus megistus	p450	2E-066	p450 2e-066| CypX 4e-025| PTZ00404 6e-021| PLN02290 1e-017| PLN03195 5e-017| PLN02302 1e-015| PLN02394 6e-015| PLN02183 3e-014| PLN02966 4e-014| PLN02655 4e-013|	PhSigP-59036	504	4848	48260	100
PhSigP-8_FR6_1-205	194	PhSigP-8_FR6_1-205	585		M	*	SIG	18-19	21.839	9.22	19.56	9.15	0	0	PhSigP-8_FR6_1-205	70528	18	Y	3764.3	0.000251668	1474.53	0.371098	salivary lipocalin - signalP detected lipocalin	s/lipocal	HEMIPTERA	3e-90	101	hypothetical protein Td47 similar to salivary lipocalin	9E-065	gi|270046232	62	80	103	Triatoma dimidiata	putative salivary lipocalin	3E-090	gi|656761925	85	89	101	Panstrongylus megistus	Triabin	1E-020	Triabin 1e-020| Nitrophorin | Niemann-Pick_C_disease_protein | Se_dep_XDH | Lipocalin |	PhSigP-8_FR6_1-205	585	3	70528	100
Ph-55919	218	Ph-55919	657		L	*	SIG	16-17	23.937	9.63	22.351	9.73	0	0	Ph-55919	794156	215	Y	3728.45	0.000266966	14783.9	3.9468	unknown secreted protein - signalP detected	s/	HEMIPTERA	1e-38	96.8	uncharacterized protein LOC100679065	8E-012	gi|345481008	25	46	45	Nasonia vitripennis	hypothetical protein, partial	1E-060	gi|743583457	52	67	99	Lygus hesperus	Heterogeneous_	2.0	Heterogeneous_nuclear_ribonucleoprotei... 29 2.0 | Ube1_repeat2 | DNA_topoisomerase_4_subunit_A | BPI |	Ph-55919	657	7013	794156	100
PhSigP-332_FR6_1-223	189	PhSigP-332_FR6_1-223	570		M	*	SIG	18-19	21.222	9.39	19.161	9.26	0	0	PhSigP-332_FR6_1-223	29284	7	Y	3712.08	0.000235709	628.353	0.148114	salivary lipocalin - signalP detected lipocalin	s/lipocal	HEMIPTERA	2e-57	101	hypothetical protein Td47 similar to salivary lipocalin	4E-056	gi|270046232	59	74	102	Triatoma dimidiata	putative salivary lipocalin	2E-057	gi|656761925	57	71	101	Panstrongylus megistus	Triabin	1E-012	Triabin 1e-012| Nitrophorin 0.003| Uncharacterized_MFS-type_transporter_Y... 27 5.8 |	PhSigP-332_FR6_1-223	570	69	29284	100
PhSigP-55999_FR5_5-280	264	PhSigP-55999_FR5_5-280	795		M	*	SIG	17-18	29.062	5.85	27.285	5.76	0	0	PhSigP-55999_FR5_5-280	152627	41	Y	3685.18	0.000264895	2348.08	0.621997	Kazal-type inhibitor - signalP detected	s/protinh Kazal	HEMIPTERA	4e-63	72	Kazal-type inhibitor	8E-062	gi|295315536	44	52	72	Panstrongylus megistus	brasiliensin precursor	9E-076	gi|115392217	52	64	56	Triatoma brasiliensis	KAZAL	3E-008	KAZAL 3e-008| KAZAL_FS 5e-008| Kazal_2 7e-007| Kazal_1 1e-005| KAZAL_PSTI 5e-004| oat 0.005| Putative_GTP_cyclohydrolase_1_type_2 0.073| OATP 0.087| KAZAL_SLC21 | AIP3 |	PhSigP-55999_FR5_5-280	795	2961	152627	100
Ph-58867	213	Ph-58867	642		I	*	CYT		24.168	7.19			0	0	Ph-58867	1444838	400	Y	3653.86	0.000273001	27525.3	7.51444	JH binding protein	s/jh	HEMIPTERA	0	88.6	protein takeout	5E-009	gi|91082781	25	46	85	Tribolium castaneum	putative juvenile hormone, partial	1E-108	gi|604789522	91	96	89	Triatoma infestans	JHBP	8E-017	JHBP 8e-017| JHBP 8e-010| Glyco_hydro_63 | Peptidase_M35 | CEP1-DNA_bind | PH_KIFIA_KIFIB | COG2911 | pyrB | DUF836 | GyrB |	Ph-58867	642	10055	1444838	100
PhSigP-48194_FR5_6-240	225	PhSigP-48194_FR5_6-240	681		M		SIG	19-20	25.476	5.88	23.352	5.7	0	1	PhSigP-48194_FR5_6-240	35565	9	Y	3606.61	0.000249535	638.74	0.159392	secreted protein - signalP detected	s/	HEMIPTERA	1e-23	107.1	nucleoprotein TPR-like	0.42	gi|751230836	21	42	8	Solenopsis invicta	putative secreted protein	1E-023	gi|485221409	30	51	107	Rhodnius prolixus	PHA02952	2.6	PHA02952 | intra_fol_E_lig | PRK12389 | TIGR03545 | accA | RRM2_RBM45 | Ski_Sno | DUF4207 |	PhSigP-48194_FR5_6-240	681	2281	35565	99.7063
PhSigP-59143_FR5_1-191	187	PhSigP-59143_FR5_1-191	564		M	*	SIG	18-19	20.521	7.78	18.666	7.5	0	2	PhSigP-59143_FR5_1-191	279598	79	Y	3544.22	0.000278622	6063.22	1.68935	chitin binding peritrophin-a domain protein - signalP detected	extmat	HEMIPTERA	3e-60	69.6	hypothetical protein AaeL_AAEL012649	4E-016	gi|157133168	37	50	48	Aedes aegypti	putative chitin binding peritrophin-a domain protein	3E-060	gi|485217425	55	70	70	Rhodnius prolixus	Phage-Gp8	0.028	Phage-Gp8 0.028| CBM_14 | ChtBD2 | Biopolymer_transport_protein_ExbB | COG5511 | PRK09219 | PLN02833 | Baculo_E56 | phenol_2-monooxygenase_like |	PhSigP-59143_FR5_1-191	564	3526	279598	100
PhSigP-661	197	PhSigP-661	197		M		SIG	18-19	22.37	5.77	20.39	5.49	0	0	PhSigP-661	69636	19	Y	3530.86	0.000269052	4323.31	1.16321	hypothetical protein Td18 similar to triatin-like salivary lipocalin - signalP detected lipocalin	s/lipocal	HEMIPTERA	3e-76	102	hypothetical protein Td18 similar to triatin-like salivary lipocalin	6E-075	gi|270046188	67	80	102	Triatoma dimidiata	hypothetical protein Td18 similar to triatin-like salivary lipocalin	3E-076	gi|270046188	67	80	102	Triatoma dimidiata	Triabin	1E-020	Triabin 1e-020| PRK10247 | Nitrophorin | SelP_N | Arc_PepC | BRO1_Brox_like | Lipoprotein_21 | Arf | Isocitrate_dehydrogenase_cytoplasmic | eukary_SO_Moco |	PhSigP-661	197	4449	69636	100
PhSigP-57453_FR4_1-196	187	PhSigP-57453_FR4_1-196	564		M	*	SIG	18-19	21.06	8.45	19.052	8.19	0	0	PhSigP-57453_FR4_1-196	96113	27	Y	3480.97	0.000277013	2084.26	0.577373	salivary lipocalin 4 - signalP detected lipocalin	s/lipocal	HEMIPTERA	2e-49	101.6	salivary lipocalin	1E-046	gi|111379913	52	66	101	Triatoma brasiliensis	salivary lipocalin 4	2E-049	gi|307094846	54	67	102	Triatoma matogrossensis	Triabin	1E-017	Triabin 1e-017| Nitrophorin | angiotensinogen | GH43_AXH_1 | Phage_connector | putative_conjugative_transfer_protein_... 28 3.1 | PRK09004 | V-type_proton_ATPase_subunit_F | PRK09559 | PI-PLCc_SaPLC1_like |	PhSigP-57453_FR4_1-196	564	3176	96113	100
PhSigP-10576_FR5_1-245	236	PhSigP-10576_FR5_1-245	711		M	*	SIG	18-19	24.063	5.9	22.123	5.92	0	4	PhSigP-10576_FR5_1-245	54124	15	Y	3430.41	0.000273286	931.041	0.254445	hypothetical protein Td21 similar to hemolysin-like secreted salivary protein 3 - signalP detected	s/	HEMIPTERA	2e-68	96.3	hypothetical protein Td21 similar to hemolysin-like secreted salivary protein 3	3E-067	gi|270046192	63	76	96	Triatoma dimidiata	hypothetical protein Td21 similar to hemolysin-like secreted salivary protein 3	2E-068	gi|270046192	63	76	96	Triatoma dimidiata	PRK14960	0.008	PRK14960 0.008| PHA03247 0.074| DEC-1_N 0.080| PRK12438 | PRK14948 | PHA03378 | PRK05748 | Trypan_PARP | Neisseria_TspB | PRK10819 |	PhSigP-10576_FR5_1-245	711	1151	54124	100
PhSigP-59126_FR4_21-115	78	PhSigP-59126_FR4_21-115	237		M	*	SIG	17-18	8.458	7.52	6.699	7.69	0	0	PhSigP-59126_FR4_21-115	114663	33	Y	3419.96	0.000283799	5917.3	1.67934	Kazal-type inhibitor - signalP detected	s/protinh Kazal	HEMIPTERA	2e-28	17.7	Kazal-type inhibitor	4E-027	gi|295315536	76	84	18	Panstrongylus megistus	Kazal-type inhibitor	2E-028	gi|295315536	76	84	18	Panstrongylus megistus	KAZAL	9E-008	KAZAL 9e-008| KAZAL_FS 5e-007| Kazal_2 3e-006| Kazal_1 3e-005| KAZAL_PSTI 0.001| oat 0.017| OATP | KAZAL_SLC21 | PRK04366 | Indole-3-pyruvate_decarboxylase |	PhSigP-59126_FR4_21-115	237	3523	114663	92.827
PhSigP-59701_FR4_1-328	319	PhSigP-59701_FR4_1-328	960		M	*	SIG	19-20	36.575	9.17	34.409	9.04	0	0	PhSigP-59701_FR4_1-328	198921	58	Y	3419.05	0.00028752	2534.3	0.728666	Inositol-145-triphosphate 5-phosphatase (synaptojanin) INP51/INP52/INP53 family - probable fragment - signalP detected	s/ippase	KOG	4e-52	27.8	hypothetical protein Td95 similar to salivary inositol polyphosphate	3E-085	gi|270046240	68	79	102	Triatoma dimidiata	salivary inositol polyphosphate 5-phosphatase	1E-124	gi|149689206	70	82	99	Triatoma infestans	INPP5c_INPP5J-l	9E-093	INPP5c_INPP5J-like 9e-093| INPP5c 1e-071| IPPc 2e-069| INPP5c_INPP5B 1e-058| INPP5c_ScInp51p-like 6e-052| INPP5c_Synj 1e-042| COG5411 7e-042| INPP5c_INPP5E-like 3e-037| INPP5c_Synj2 4e-034| INPP5c_SHIP 1e-033|	PhSigP-59701_FR4_1-328	960	3690	198921	100
Ph-57889	234	Ph-57889	702	Y	M		SIG	18-19	25.668	6.11	23.669	5.86	0	0	Ph-57889	634664	189	Y	3387.4	0.000293657	11057.5	3.24711	triabin - signalP detected lipocalin	s/lipocal	HEMIPTERA	1e-83	98.4	hypothetical protein Td10 similar to triatin-like salivary lipocalin	2E-067	gi|270046174	64	75	100	Triatoma dimidiata	putative triabin	1E-083	gi|656761957	72	84	98	Panstrongylus megistus	Triabin	1E-014	Triabin 1e-014| Nitrophorin 0.001| ArsC | ushA | ArsC_ArsC | RRM1_2_NP220 | ArsC | CobN_like | Mononeg_RNA_pol |	Ph-57889	702	8824	634664	95.8689
PhSigP-60176_FR5_1-148	145	PhSigP-60176_FR5_1-148	438		M	*	SIG	17-18	15.984	6.81	14.185	6.97	1	0	PhSigP-60176_FR5_1-148	32776	9	Y	3323.78	0.000270768	915.23	0.247822	conserved secreted protein - signalP detected	s/	HEMIPTERA	3e-30	97	11.6 kDa midgut protein	8E-017	gi|157674471	40	64	83	Lutzomyia longipalpis	unkown protein	1E-032	gi|501299012	49	69	97	Riptortus pedestris	PRK09831	0.46	PRK09831 | HTH_Tnp_IS1 | ETR | COG4585 | Herpes_UL45 | PLN02693 | COG1033 | Ntn_CA |	PhSigP-60176_FR5_1-148	438	3808	32776	100
PhSigP-122_FR4_1-146	136	PhSigP-122_FR4_1-146	411		M	*	SIG	24-25	14.358	7.87	11.813	6.46	0	6	PhSigP-122_FR4_1-146	165235	50	Y	3285.55	0.000298393	4917.09	1.46724	hypothetical secreted protein - signalP detected	s/	HEMIPTERA	9e-25	96.6	conserved hypothetical protein	0.20	gi|255561618	27	45	16	Ricinus communis	hypothetical secreted protein	9E-025	gi|307095052	45	62	97	Triatoma matogrossensis	vWA_collagen_al	0.39	vWA_collagen_alphaI-XII-like | PI3K_1B_p101 | PRK14985 | PRK07111 | HpnB | PRK15186 | tRNA-specific_2-thiouridylase_MnmA | FadB | Glycogen_phosphorylase |	PhSigP-122_FR4_1-146	411	28	165235	100
PhSigP-59084_FR6_221-416	187	PhSigP-59084_FR6_221-416	564		M	*	SIG	18-19	21.219	4.99	19.259	4.89	0	0	PhSigP-59084_FR6_221-416	53681	16	Y	3202.2	0.00029391	1164.1	0.342147	salivary triabin 2 - signalP detected lipocalin	s/lipocal	HEMIPTERA	5e-42	95	salivary lipocalin	1E-039	gi|111379913	49	61	97	Triatoma brasiliensis	salivary triabin 2	5E-042	gi|307094894	51	64	96	Triatoma matogrossensis	Triabin	3E-015	Triabin 3e-015| Nitrophorin | AceA | PRK06628 | PTKc_Jak_rpt2 | GH18_chitinase | DUF4475 | PRK06458 | RseB | PRK13820 |	PhSigP-59084_FR6_221-416	564	3511	53681	100
PhSigP-5404_FR4_1-216	207	PhSigP-5404_FR4_1-216	624		M	*	SIG	16-17	23.717	8.11	21.923	8.16	0	1	PhSigP-5404_FR4_1-216	18754	5	Y	3169.71	0.000262891	367.585	0.0966401	triabin partial - signalP detected lipocalin	s/lipocal	HEMIPTERA	2e-56	100	hypothetical protein Td33 similar to pallidipin-like salivary lipocalin	2E-030	gi|270046214	37	55	102	Triatoma dimidiata	putative triabin, partial	2E-056	gi|656762141	50	68	100	Panstrongylus megistus	Triabin	1E-012	Triabin 1e-012| M14-like_1_4 | PHA02515 | DUF619 | Lon-like_ATP-dependent_protease | polC | RE_SinI | TbpA | Phlebovirus_G2 |	PhSigP-5404_FR4_1-216	624	799	18754	100
PhSigP-58867_FR2_28-144	114	PhSigP-58867_FR2_28-144	345		M	*	SIG	28-29	12.981	9.87	9.928	9.95	2	0	PhSigP-58867_FR2_28-144	621465	201	Y	3119.91	0.000318935	22031.6	7.02666	Unknown product - signalP detected - 3 predicted membrane helices	uk membrane				alpha-N-acetylgalactosaminide alpha-2,6-sialyltransferase 5 isoform X1	1.7	gi|688567263	26	45	43	Danio rerio	cytochrome c oxidase subunit I, partial (mitochondrion)	16	gi|325975776	30	56	12	Xenophyes cascus	COG5028	3.8	COG5028 | DUF1258 | VGLL4 | COG1649 | Photosystem_QB_protein |	PhSigP-58867_FR2_28-144	345	3438	621465	100
Ph-46388	180	Ph-46388	540		I		SIG	14-15	20.607	5.58	19.067	5.58	0	0	Ph-46388	58292	18	Y	3111.23	0.000304495	1320.27	0.402023	salivary lipocalin - signalP detected lipocalin	s/lipocal	HEMIPTERA	5e-61	91.7	hypothetical protein Td18 similar to triatin-like salivary lipocalin	6E-059	gi|270046188	63	73	93	Triatoma dimidiata	salivary lipocalin	5E-061	gi|307094826	60	73	92	Triatoma matogrossensis	Triabin	4E-016	Triabin 4e-016| Nitrophorin | DUF650 | PLN03193 | SPRY_NHR_like | PRK08359 | COG1602 | Myosin_head | PRK14034 | dual_peroxidase_like |	Ph-46388	540	8028	58292	100
PhSigP-58940_FR5_1-158	147	PhSigP-58940_FR5_1-158	444		M	*	SIG	19-20	16.824	8.36	14.709	8.38	0	0	PhSigP-58940_FR5_1-158	113500	36	Y	3110.79	0.000312771	3126.52	0.977893	peritrophin partial - signalP detected	extmat	HEMIPTERA	2e-44	30	uncharacterized protein LOC101900380 isoform X2	4E-007	gi|755875231	30	48	3	Musca domestica	putative peritrophin, partial	2E-044	gi|604789001	62	80	30	Triatoma infestans	CBM_14	0.46	CBM_14 | NUC194 | Tic20 | Baculo_VP91_N | GCS2 | ChtBD2 | Peptidases_S8_C5a_Peptidase | metG |	PhSigP-58940_FR5_1-158	444	3471	113500	100
PhSigP-59144_FR5_17-299	274	PhSigP-59144_FR5_17-299	825		M	*	SIG	18-19	30.321	7.3	28.483	6.98	0	2	PhSigP-59144_FR5_17-299	475616	155	Y	3091.78	0.000321364	7051	2.26595	chitin binding peritrophin-a domain protein - signalP detected	extmat	HEMIPTERA	1e-90	100	hypothetical protein AaeL_AAEL012649	1E-019	gi|157133168	33	48	66	Aedes aegypti	putative chitin binding peritrophin-a domain protein	1E-090	gi|485217425	55	70	100	Rhodnius prolixus	Phage-Gp8	0.053	Phage-Gp8 0.053| CBM_14 | SLC5sbd_SGLT6 | COG5511 | Biopolymer_transport_protein_ExbB | ChtBD2 | PIP49_N | Baculo_VP91_N | T-complex_protein_1_subunit_gamma |	PhSigP-59144_FR5_17-299	825	3528	475616	100
PhSigP-2164_FR5_21-288	264	PhSigP-2164_FR5_21-288	795		M	*	SIG	17-18	29.801	5.58	27.969	5.47	0	0	PhSigP-2164_FR5_21-288	30349	9	Y	3077.66	0.00029242	466.902	0.136536	secreted protein - signalP detected	s/	HEMIPTERA	2e-91	99.6	uncharacterized protein LOC100679065	4E-010	gi|345481008	26	44	46	Nasonia vitripennis	putative secreted protein	2E-091	gi|485221472	61	75	100	Rhodnius prolixus	JHBP	0.010	JHBP 0.010| PBP2_lipoprotein_like_1 | PRK05605 | PQQ_mGDH | PRTRC_A | LC-FACS_euk | FAA1 | adh_short_C2 | ND5 |	PhSigP-2164_FR5_21-288	795	390	30349	100
PhSigP-57393_FR5_1-214	210	PhSigP-57393_FR5_1-214	633		M	*	SIG	18-19	23.777	8.58	21.922	8.41	0	3	PhSigP-57393_FR5_1-214	33028	10	Y	3044.85	0.000298558	638.156	0.190532	triabin - signalP detected lipocalin	s/lipocal	HEMIPTERA	2e-57	101.4	hypothetical protein Td33 similar to pallidipin-like salivary lipocalin	6E-028	gi|270046214	38	55	103	Triatoma dimidiata	putative triabin	2E-057	gi|656762201	55	72	101	Panstrongylus megistus	Triabin	9E-011	Triabin 9e-011| Lipocalin | conserved_hypothetical_protein | COG4485 | W_rSAM_matur | PRK07090 | prot_M_MG281 | POLBc |	PhSigP-57393_FR5_1-214	633	3168	33028	100
PhSigP-58089_FR4_19-184	151	PhSigP-58089_FR4_19-184	459		M		SIG	17-18	17.393	9.81	15.442	9.77	0	1	PhSigP-58089_FR4_19-184	57001	18	Y	3042.32	0.000311391	1518.86	0.472968	hypothetical secreted protein precursor	s/uk	NR-LIGHT	1000	14.7	cysteine-rich secretory protein LCCL domain-containing 2	0.018	gi|326669687	36	52	15	Danio rerio	putative mucin with a lot of gsh	3E-009	gi|485221462	50	73	14	Rhodnius prolixus	PRK10819	0.020	PRK10819 0.020| PRK11633 | COG5617 | HMG17 | PRK11192 | eIF3_subunit | TonB | Allene_ox_cyc | putative_dihydrolipoamide_acyltransfer... 28 2.1 | FtsN |	PhSigP-58089_FR4_19-184	459	3294	57001	99.1285
PhSigP-60727_FR3_6-222	209	PhSigP-60727_FR3_6-222	630		M	*	SIG	18-19	23.687	8.87	21.725	8.75	1	0	PhSigP-60727_FR3_6-222	20955	6	Y	3035.75	0.000282336	406.814	0.114864	triabin partial - signalP detected lipocalin	s/lipocal	HEMIPTERA	4e-58	99.5	hypothetical protein Td33 similar to pallidipin-like salivary lipocalin	6E-031	gi|270046214	39	56	100	Triatoma dimidiata	putative triabin, partial	4E-058	gi|656762141	53	68	100	Panstrongylus megistus	Triabin	8E-017	Triabin 8e-017| PRK05643 | ClC_sycA_like | POL3Bc | COG4889 | COG1258 | beta_clamp | COG1615 |	PhSigP-60727_FR3_6-222	630	3944	20955	100
Ph-56926	206	Ph-56926	621		M	*	SIG	16-17	23.398	6.44	21.626	6.14	0	0	Ph-56926	158169	52	Y	3026.37	0.000324192	3115.14	1.00991	secreted protein partial - signalP detected	s/	HEMIPTERA	7e-67	98.5	centromere-associated protein E isoform X3	0.16	gi|741878806	21	46	7	Bos taurus	putative secreted protein, partial	7E-067	gi|604788769	58	75	99	Triatoma infestans	End_beta_propel	0.24	End_beta_propel | Cache_2 | YkuI_C | PRK10680 | Tsf | ampC | Ribonuclease_R | PLN02508 |	Ph-56926	621	7846	158169	100
Ph-59824	201	Ph-59824	606		I	*	SIG	15-16	22.767	8.6	21.13	8.65	0	0	Ph-59824	31709	10	Y	2923.25	0.000310976	639.968	0.199021	hypothetical protein Td25 similar to salivary lipocalin - signalP detected lipocalin	s/lipocal	HEMIPTERA	2e-61	100	hypothetical protein Td26 similar to salivary lipocalin	4E-060	gi|270046202	60	71	100	Triatoma dimidiata	hypothetical protein Td25 similar to salivary lipocalin	2E-061	gi|270046200	60	72	100	Triatoma dimidiata	Triabin	3E-014	Triabin 3e-014| GDPD 0.028| DUF1080 | SPFH_like_u1 | PHA03189 | PI-PLCc_GDPD_SF_unchar1 | Dsl1_N | UgpQ | PGA_TPR_OMP |	Ph-59824	606	6323	31709	100
PhSigP-532_FR6_7-196	187	PhSigP-532_FR6_7-196	564		M	*	SIG	18-19	20.779	5.06	18.92	4.97	0	3	PhSigP-532_FR6_7-196	290957	100	Y	2921.35	0.000338917	6309.55	2.13842	hypothetical secreted protein precursor	s/uk	NR-LIGHT	1000	2.9	AGAP001194-PA-like protein	8E-004	gi|668455390	21	53	3	Anopheles sinensis	structural maintenance of chromosomes protein 1A	2E-004	gi|193591985	28	51	12	Acyrthosiphon pisum	PRK03918	0.001	PRK03918 0.001| PrfA 0.002| exodeoxyribonuclease_VII_large_subunit... 37 0.005 0.005| prfA 0.008| COG4848 0.008| EzrA 0.021| chromosome_segregation_protein_related... 35 0.021 0.021| APG6 0.023| prfB 0.038| Chromosome_partition_protein_Smc 0.050|	PhSigP-532_FR6_7-196	564	106	290957	100
PhSigP-2895_FR5_19-749	727	PhSigP-2895_FR5_19-749	2184		M	*	SIG	23-24	83.005	8.44	80.683	8.39	0	15	PhSigP-2895_FR5_19-749	166909	57	Y	2918.29	0.000336756	934.707	0.31477	chitin binding peritrophin-a domain protein - signalP detected	extmat	HEMIPTERA	0	102.5	CG17826	5E-049	gi|24663027	24	40	98	Drosophila melanogaster	putative chitin binding peritrophin-a domain protein	0.0	gi|485221389	57	72	103	Rhodnius prolixus	His_Ser_Rich	0.005	His_Ser_Rich 0.005| CBM_14 0.017| PRK13042 0.071| halo_surf_glyco 0.076| ChtBD2 | COG3889 | PLN02744 | Dicty_REP | predic_Ig_block | PTZ00395 |	PhSigP-2895_FR5_19-749	2184	506	166909	100
PhSigP-532_FR2_60-229	163	PhSigP-532_FR2_60-229	492		M	*	BL	-1	16.946	10			0	3	PhSigP-532_FR2_60-229	290642	100	Y	2918.19	0.000339284	7225.06	2.45136	Unknown product	uk				poly(A) polymerase, putative	7E-006	gi|237833947	40	52	16	Toxoplasma gondii ME49	putative GPI-anchored protein PB15E9.01c	0.007	gi|662186345	28	51	13	Diaphorina citri	PaaI	0.68	PaaI | PRK14944 | valS | UPF0242 | COG5617 | pknD | PLN03137 | pdxA |	PhSigP-532_FR2_60-229	492	105	290642	100
PhSigP-62464_FR4_5-91	71	PhSigP-62464_FR4_5-91	216		M	*	SIG	19-20	8.151	4.3	5.971	4.16	0	0	PhSigP-62464_FR4_5-91	146127	50	Y	2905.61	0.000337412	8274.18	2.79182	hypothetical secreted protein precursor	s/mucin s/uk	NR-LIGHT	1000	9.8	mucin-15	0.58	gi|655603257	45	51	10	Oryctolagus cuniculus	putative secreted protein	3E-004	gi|485221409	45	60	31	Rhodnius prolixus	rpsP	2.4	rpsP | Pat_PNPLA6_PNPLA7 | PRK14250 | HSPA12_like_NBD | PLN02647 | Ptr |	PhSigP-62464_FR4_5-91	216	4359	146127	100
PhSigP-52768_FR1_10-74	59	PhSigP-52768_FR1_10-74	180		M	*	SIG	26-27	6.685	6.5	3.508	5.83	0	0	PhSigP-52768_FR1_10-74	5564	1	Y	2821.2	0.000177198	378.062	0.0670038	hypothetical secreted protein precursor	s/uk	NR-LIGHT	1000	11.9	odorant receptor 202	24	gi|270001336	36	55	12	Tribolium castaneum	uncharacterized protein LOC103517845	27	gi|662214560	40	54	3	Diaphorina citri				PhSigP-52768_FR1_10-74	180	2611	5564	100
Ph-58328	151	Ph-58328	456		K	*	CYT		17.663	8.99			0	0	Ph-58328	22205	7	Y	2814.73	0.00031085	595.572	0.185142	triabin lipocalin	s/lipocal	HEMIPTERA	8e-66	82	pallidipin 2	7E-039	gi|388359	51	67	82	Triatoma pallidipennis	putative triabin	8E-066	gi|656761789	74	84	82	Panstrongylus megistus	Triabin	5E-018	Triabin 5e-018| LEF-9 | modC | Lipocalin | DUF1115 |	Ph-58328	456	9366	22205	100
PhSigP-41599_FR4_62-292	225	PhSigP-41599_FR4_62-292	678		M	*	SIG	17-18	25.466	6.42	23.508	6.11	0	0	PhSigP-41599_FR4_62-292	68302	24	Y	2770.58	0.000346493	1232.12	0.426927	hypothetical secreted protein precursor	s/uk	NR-LIGHT	1000	73.8	hypothetical protein AaeL_AAEL003570	0.022	gi|157137226	18	41	74	Aedes aegypti	hypothetical protein, partial	2E-012	gi|743583457	27	47	104	Lygus hesperus	DUF3740	1.0	DUF3740 | Med16 | PRK07855 | QH_beta | PRK14960 | citrate_synt_like_1 | RpsA | COG5329 | RhbC | Sec6 |	PhSigP-41599_FR4_62-292	678	1994	68302	100
PhSigP-5071_FR1_1-206	201	PhSigP-5071_FR1_1-206	606		M	*	SIG	20-21	23.065	8.79	20.747	8.46	1	0	PhSigP-5071_FR1_1-206	5445	1	Y	2760.86	0.00018107	109.894	0.0199021	salivary lipocalin - signalP detected lipocalin	s/lipocal	HEMIPTERA	2e-53	89	pallidipin 2	2E-048	gi|388359	49	68	98	Triatoma pallidipennis	putative salivary lipocalin	2E-053	gi|656762027	57	71	89	Panstrongylus megistus	Triabin	2E-017	Triabin 2e-017| Herpes_UL45 | COG3919 | P53 | Alkanal_monooxygenase | ModC | AIG1 | PLN03109 | modC |	PhSigP-5071_FR1_1-206	606	765	5445	100
PhSigP-59286_FR4_15-358	329	PhSigP-59286_FR4_15-358	990		M	*	SIG	18-19	36.065	6	34.018	6.01	0	2	PhSigP-59286_FR4_15-358	67145	24	Y	2723.64	0.000352464	829.52	0.29238	salivary serine protease partial - signalP detected	s/protease	HEMIPTERA	0	100	serine protease	4E-040	gi|295315341	35	51	93	Panstrongylus megistus	putative salivary serine protease, partial	1E-146	gi|656763785	77	84	100	Panstrongylus megistus	Tryp_SPc	4E-048	Tryp_SPc 4e-048| Tryp_SPc 2e-044| Trypsin 2e-035| COG5640 3e-019| COG3591 | PTZ00448 | DUF316 | ATP-dependent_RNA_helicase_HrpA | TFIID-31kDa | CBM_3 |	PhSigP-59286_FR4_15-358	990	3582	67145	100
PhSigP-57266_FR6_12-198	167	PhSigP-57266_FR6_12-198	504		M	*	SIG	18-19	18.783	5.14	16.908	5	0	0	PhSigP-57266_FR6_12-198	10415	3	Y	2640.44	0.000284017	252.742	0.0717898	triabin - signalP detected lipocalin	s/lipocal	HEMIPTERA	3e-31	103.1	Triabin; Flags: Precursor	5E-030	gi|6175102	43	60	103	Triatoma pallidipennis	triabin	3E-031	gi|1122389	43	60	103	Triatoma pallidipennis	Triabin	3E-023	Triabin 3e-023| Nitrophorin | putative_ethanolamine_permease | Glyco_transf_43 | SNF | SFT1 | PHA02695 | PLN02372 | rpoC2 |	PhSigP-57266_FR6_12-198	504	3140	10415	100
PhSigP-3125_FR6_1-206	200	PhSigP-3125_FR6_1-206	603		M	*	SIG	19-20	23.185	5.13	21.097	5.03	0	0	PhSigP-3125_FR6_1-206	40986	15	Y	2597.72	0.000360885	831.317	0.300017	secreted protein - signalP detected	s/	HEMIPTERA	2e-17	105	hypothetical protein PFBG_05845	0.72	gi|579113393	23	45	25	Plasmodium falciparum 7G8	putative secreted protein	2E-017	gi|485221409	28	50	105	Rhodnius prolixus	K_oxygenase	0.26	K_oxygenase | dinG_rel | COG5022 | COG0397 | DNA_pol_A_plastid_like | PLN00179 | TehB | Tellurite_methyltransferase | MgtE_N | PRK07993 |	PhSigP-3125_FR6_1-206	603	541	40986	100
Ph-58492	146	Ph-58492	438		K		SIG	17-18	16.716	5.42	14.806	5.15	0	0	Ph-58492	25509	9	Y	2586.84	0.000347901	712.308	0.247822	lipocalin-like tilipo37 partial - signalP detected lipocalin	s/lipocal	HEMIPTERA	9e-33	88.6	salivary lipocalin 2	2E-029	gi|111379881	44	60	83	Triatoma brasiliensis	putative lipocalin-like tilipo37, partial	9E-033	gi|604792298	44	64	89	Triatoma infestans	Triabin	6E-011	Triabin 6e-011| Nitrophorin 0.027| PRK15315 | PRK15316 | COG2043 | DUF823 | COG0127 |	Ph-58492	438	9845	25509	100
Ph-4690	198	Ph-4690	594		I		SIG	19-20	22.917	5.49	20.941	5.49	0	0	Ph-4690	4930	1	Y	2499.73	0.000199981	101.51	0.0203042	triabin - signalP detected lipocalin	s/lipocal	HEMIPTERA	1e-53	99	hypothetical protein Td30 similar to pallidipin-like salivary lipocalin	7E-033	gi|270046210	40	59	101	Triatoma dimidiata	putative triabin	1E-053	gi|656762201	52	67	99	Panstrongylus megistus	Triabin	2E-013	Triabin 2e-013| PKc_MEK | PRK05755 | Hypothetical_protein_Rv2900c/MT2968/Mb... 27 3.9 | DOMON_b558_566 | PGA_TPR_OMP | DUF1246 | 8 | CTGs | leuS |	Ph-4690	594	9635	4930	100
PhSigP-62686_FR5_1-193	190	PhSigP-62686_FR5_1-193	573		M	*	SIG	18-19	21.83	8.8	19.816	8.66	0	0	PhSigP-62686_FR5_1-193	31712	12	Y	2473.76	0.000373136	676.889	0.25258	salivary lipocalin - signalP detected lipocalin	s/lipocal	HEMIPTERA	3e-55	88	pallidipin 2	4E-051	gi|388359	55	67	98	Triatoma pallidipennis	putative salivary lipocalin	3E-055	gi|656762027	63	75	88	Panstrongylus megistus	Triabin	5E-017	Triabin 5e-017| DUF3808 | Rb_C | COG3541 | RNA_polymerase_sigma_factor_SigZ | PseudoU_synth_2 | PTZ00209 | DUF3543 | NO_synthase | Aspartate_carbamoyltransferase |	PhSigP-62686_FR5_1-193	573	4407	31712	100
Ph-1079	201	Ph-1079	606		F	*	SIG	14-15	23.011	9.42	21.501	9.42	0	0	Ph-1079	21514	8	Y	2424.13	0.000366667	434.207	0.159217	tm816 triabin-like lipocalin precursor - signalP detected lipocalin	s/lipocal	HEMIPTERA	1e-98	98	hypothetical protein Td26 similar to salivary lipocalin	2E-048	gi|270046202	51	67	98	Triatoma dimidiata	putative tm816 triabin-like lipocalin precursor	1E-098	gi|656762109	82	90	98	Panstrongylus megistus	Triabin	2E-013	Triabin 2e-013| Lipocalin | Nitrophorin | PRK10790 | PRK06778 | DUF884 |	Ph-1079	606	6224	21514	100
PhSigP-2895_FR1_216-278	54	PhSigP-2895_FR1_216-278	165		M	*	SIG	19-20	6.429	9.58	4.24	11.42	0	0	PhSigP-2895_FR1_216-278	23847	9	Y	2418.3	0.000372147	1767.66	0.657855	hypothetical secreted protein precursor	s/uk	NR-LIGHT	1000	8	pentatricopeptide repeat-containing protein At4g20090 isoform X3	25	gi|731371731	34	54	8	Vitis vinifera	uncharacterized protein LOC103508495	12	gi|662196472	37	62	12	Diaphorina citri	PLN03200	1.2	PLN03200 |	PhSigP-2895_FR1_216-278	165	505	23847	100
Ph-59040	121	Ph-59040	366		I	*	SIG	17-18	13.705	9.39	11.81	9.25	0	0	Ph-59040	60444	25	Y	2357.53	0.000407852	2019.86	0.823817	conserved secreted protein - signalP detected	s/	HEMIPTERA	9e-38	97.6	probable salivary secreted peptide-like	2E-011	gi|498937780	35	57	98	Ceratitis capitata	putative conserved secreted protein	9E-038	gi|485218958	60	74	98	Rhodnius prolixus	KISc_KID_like	1.7	KISc_KID_like | transcriptional_regulator | PRK11131 | A | A | ATP-dependent_RNA_helicase_HrpA | PLN02815 | PTS_IIB | PBP2_transferrin_N | PRK06108 |	Ph-59040	366	10169	60444	100
PhSigP-2058_FR6_1-229	211	PhSigP-2058_FR6_1-229	636		M	*	SIG	19-20	23.343	5.71	21.351	5.71	0	0	PhSigP-2058_FR6_1-229	62622	26	Y	2352.01	0.000409414	1204.25	0.493047	Serine protease inhibitor I/II partial - signalP detected	s/protinh	HEMIPTERA	2e-18	57.2	pacifastin light chain	7E-029	gi|668451255	33	47	59	Anopheles sinensis	putative pacifastin inhibitor lcmii with vwf domain protein	3E-066	gi|485219800	55	70	100	Rhodnius prolixus	Pacifastin_I	0.003	Pacifastin_I 0.003| COG4379 | PLN02822 | Gly_kinase | DUF3029 |	PhSigP-2058_FR6_1-229	636	373	62622	100
Ph-53479	207	Ph-53479	624		M	*	BL	16-17	23.916	5.34	22.196	5.2	0	0	Ph-53479	11580	4	Y	2348.63	0.000340594	226.972	0.077312	triabin lipocalin	s/lipocal	HEMIPTERA	5e-80	95.3	hypothetical protein Td38 similar to pallidipin-like salivary lipocalin	2E-057	gi|270046218	52	69	101	Triatoma dimidiata	putative triabin	5E-080	gi|656762289	69	79	95	Panstrongylus megistus	Triabin	9E-011	Triabin 9e-011| Lipocalin | Monomeric_sarcosine_oxidase | CBM_17_28 |	Ph-53479	624	4980	11580	100
PhSigP-59209_FR5_1-400	389	PhSigP-59209_FR5_1-400	1170		M	*	SIG	19-20	43.151	5.2	41.143	5.2	0	0	PhSigP-59209_FR5_1-400	189202	81	Y	2339.85	0.000422163	1977.83	0.83497	cathepsin D	pm/protease	NR-LIGHT	0	100	cathepsin D	1E-173	gi|301030231	74	87	100	Triatoma infestans	cathepsin D	1E-174	gi|301030231	74	87	100	Triatoma infestans	Asp	1E-100	Asp e-100| phytepsin 3e-097| Cathepsin_D_like 3e-094| Cathepsin_D2 1e-091| pepsin_A 8e-088| Proteinase_A_fungi 3e-082| Cathespin_E 1e-079| pepsin_like 3e-079| renin_like 7e-078| gastricsin 2e-074|	PhSigP-59209_FR5_1-400	1170	3553	189202	100
Ph-56243	405	Ph-56243	1218		D	*	CYT		47.026	8.06			0	0	Ph-56243	34066	14	Y	2303.07	0.000405245	342.076	0.138629	Cytochrome P450 CYP3/CYP5/CYP6/CYP9 subfamilies - probable fragment	detox/ox	KOG	8e-78	78.9	cytochrome P450 6BQ4	8E-066	gi|270006370	34	56	78	Tribolium castaneum	putative cytochrome	0.0	gi|656773063	82	89	79	Panstrongylus megistus	p450	2E-050	p450 2e-050| CypX 9e-017| PLN02966 6e-014| PLN02655 2e-013| PLN02394 3e-013| PTZ00404 3e-012| PLN02302 2e-011| PLN02290 9e-010| PLN02936 9e-010| PLN02183 1e-009|	Ph-56243	1218	7381	34066	100
Ph-2093	175	Ph-2093	528		G	*	CYT		19.457	8.23			0	0	Ph-2093	13226	5	Y	2235.39	0.000372762	306.368	0.114211	lipocalin-like tilipo33 lipocalin	s/lipocal	HEMIPTERA	1e-48	96.6	pallidipin 2	1E-054	gi|388359	56	73	95	Triatoma pallidipennis	pallidipin 2	8E-056	gi|388359	56	73	95	Triatoma pallidipennis	Triabin	1E-023	Triabin 1e-023| FGGY_GK | PLN02544 | DUF1028 | benzo_BadH | GalU | modC | 55 |	Ph-2093	528	7498	13226	100
PhSigP-61975_FR1_353-433	75	PhSigP-61975_FR1_353-433	228		M	*	BL	-1	7.505	10.76			0	0	PhSigP-61975_FR1_353-433	13186	5	Y	2228.63	0.000373893	707.337	0.264489	Unknown product	uk				ribonuclease type III Dicer	14	gi|523570199	42	54	1	Toxoplasma gondii GT1	protein CNPPD1-like	21	gi|662210770	36	51	16	Diaphorina citri	COG2232	8.3	COG2232 | Protein_CbxX_chromosomal |	PhSigP-61975_FR1_353-433	228	4254	13186	100
PhSigP-54313_FR6_144-336	192	PhSigP-54313_FR6_144-336	582		M		SIG	26-27	22.276	9.04	19.142	8.78	1	4	PhSigP-54313_FR6_144-336	2177	0	Y	2207.67	0	45.7492	0	triabin - signalP detected lipocalin	s/lipocal	HEMIPTERA	1e-54	91	hypothetical protein Td30 similar to pallidipin-like salivary lipocalin	4E-028	gi|270046210	39	60	98	Triatoma dimidiata	putative triabin	1E-054	gi|656762201	55	74	92	Panstrongylus megistus	Triabin	4E-010	Triabin 4e-010| Foamy_virus_ENV | RAG1 | VKOR_2 | PBP1_LacI_like_8 | HTH_BmrR | DUF4049 | nitrous_NosZ_Gp | PRK10919 | PHA00439 |	PhSigP-54313_FR6_144-336	582	2769	2177	99.4845
PhSigP-60942_FR2_6-400	393	PhSigP-60942_FR2_6-400	1182		M	*	SIG	19-20	43.862	5	41.761	4.94	0	0	PhSigP-60942_FR2_6-400	57846	26	Y	2172.63	0.000443217	598.555	0.265294	Cathepsin_D_like - probable fragment - signalP detected	s/protease	CDD	1e-99	100	cathepsin d	4E-089	gi|568251273	45	63	99	Anopheles darlingi	putative aspartyl protease	2E-099	gi|485218866	48	64	97	Rhodnius prolixus	Cathepsin_D_lik	1E-099	Cathepsin_D_like 1e-099| Cathepsin_D2 1e-093| Proteinase_A_fungi 6e-089| phytepsin 3e-088| Asp 2e-084| pepsin_A 5e-080| Cathespin_E 5e-078| renin_like 2e-076| pepsin_like 2e-068| gastricsin 5e-063|	PhSigP-60942_FR2_6-400	1182	3994	57846	100
Ph-55535	100	Ph-55535	303		V	*	SIG	26-27	11.509	8.66	8.481	8.29	1	1	Ph-55535	10347	4	Y	2098.56	0.000381177	417.657	0.159217	cuticle protein cbm - signalP detected	extmat	HEMIPTERA	2e-24	98.1	uncharacterized protein LOC100198409	9E-005	gi|449672510	37	51	4	Hydra vulgaris	putative cuticle protein cbm	2E-024	gi|485221407	45	62	98	Rhodnius prolixus	CBM_14	7E-006	CBM_14 7e-006| ChtBD2 1e-004| Lant_dehyd_C | PRK14588 | SR_beta | SRPRB |	Ph-55535	303	6453	10347	100
PhSigP-55378_FR6_1-148	142	PhSigP-55378_FR6_1-148	429		M	*	SIG	25-26	15.577	7.71	13.027	7.89	1	0	PhSigP-55378_FR6_1-148	38776	18	Y	2069.6	0.000457743	1105.49	0.506043	conserved secreted protein - signalP detected	s/	HEMIPTERA	3e-31	97.8	11.6 kDa midgut protein	4E-016	gi|157674471	42	62	83	Lutzomyia longipalpis	unkown protein	2E-032	gi|501290163	45	65	102	Riptortus pedestris	Peptidase_M26_C	0.20	Peptidase_M26_C | PRK07111 | PTZ00309 | COG1033 | PRK11114 | Peptidase_M14 | Ntn_CA | COG4585 | Arabinose_trans | RRM1_2_CELF1-6_like |	PhSigP-55378_FR6_1-148	429	2883	38776	100
PhSigP-1201_FR3_1-175	167	PhSigP-1201_FR3_1-175	504		M	*	SIG	16-17	18.269	6.8	16.419	6.07	0	3	PhSigP-1201_FR3_1-175	26345	12	Y	2055.09	0.000449149	639.317	0.287159	hypothetical secreted protein - signalP detected	s/	HEMIPTERA	6e-63	100	conserved hypothetical protein	0.069	gi|170051588	29	45	3	Culex quinquefasciatus	hypothetical secreted protein	6E-063	gi|307095082	68	76	101	Triatoma matogrossensis	PRK07121	0.98	PRK07121 | PRK06936 | FliI | FlhC | Coenzyme_PQQ_synthesis_protein_F | PRK12860 | PRK12722 | PRK14108 | NUDE_C | GldM_gliding |	PhSigP-1201_FR3_1-175	504	235	26345	100
Ph-59126	475	Ph-59126	1428	Y	M	*	SIG	17-18	50.111	5.32	48.399	5.32	0	0	Ph-59126	1336688	668	Y	2026.19	0.000492799	11448.5	5.64183	Kazal-type inhibitor - signalP detected	s/protinh Kazal	NR-LIGHT	0	100.7	Kazal-type inhibitor	0.0	gi|295315536	80	84	101	Panstrongylus megistus	Kazal-type inhibitor	0.0	gi|295315536	80	84	101	Panstrongylus megistus	KAZAL	4E-008	KAZAL 4e-008| KAZAL_FS 2e-007| Kazal_2 5e-006| Kazal_1 3e-005| KAZAL_PSTI 5e-005| oat 0.013| OATP | KAZAL_SLC21 |	Ph-59126	1428	10568	1336688	96.5686
PhSigP-58452_FR5_1-209	200	PhSigP-58452_FR5_1-209	603		M	*	SIG	22-23	22.164	9.39	19.717	9.33	0	4	PhSigP-58452_FR5_1-209	102680	51	Y	2002.44	0.000489783	2082.65	1.02006	salivary lipocalin - signalP detected lipocalin	s/lipocal	HEMIPTERA	7e-58	100.4	hypothetical protein Td19 similar to salivary lipocalin	6E-053	gi|270046190	54	67	95	Triatoma dimidiata	salivary lipocalin	7E-058	gi|307094912	56	72	100	Triatoma matogrossensis	Triabin	1E-017	Triabin 1e-017| STKc_DAPK | STKc_DAPK2 | Lipopolysaccharide_biosynthesis. | hmd_rel | STKc_DAPK3 | PRK10834 | Gph | PHA02117 | SGT1 |	PhSigP-58452_FR5_1-209	603	3339	102680	100
PhSigP-59541_FR1_1-210	205	PhSigP-59541_FR1_1-210	621		M		SIG	18-19	23.67	7.49	21.75	6.78	0	0	PhSigP-59541_FR1_1-210	3925	1	Y	1990.15	0.000251173	77.303	0.0194214	triabin - signalP detected lipocalin	s/lipocal	HEMIPTERA	7e-56	100.9	hypothetical protein Td33 similar to pallidipin-like salivary lipocalin	1E-032	gi|270046214	39	56	101	Triatoma dimidiata	putative triabin	7E-056	gi|656762201	54	67	101	Panstrongylus megistus	Triabin	7E-012	Triabin 7e-012| PRK15314 | PstB | Topoisomer_IB_N_1 | DUF3834 | BamB_YfgL | Phosphate_import_ATP-binding_protein_P... 27 6.3 | PIF | PRK14239 |	PhSigP-59541_FR1_1-210	621	3655	3925	99.3559
Ph-741	242	Ph-741	729		K	*	CYT		28.12	8.94			0	1	Ph-741	7719	3	Y	1956.94	0.000383202	129.504	0.0496324	salivary metalloproteinase	s/enz	HEMIPTERA	2e-65	88.8	zinc metalloproteinase nas-14	5E-040	gi|668455453	40	60	85	Anopheles sinensis	salivary metalloproteinase	2E-065	gi|307095028	49	67	89	Triatoma matogrossensis	ZnMc_astacin_li	3E-054	ZnMc_astacin_like 3e-054| Astacin 5e-053| ZnMc_hatching_enzyme 2e-041| ZnMc_BMP1_TLD 5e-039| ZnMc_meprin 3e-038| ZnMc 8e-021| ZnMc 1e-009| ZnMc_MMP_like 4e-007| ZnMc_MMP_like_1 0.030| ZnMc_MMP_like_3 0.034|	Ph-741	729	5715	7719	100
PhSigP-1860_FR5_17-252	229	PhSigP-1860_FR5_17-252	690		M	*	SIG	20-21	26.312	4.86	24.009	4.84	0	0	PhSigP-1860_FR5_17-252	33857	17	Y	1907.45	0.000495121	600.133	0.297147	hypothetical secreted protein precursor	s/uk	NR-LIGHT	1000	3.7	golgin subfamily B member 1-like	0.088	gi|524878081	23	42	4	Aplysia californica	hypothetical protein CM83_46725, partial	4E-011	gi|732598013	20	41	97	Lygus hesperus	Rota_NSP3	1.8	Rota_NSP3 | PRK13534 | Herpes_UL7 |	PhSigP-1860_FR5_17-252	690	341	33857	100
Ph-62603	260	Ph-62603	783		E	*	CYT		28.261	8.86			0	0	Ph-62603	26266	13	Y	1902.58	0.000488041	410.28	0.200241	15-hydroxyprostaglandin dehydrogenase	met/lipd	KOG	9e-46	93.4	15-hydroxyprostaglandin dehydrogenase	6E-050	gi|751200365	42	61	101	Solenopsis invicta	putative 15-hydroxyprostaglandin dehydrogenase	1E-127	gi|656762871	85	94	100	Panstrongylus megistus	ADH_SDR_c_like	2E-049	ADH_SDR_c_like 2e-049| SDR_c 1e-041| FabG 1e-036| 3beta-17beta-HSD_like_SDR_c 7e-033| fabG 4e-032| fabG 2e-031| DltE 6e-031| fabG 2e-029| secoisolariciresinol-DH_like_SDR_c 3e-029| COG4221 3e-029|	Ph-62603	783	7803	26266	100
PhSigP-59204_FR5_7-217	200	PhSigP-59204_FR5_7-217	603		M	*	SIG	19-20	22.17	8.22	20.164	8.23	0	0	PhSigP-59204_FR5_7-217	148476	79	Y	1882.1	0.000524676	3011.53	1.58009	Kazal-type inhibitor - signalP detected	s/protinh Kazal	HEMIPTERA	1e-49	48.5	Kazal-type inhibitor	2E-048	gi|295315536	50	60	49	Panstrongylus megistus	Kazal-type inhibitor	1E-049	gi|295315536	50	60	49	Panstrongylus megistus	KAZAL	4E-009	KAZAL 4e-009| Kazal_1 9e-008| KAZAL_FS 1e-007| Kazal_2 5e-007| KAZAL_PSTI 7e-006| oat 0.024| OATP | KAZAL_SLC21 | M20_Acy1_like1 | PyrF |	PhSigP-59204_FR5_7-217	603	3552	148476	100
PhSigP-60450_FR5_350-548	192	PhSigP-60450_FR5_350-548	579		M	*	SIG	18-19	21.288	4.89	19.314	4.79	0	3	PhSigP-60450_FR5_350-548	21966	11	Y	1856.29	0.000493793	464.003	0.229132	hypothetical secreted protein precursor	s/uk	NR-LIGHT	1000	13.1	conserved Plasmodium protein	0.004	gi|258597277	19	51	13	Plasmodium falciparum 3D7	uncharacterized protein PFB0765w-like	0.038	gi|662194718	31	52	14	Diaphorina citri	UPF0111_protein	0.34	UPF0111_protein_MTH_1689 | truB | PRK04028 | PurB | Fmp27_WPPW | TetM_like | PRK09285 | COG1936 | PTZ00432 | GatE |	PhSigP-60450_FR5_350-548	579	3880	21966	100
PhSigP-59792_FR4_2-253	239	PhSigP-59792_FR4_2-253	720		M	*	SIG	17-18	27.383	5.18	25.544	5.07	0	0	PhSigP-59792_FR4_2-253	666038	363	Y	1855.56	0.000537441	11314	6.08059	juvenile hormone partial - signalP detected	s/hormone	HEMIPTERA	2e-58	92.4	uncharacterized protein LOC100301488 precursor	2E-006	gi|229892281	23	45	63	Nasonia vitripennis	putative juvenile hormone, partial	2E-058	gi|604789522	48	73	92	Triatoma infestans	JHBP	2E-012	JHBP 2e-012| JHBP 5e-009| PRK14105 | Seadorna_VP6 | EcCorA_ZntB-like_u2 | MetAP2 | Tox-ODYAM1 | PROCN | CBM6_cellulase-like |	PhSigP-59792_FR4_2-253	720	3721	666038	100
PhSigP-59832_FR4_1-86	72	PhSigP-59832_FR4_1-86	219		M	*	SIG	17-18	8.386	4.79	6.575	4.56	0	0	PhSigP-59832_FR4_1-86	235525	128	Y	1851.5	0.000535913	13153.5	7.04916	juvenile hormone partial - signalP detected	s/hormone	HEMIPTERA	1e-14	29.8	predicted protein	11	gi|297813595	36	65	11	Arabidopsis lyrata subsp. lyrata	putative juvenile hormone, partial	1E-014	gi|604789522	52	71	30	Triatoma infestans	PROCN	2.1	PROCN | COG3117 | SrfB | PRK10600 |	PhSigP-59832_FR4_1-86	219	3729	235525	100
Ph-37558	243	Ph-37558	732		K	*	CYT		28.162	9.4			0	0	Ph-37558	21709	11	Y	1834.57	0.000499639	362.725	0.18124	salivary metalloproteinase	s/metal	HEMIPTERA	0	87.4	zinc metalloproteinase nas-13	7E-040	gi|91084579	39	55	75	Tribolium castaneum	salivary metalloproteinase	1E-113	gi|307095028	78	88	87	Triatoma matogrossensis	ZnMc_astacin_li	1E-060	ZnMc_astacin_like 1e-060| Astacin 3e-051| ZnMc_hatching_enzyme 5e-041| ZnMc_BMP1_TLD 7e-036| ZnMc_meprin 3e-035| ZnMc 4e-021| ZnMc 3e-011| ZnMc_MMP_like 2e-009| ZnMc_MMP_like_3 3e-006| ZnMc_MMP_like_1 2e-004|	Ph-37558	732	6500	21709	100
PhSigP-55490_FR6_1-219	211	PhSigP-55490_FR6_1-219	639		M		SIG	19-20	23.653	5.27	21.576	5.14	0	0	PhSigP-55490_FR6_1-219	3587	1	Y	1818.77	0.000274834	68.6561	0.0188743	secreted protein - signalP detected	s/	HEMIPTERA	6e-20	100.5	myosin-10 isoform X3	3.1	gi|688558689	22	45	6	Danio rerio	putative secreted protein	6E-020	gi|485221409	33	52	101	Rhodnius prolixus	PRK06157	0.28	PRK06157 | Imelysin-like_IPPA | RRM1_2_CELF1-6_like | PRK13596 | PTZ00341 | PRK07219 | tRNA_pseudouridine_synthase_B | PRK13721 | DUF871 | PLN02468 |	PhSigP-55490_FR6_1-219	639	2899	3587	99.2175
Ph-60081	329	Ph-60081	990		N	*	SIG	20-21	36.147	8.27	33.955	8.08	0	3	Ph-60081	51645	28	Y	1805.95	0.000534619	638.031	0.34111	salivary serine protease partial - signalP detected	s/protease	HEMIPTERA	0	100	serine protease	2E-038	gi|295315341	34	53	93	Panstrongylus megistus	putative salivary serine protease, partial	1E-156	gi|656763785	81	87	100	Panstrongylus megistus	Tryp_SPc	2E-048	Tryp_SPc 2e-048| Tryp_SPc 5e-047| Trypsin 2e-035| COG5640 2e-016| COG3591 1e-004| PRK10689 | DUF316 | PRK06438 | Pox_ATPase-GT | Peptidase_S6 |	Ph-60081	990	11160	51645	100
Ph-3998	291	Ph-3998	873		S		CYT		31.299	4.57			0	0	Ph-3998	1772	0	Y	1796.97	0	24.8255	0	salivary secreted protein	s/	HEMIPTERA	3e-99	94.1	uncharacterized protein LOC105250673	0.021	gi|752861018	22	47	30	Camponotus floridanus	salivary secreted protein	3E-099	gi|149689042	64	76	94	Triatoma infestans	JHBP	0.008	JHBP 0.008| BPI1 | BPI1 | zeta_crystallin | Se_ygfK | Pyruvate_carboxylase_1 | Head-tail_con | PycA |	Ph-3998	873	9313	1772	100
PhSigP-11727_FR2_1-204	200	PhSigP-11727_FR2_1-204	603		M	*	SIG	18-19	23.657	9.46	21.672	9.46	1	0	PhSigP-11727_FR2_1-204	21078	11	Y	1781.25	0.000514596	427.524	0.220012	salivary lipocalin partial - signalP detected lipocalin	s/lipocal	HEMIPTERA	1e-76	101.5	hypothetical protein Td24 similar to salivary lipocalin	2E-070	gi|270046198	62	78	102	Triatoma dimidiata	putative salivary lipocalin, partial	1E-076	gi|656761969	66	82	102	Panstrongylus megistus	Triabin	1E-022	Triabin 1e-022| RT_G2_intron | RT_Bac_retron_I | RT_nLTR_like | Nitrophorin | DUF1512 | proteasome_beta | Prefoldin_subunit_beta | Acyl_transf_3 | RVT_1 |	PhSigP-11727_FR2_1-204	603	1191	21078	100
PhSigP-60731_FR4_986-1075	86	PhSigP-60731_FR4_986-1075	261		M	*	SIG	22-23	9.77	8.72	7.418	8.59	1	0	PhSigP-60731_FR4_986-1075	143396	81	Y	1773.37	0.000557017	6719.62	3.74297	kazal-type inhibitor - signalP detected	s/protinh Kazal	HEMIPTERA	3e-23	98.8	secreted peptide	1E-008	gi|116267193	46	59	106	Triatoma brasiliensis	putative kazal-type inhibitor	3E-023	gi|656760749	55	71	99	Panstrongylus megistus	PRK11061	1.0	PRK11061 | PRK00050 | Col_cuticle_N | PsiA | COX3 | FAM20_C_like | KAZAL | GH43_XYL_2 | Col_cuticle_N |	PhSigP-60731_FR4_986-1075	261	3946	143396	100
PhSigP-59913_FR4_1-401	390	PhSigP-59913_FR4_1-401	1173		M	*	SIG	19-20	43.125	5.78	41.13	5.79	0	0	PhSigP-59913_FR4_1-401	355315	208	Y	1724.03	0.000577261	3704.79	2.13864	cathepsin D	pm/protease	NR-LIGHT	0	100	cathepsin D	0.0	gi|301030231	81	91	100	Triatoma infestans	cathepsin D	0.0	gi|301030231	81	91	100	Triatoma infestans	Asp	1E-098	Asp 1e-098| Cathepsin_D_like 1e-095| phytepsin 2e-094| Cathepsin_D2 3e-093| pepsin_A 1e-088| Proteinase_A_fungi 2e-081| pepsin_like 6e-079| Cathespin_E 6e-078| renin_like 3e-075| gastricsin 2e-070|	PhSigP-59913_FR4_1-401	1173	3749	355315	100
Ph-60014	329	Ph-60014	990		N	*	SIG	20-21	35.974	8.67	33.699	8.46	0	2	Ph-60014	121555	72	Y	1688.6	0.00058409	1501.71	0.87714	salivary serine protease partial - signalP detected	s/protease	HEMIPTERA	0	100	serine protease	4E-040	gi|295315341	34	54	93	Panstrongylus megistus	putative salivary serine protease, partial	1E-164	gi|656763785	85	89	100	Panstrongylus megistus	Tryp_SPc	5E-044	Tryp_SPc 5e-044| Tryp_SPc 4e-043| Trypsin 6e-034| COG5640 6e-017| COG3591 0.002| glucan_glucosid | Malic_M | COG1784 | STKc_ATG1_ULK_like | TCP1_zeta |	Ph-60014	990	11208	121555	98.9899
PhSigP-54466_FR4_1-155	144	PhSigP-54466_FR4_1-155	435		M	*	SIG	16-17	17.038	4.74	15.382	4.74	0	0	PhSigP-54466_FR4_1-155	28588	17	Y	1610.6	0.000586372	803.791	0.471337	hypothetical secreted protein precursor	s/uk	NR-LIGHT	1000	23	conserved hypothetical protein	0.004	gi|170058070	28	46	23	Culex quinquefasciatus	putative mucin length	2E-012	gi|485221437	39	57	40	Rhodnius prolixus	Solute_carrier_	1.6	Solute_carrier_family_12_member_1 | Polyhedrin | PHA03082 | COG2411 | PRK08527 | PRK14643 | PBP2_QAT_like | PTZ00216 | PRK12854 | PseudoU_synth_RluCD_like |	PhSigP-54466_FR4_1-155	435	2782	28588	100
PhSigP-59444_FR5_26-263	225	PhSigP-59444_FR5_26-263	678		M	*	SIG	17-18	25.843	7.69	24.028	6.86	0	0	PhSigP-59444_FR5_26-263	181564	116	Y	1573.69	0.000630013	3275.28	2.06348	juvenile hormone partial - signalP detected	s/jhb	HEMIPTERA	3e-50	93.2	CG10407-like protein	1E-005	gi|225544219	23	43	85	Ceratitis capitata	putative juvenile hormone, partial	3E-050	gi|604789522	44	67	93	Triatoma infestans	JHBP	2E-011	JHBP 2e-011| JHBP 9e-006| LAP1C | Toxin_66 | Sigma_factor_ECF_subfamily | Bacillus_PapR | WzzB | OCH1 | ATP-dependent_helicase/deoxyribonuclea... 27 9.0 | PRK14245 |	PhSigP-59444_FR5_26-263	678	3625	181564	100
Ph-62605	237	Ph-62605	711		K		CYT		25.904	8.45			0	2	Ph-62605	13935	8	Y	1570.15	0.000566077	239.71	0.135704	15-hydroxyprostaglandin dehydrogenase - probable fragment	met/lipd	KOG	9e-36	77	15-hydroxyprostaglandin dehydrogenase	3E-035	gi|751200365	37	59	83	Solenopsis invicta	putative 15-hydroxyprostaglandin dehydrogenase	1E-106	gi|656762871	88	94	81	Panstrongylus megistus	ADH_SDR_c_like	8E-043	ADH_SDR_c_like 8e-043| SDR_c 3e-029| FabG 4e-025| DltE 2e-021| COG4221 2e-021| fabG 5e-019| secoisolariciresinol-DH_like_SDR_c 1e-018| 17beta-HSD-like_SDR_c 2e-018| MDH-like_SDR_c 2e-018| SDR_c11 4e-018|	Ph-62605	711	7762	13935	99.2968
PhSigP-60722_FR4_16-332	313	PhSigP-60722_FR4_16-332	942		M	*	SIG	17-18	34.047	9.05	32.222	9.18	0	0	PhSigP-60722_FR4_16-332	4517	2	Y	1526.88	0.000436523	58.6472	0.0256065	salivary secreted protein	s/	HEMIPTERA	0	100.9	uncharacterized protein LOC105199804	0.011	gi|751224090	21	47	33	Solenopsis invicta	salivary secreted protein	1E-119	gi|149689042	71	82	101	Triatoma infestans	BPI1	2E-004	BPI1 2e-004| JHBP 0.004| BPI1 0.047| PBP1_ABC_sugar_binding_like_7 | JHBP | PRK13787 | rimM | MyosinXI_CBD | BPI | poly_gGlu_PgsB |	PhSigP-60722_FR4_16-332	942	3942	4517	100
Ph-5621	229	Ph-5621	690		D	*	CYT		26.742	8.28			0	0	Ph-5621	6009	3	Y	1523.42	0.000492232	106.513	0.0524377	glutathione s-transferase theta-1	detox	HEMIPTERA	0	97.4	AGAP000761-PA	9E-058	gi|31204701	50	66	95	Anopheles gambiae str. PEST	putative glutathione s-transferase theta-1	1E-122	gi|656762547	92	96	97	Panstrongylus megistus	GST_C_Theta	3E-038	GST_C_Theta 3e-038| GST_N_Theta 8e-023| Gst 4e-018| GST_N_Delta_Epsilon 3e-013| GST_N_family 1e-011| Maleylacetoacetate_isomerase 4e-011| GST_N_Zeta 9e-011| PLN02395 3e-010| GST_N_Ure2p_like 4e-010| GST_N_Phi 1e-009|	Ph-5621	690	10042	6009	100
PhSigP-49922_FR5_1-203	198	PhSigP-49922_FR5_1-203	597		M	*	SIG	18-19	22.763	8.1	20.827	7.55	1	0	PhSigP-49922_FR5_1-203	34088	22	Y	1502.97	0.000636402	698.354	0.444447	salivary lipocalin partial - signalP detected lipocalin	s/lipocal	HEMIPTERA	3e-66	100	hypothetical protein Td23 similar to salivary lipocalin	2E-063	gi|270046196	58	71	100	Triatoma dimidiata	putative salivary lipocalin, partial	3E-066	gi|656761969	60	72	100	Panstrongylus megistus	Triabin	3E-025	Triabin 3e-025| Nitrophorin | PTZ00266 | psbC | PLN02175 |	PhSigP-49922_FR5_1-203	597	2368	34088	100
PhSigP-2_FR4_1-149	141	PhSigP-2_FR4_1-149	426		M	*	SIG	22-23	14.169	9.68	11.638	9.3	0	0	PhSigP-2_FR4_1-149	24956	16	Y	1488.68	0.000632195	716.496	0.452983	collagen alpha-5(IV) chain-like isoform X4 - probable fragment - signalP detected	extmat	NR-LIGHT	8e-30	14.9	conserved hypothetical protein	6E-033	gi|170041057	54	58	18	Culex quinquefasciatus	uncharacterized protein LOC103512572	1E-027	gi|662204384	52	59	13	Diaphorina citri	Collagen	0.003	Collagen 0.003| PRK09111 0.004| SWI-SNF_Ssr4 0.048| PHA03247 0.093| ARS2 | PTZ00146 | PRK07764 | PRK14959 | Totivirus_coat | PHA03378 |	PhSigP-2_FR4_1-149	426	1	24956	100
PhSigP-56915_FR5_1-144	130	PhSigP-56915_FR5_1-144	393		M	*	SIG	31-32	14.572	9.3	11.466	9.4	1	0	PhSigP-56915_FR5_1-144	80671	54	Y	1487.41	0.000660077	2510.58	1.65719	conserved secreted protein - signalP detected	s/	HEMIPTERA	2e-47	89.8	11.6 kDa midgut protein	5E-007	gi|157674471	29	53	89	Lutzomyia longipalpis	putative conserved secreted protein	2E-047	gi|604789243	68	83	90	Triatoma infestans	ATP_bind_1	0.35	ATP_bind_1 | thyA | PH_dynamin | PLN02222 | Ig1_Necl-1-3_like | NR_LBD_RXR_like | reg_near_HchA | NAD_synthase | NadE | PLN02228 |	PhSigP-56915_FR5_1-144	393	3081	80671	100
Ph-59976	357	Ph-59976	1074		N	*	CYT		41.203	9.05			0	1	Ph-59976	5780	3	Y	1465.36	0.000511731	65.8221	0.033689	Cytochrome P450 CYP3/CYP5/CYP6/CYP9 subfamilies - probable fragment	detox/ox	KOG	3e-70	70.9	cytochrome P450 6BQ4	4E-061	gi|270006370	36	57	68	Tribolium castaneum	putative cytochrome p450 cyp3/cyp5/cyp6/cyp9 subfamily, partial	1E-168	gi|656764353	81	89	95	Panstrongylus megistus	p450	1E-053	p450 1e-053| CypX 1e-020| PLN02655 3e-016| PLN02394 3e-016| PTZ00404 6e-016| PLN02302 2e-015| PLN02290 8e-015| PLN03195 8e-014| PLN02738 2e-013| PLN02183 1e-012|	Ph-59976	1074	11168	5780	100
Ph-62440	330	Ph-62440	993		E	*	CYT		36.291	6.16			0	0	Ph-62440	30293	22	Y	1335.64	0.000716126	373.114	0.267205	cathepsin D - probable fragment	pm/protease	NR-LIGHT	0	84.6	cathepsin D	1E-150	gi|301030231	75	86	85	Triatoma infestans	cathepsin D	1E-152	gi|301030231	75	86	85	Triatoma infestans	Cathepsin_D_lik	2E-099	Cathepsin_D_like 2e-099| Asp 4e-097| Cathepsin_D2 3e-096| phytepsin 2e-095| pepsin_A 8e-084| Proteinase_A_fungi 1e-082| renin_like 1e-082| Cathespin_E 3e-078| pepsin_like 3e-075| gastricsin 2e-072|	Ph-62440	993	7757	30293	100
PhSigP-50623_FR6_1-181	170	PhSigP-50623_FR6_1-181	516		M		SIG	17-18	19.116	6.89	17.156	8.12	0	0	PhSigP-50623_FR6_1-181	5083	3	Y	1288.66	0.000581888	120.481	0.0701202	hypothetical secreted protein precursor	s/uk	NR-LIGHT	1000	6.4	4-coumarate--CoA ligase 4	0.79	gi|307187602	25	47	6	Camponotus floridanus	teneurin-a-like	0.96	gi|662189370	27	44	7	Diaphorina citri	GlgP	0.98	GlgP | N_Asn_amidohyd | PRK12474 | sucrose_gtfA | Tox-ODYAM1 | MRS6 | SirA_RHOD_Pry_redox |	PhSigP-50623_FR6_1-181	516	2417	5083	99.4186
PhSigP-52907_FR2_1-218	204	PhSigP-52907_FR2_1-218	615		M	*	SIG	19-20	23.976	4.75	21.996	4.68	0	0	PhSigP-52907_FR2_1-218	13894	10	Y	1280.89	0.000709684	276.313	0.196109	pallidipin-like lipocalin precursor - signalP detected lipocalin	s/lipocal	HEMIPTERA	2e-37	93.6	apolipoprotein D-like isoform X2	2E-009	gi|512931798	31	47	73	Bombyx mori	putative pallidipin-like lipocalin precursor	2E-037	gi|485218749	38	58	94	Rhodnius prolixus	Triabin	6E-004	Triabin 6e-004| Lipocalin 0.001| PRK10060 0.072| Nitrophorin | COG5307 | PRK13398 | Tsf | COG2902 |	PhSigP-52907_FR2_1-218	615	2618	13894	100
Ph-57411	387	Ph-57411	1164		S	*	SIG	15-16	42.17	5.5	40.675	5.5	0	0	Ph-57411	143870	114	Y	1268.67	0.000781367	1511.7	1.1812	lysosomal aspartic protease - signalP detected	pm/protease	NR-LIGHT	0	101.5	lysosomal aspartic protease	1E-105	gi|91093044	50	66	102	Tribolium castaneum	putative aspartyl protease	1E-180	gi|485218866	76	90	98	Rhodnius prolixus	Cathepsin_D_lik	1E-117	Cathepsin_D_like e-117| Cathepsin_D2 e-109| phytepsin e-107| Proteinase_A_fungi 3e-099| Asp 5e-098| pepsin_A 8e-095| renin_like 7e-094| Cathespin_E 6e-087| pepsin_like 7e-078| gastricsin 2e-070|	Ph-57411	1164	8484	143870	99.6564
PhSigP-60451_FR4_1-199	192	PhSigP-60451_FR4_1-199	579		M	*	SIG	18-19	21.383	5.83	19.416	5.66	0	3	PhSigP-60451_FR4_1-199	12506	9	Y	1268.22	0.000709599	264.173	0.187472	hypothetical secreted protein precursor	s/uk	NR-LIGHT	1000	66.8	unknown	0.009	gi|56757370	28	48	67	Schistosoma japonicum	uncharacterized protein PFB0765w-like	0.008	gi|662194718	31	47	13	Diaphorina citri	PLN03229	1.4	PLN03229 | Pneumo_ncap | DUF3091 | L1R_F9L | STAT_int | dnaA |	PhSigP-60451_FR4_1-199	579	3882	12506	100
PhSigP-57411_FR6_1-67	63	PhSigP-57411_FR6_1-67	192		M	*	SIG	22-23	7.218	10.01	4.975	9.86	1	0	PhSigP-57411_FR6_1-67	16883	13	Y	1222.92	0.000759262	1075.47	0.816609	aspartyl protease - signalP detected	s/protease	HEMIPTERA	2e-11	13	lysosomal aspartic protease	2.2	gi|91093044	35	57	11	Tribolium castaneum	putative aspartyl protease	2E-011	gi|485218866	59	78	13	Rhodnius prolixus	DUF3600	0.73	DUF3600 | Nitrophorin | PTZ00007 | cysN | PTZ00108 | PHA03072 |	PhSigP-57411_FR6_1-67	192	3171	16883	100
Ph-55617	115	Ph-55617	348		V	*	CYT		12.616	9.64			0	1	Ph-55617	26036	21	Y	1200.13	0.000795338	915.047	0.7278	conserved secreted protein	s/	HEMIPTERA	2e-32	90.5	probable salivary secreted peptide-like	8E-016	gi|498937780	39	57	96	Ceratitis capitata	putative conserved secreted protein	2E-032	gi|485218966	53	70	91	Rhodnius prolixus	PRK14611	0.52	PRK14611 | AGE | PBP2_NikA_DppA_OppA_like_14 | Herpes_UL46 | PHA03195 | RPS8A | PRK02301 | PHA03322 | PKc_DYRK | TIGR02597 |	Ph-55617	348	6609	26036	100
Ph-39193	224	Ph-39193	675		I	*	CYT		25.326	9.07			4	0	Ph-39193	2308	1	Y	1170.26	0.00042707	41.8196	0.0178677	Conserved plasma membrane protein - 5 predicted membrane helices	uc/memb membrane	KOG	1e-55	85.2	DNA damage-regulated autophagy modulator protein 2-like	5E-050	gi|507472164	47	64	70	Apis mellifera	DNA damage-regulated autophagy modulator protein 2	1E-055	gi|732621031	45	65	85	Lygus hesperus	Frag1	4E-027	Frag1 4e-027| PTase | DUF1275 | D-arabinono-14-lactone_oxidase |	Ph-39193	675	6753	2308	100
PhSigP-6316_FR2_1-194	187	PhSigP-6316_FR2_1-194	564		M	*	SIG	18-19	21.066	5.34	19.147	5.04	0	0	PhSigP-6316_FR2_1-194	2291	1	Y	1161.64	0.000430238	49.6815	0.0213842	salivary lipocalin - signalP detected lipocalin	s/lipocal	HEMIPTERA	2e-57	87	hypothetical protein Td42 similar to pallidipin 2	4E-046	gi|270046224	51	65	104	Triatoma dimidiata	putative salivary lipocalin	2E-057	gi|656762027	65	76	87	Panstrongylus megistus	Triabin	1E-011	Triabin 1e-011| Chlorate_reductase_assembly_chaperone_... 30 0.83 | DDOST_48kD | PLN02270 | hflB | PRK05799 | hypothetical_protein |	PhSigP-6316_FR2_1-194	564	891	2291	100
Ph-60735	75	Ph-60735	228		V	*	SIG	25-26	8.412	8.29	5.633	8.3	1	0	Ph-60735	61082	54	Y	1126.23	0.00087176	3276.63	2.85648	kazal-type inhibitor partial - signalP detected	s/protinh Kazal	HEMIPTERA	5e-33	98.6	secreted peptide	4E-008	gi|116267193	45	63	88	Triatoma brasiliensis	putative kazal-type inhibitor, partial	5E-033	gi|656760693	84	93	99	Panstrongylus megistus	Sec3_C	2.6	Sec3_C | PHA02748 | DUF2177 | DUF3594 | MYSc_type_VI |	Ph-60735	228	5193	61082	100
PhSigP-50347_FR6_1-243	238	PhSigP-50347_FR6_1-243	717		M	*	SIG	19-20	27.078	6.7	24.914	6.69	0	0	PhSigP-50347_FR6_1-243	3255	2	Y	1100.29	0.000605716	55.5239	0.0336421	secreted protein - signalP detected	s/	HEMIPTERA	8e-15	107.1	hypothetical protein ZHAS_00006510	1.0	gi|668449825	29	47	5	Anopheles sinensis	putative secreted protein	8E-015	gi|485221409	27	46	107	Rhodnius prolixus	HCV_NS4b	0.90	HCV_NS4b | PLN02265 | PppGpp_synthetase. | UDP_G4E_5_SDR_e | PI31_Prot_N |	PhSigP-50347_FR6_1-243	717	2399	3255	100
PhSigP-3544_FR6_235-291	52	PhSigP-3544_FR6_235-291	159		M	*	SIG	24-25	6.143	11.08	3.349	10.92	1	0	PhSigP-3544_FR6_235-291	13004	11	Y	1098.94	0.000834076	1000.3	0.834387	hypothetical secreted protein precursor	s/uk	NR-LIGHT	1000	43	transposase	69	gi|504844111	33	61	44	Streptomyces venezuelae	NADH dehydrogenase subunit 3 (mitochondrion)	12	gi|641804353	42	57	22	Kleidocerys resedae resedae	thyroid_peroxid	9.0	thyroid_peroxidase |	PhSigP-3544_FR6_235-291	159	605	13004	100
PhSigP-52570_FR6_1-221	206	PhSigP-52570_FR6_1-221	621		M	*	SIG	20-21	23.563	4.91	21.283	4.82	0	1	PhSigP-52570_FR6_1-221	42324	39	Y	1073.01	0.000908638	833.573	0.757434	hypothetical secreted protein precursor	s/uk	NR-LIGHT	1000	10	homeobox protein HAT3.1	0.78	gi|15230408	28	50	10	Arabidopsis thaliana	IAA-amino acid hydrolase ILR1-like 1	0.026	gi|732582813	23	47	66	Lygus hesperus	COG3649	0.12	COG3649 | PRK07638 | AMP-binding_C_2 | PRK03640 | PLN02842 | 7TM_GPCR_Str | conserved_hypothetical_protein | Cas7_I-C | PHA03246 | PRK04309 |	PhSigP-52570_FR6_1-221	621	2589	42324	100
PhSigP-1292_FR5_7-348	336	PhSigP-1292_FR5_7-348	1011		M	*	SIG	32-33	39.513	8.66	35.68	7.66	0	0	PhSigP-1292_FR5_7-348	111797	106	Y	1059.55	0.000934965	1352.47	1.26452	Inositol-145-triphosphate 5-phosphatase (synaptojanin) INP51/INP52/INP53 family - probable fragment - signalP detected	s/ippase	KOG	9e-34	28.2	salivary inositol polyphosphate 5-phosphatase	5E-072	gi|90101342	46	67	92	Rhodnius prolixus	salivary inositol polyphosphate 5-phosphatase, partial	1E-136	gi|307095198	73	84	99	Triatoma matogrossensis	INPP5c_INPP5J-l	3E-065	INPP5c_INPP5J-like 3e-065| INPP5c 6e-051| IPPc 2e-050| INPP5c_INPP5B 4e-044| INPP5c_Synj 9e-030| COG5411 9e-030| INPP5c_ScInp51p-like 9e-030| INPP5c_INPP5E-like 3e-029| INPP5c_Synj2 7e-024| INPP5c_Synj1 7e-021|	PhSigP-1292_FR5_7-348	1011	247	111797	100
Ph-49681	399	Ph-49681	1200		F	*	BL	293-294	46.486	9.19	12.193	8.64	3	2	Ph-49681	5208	4	Y	1056.28	0.000757232	53.0809	0.0402023	Innexin inx7 - 4 predicted membrane helices	extmat membrane	HEMIPTERA	0	96.7	innexin inx7 isoform X1	2E-093	gi|751230428	47	66	89	Solenopsis invicta	Innexin inx7	1E-123	gi|732609995	54	73	97	Lygus hesperus	Innexin	5E-068	Innexin 5e-068| PHA02748 1e-053| PTZ00016 | CFTR_protein |	Ph-49681	1200	8588	5208	100
PhSigP-40167_FR4_1-210	197	PhSigP-40167_FR4_1-210	594		M	*	SIG	17-18	21.692	9.6	19.767	9.53	1	3	PhSigP-40167_FR4_1-210	9111	8	Y	1026.6	0.000865764	187.598	0.162433	salivary lipocalin lipocalin - signalP detected lipocalin	s/lipocal	HEMIPTERA	2e-78	101	salivary lipocalin	2E-044	gi|111379923	56	73	94	Triatoma brasiliensis	putative salivary lipocalin lipocalin	2E-078	gi|656761971	72	83	101	Panstrongylus megistus	Triabin	3E-017	Triabin 3e-017| Nitrophorin 2e-005| PRK07208 | PLN02784 | PLN02372 | PRK04243 | DUF3124 | Pesticin_RB | PTZ00366 | PRK07452 |	PhSigP-40167_FR4_1-210	594	1911	9111	100
PhSigP-60289_FR1_228-319	51	PhSigP-60289_FR1_228-319	156		M	*	SIG	29-30	5.831	9.57	2.363	10.92	1	0	PhSigP-60289_FR1_228-319	5946	5	Y	1004.96	0.000829078	466.175	0.38656	hypothetical secreted protein precursor	s/uk	NR-LIGHT	1000	15.4	hypothetical protein BRAFLDRAFT_77474	8.2	gi|260783296	38	54	15	Branchiostoma floridae	probable GPI-anchored adhesin-like protein PGA55	12	gi|662192530	31	48	5	Diaphorina citri	PBP-Tp47_c	5.3	PBP-Tp47_c | DUF1356 |	PhSigP-60289_FR1_228-319	156	3835	5946	100
Ph-37081	124	Ph-37081	372		P		CYT		13.492	6.76			0	1	Ph-37081	1979	1	Y	1003.44	0.000498033	65.0656	0.0324212	two dm9 repeat protein partial	uc	HEMIPTERA	1e-32	81	AGAP006103-PC	5E-022	gi|158295341	45	61	82	Anopheles gambiae str. PEST	putative two dm9 repeat protein, partial	1E-032	gi|604790436	55	64	82	Triatoma infestans	DUF3421	1E-023	DUF3421 1e-023| DM9 2e-012| COX15-CtaA | LacD | COG5486 | PRK13402 | BAR_SNX9 | RRM3_I_PABPs | PseudoU_synth_RsuA |	Ph-37081	372	6385	1979	100
PhSigP-60451_FR1_147-218	71	PhSigP-60451_FR1_147-218	219		M		SIG	18-19	7.735	8.83	5.735	9.25	0	0	PhSigP-60451_FR1_147-218	2942	2	Y	994.484	0.000670136	164.304	0.110143	hypothetical secreted protein precursor	s/uk	NR-LIGHT	1000	20.4	LOW QUALITY PROTEIN: keratin-associated protein 10-8	0.58	gi|675755780	35	51	20	Callithrix jacchus	Serine/threonine-protein kinase HAL5	1.1	gi|732635851	45	57	27	Lygus hesperus	MMS22L_N	0.41	MMS22L_N | PRK12645 |	PhSigP-60451_FR1_147-218	219	3881	2942	98.1735
PhSigP-43864_FR1_1-213	200	PhSigP-43864_FR1_1-213	603		M	*	SIG	16-17	23.035	9	21.276	9.07	0	0	PhSigP-43864_FR1_1-213	3895	3	Y	987.47	0.000759322	79.0021	0.0600034	triabin-like lipocalin precursor partial - signalP detected lipocalin	s/lipocal	HEMIPTERA	2e-83	99	hypothetical protein Td24 similar to salivary lipocalin	1E-028	gi|270046198	35	56	97	Triatoma dimidiata	putative triabin-like lipocalin precursor, partial	2E-083	gi|656762025	73	85	100	Panstrongylus megistus	Triabin	8E-019	Triabin 8e-019| Nitrophorin | Blc | RnfG | Lipocalin | Lipocalin_2 | YciH_like | Glyco_hydro_16 | SDR_e1 |	PhSigP-43864_FR1_1-213	603	2084	3895	100
Ph-5896	207	Ph-5896	624		A	*	SIG	19-20	23.483	5.29	21.444	5.13	0	1	Ph-5896	13571	13	Y	983.016	0.000944546	265.996	0.251264	apolipoprotein d/lipocalin - signalP detected lipocalin	s/lipocal	HEMIPTERA	1e-79	100.4	apolipoprotein D-like	2E-009	gi|524905799	27	45	101	Aplysia californica	putative apolipoprotein d/lipocalin	1E-079	gi|485217412	67	79	100	Rhodnius prolixus	Lipocalin	0.003	Lipocalin 0.003| Triabin 0.010| Nitrophorin 0.028| DHR2_DOCK6 | Putative_sgc_region_protein_SgcQ | BtpA | hypothetical_protein_GSU2105 | DHR2_DOCK7 | SgcQ |	Ph-5896	624	10259	13571	100
PhSigP-1064_FR6_24-337	290	PhSigP-1064_FR6_24-337	873		M	*	SIG	24-25	33.99	7.19	31.359	7.29	0	0	PhSigP-1064_FR6_24-337	28532	29	Y	964.467	0.00100225	399.73	0.400641	ribonuclease - signalP detected	s/met/nuc ribonuclease	HEMIPTERA	0	101	ribonuclease Oy	2E-045	gi|557758036	38	53	75	Musca domestica	putative ribonuclease	1E-118	gi|485217734	67	81	101	Rhodnius prolixus	RNase_T2_euk	5E-037	RNase_T2_euk 5e-037| RNase_T2 7e-035| Ribonuclease_T2 5e-034| RNase_T2_prok 5e-011| Rna 2e-008| PRK13456 | Met_gamma_lyase | COG4100 | stage_0_sporulation_protein_A | COG2406 |	PhSigP-1064_FR6_24-337	873	201	28532	100
PhSigP-40887_FR5_1-200	198	PhSigP-40887_FR5_1-200	597		M	*	SIG	18-19	22.928	6.81	20.977	6.36	1	0	PhSigP-40887_FR5_1-200	7545	7	Y	956.414	0.000914755	154.573	0.141415	salivary lipocalin - signalP detected lipocalin	s/lipocal	HEMIPTERA	7e-69	100.4	hypothetical protein Td23 similar to salivary lipocalin	3E-065	gi|270046196	59	71	100	Triatoma dimidiata	putative salivary lipocalin	7E-069	gi|604792234	61	74	100	Triatoma infestans	Triabin	3E-022	Triabin 3e-022| PHA02695 | Lipocalin | F-actin_cap_A | PRK15001 |	PhSigP-40887_FR5_1-200	597	1950	7545	100
PhSigP-59886_FR6_1-151	137	PhSigP-59886_FR6_1-151	414		M	*	SIG	31-32	15.294	8.45	12.21	8.59	1	0	PhSigP-59886_FR6_1-151	67452	71	Y	950.033	0.00103796	1992.7	2.06838	conserved secreted protein - signalP detected	s/	HEMIPTERA	6e-58	97	11.6 kDa midgut protein	1E-014	gi|157674471	37	55	99	Lutzomyia longipalpis	putative conserved secreted protein	6E-058	gi|604789243	75	88	97	Triatoma infestans	DUF2194	0.58	DUF2194 | Cls | Trehalose-6-phosphate_hydrolase | Neurexophilin | PLN02447 | PRK13898 | PRK10933 | CuRO_2_MaLCC_like | PLN02222 | Se_dep_XDH |	PhSigP-59886_FR6_1-151	414	3743	67452	100
PhSigP-3544_FR5_1-437	429	PhSigP-3544_FR5_1-437	1290		M	*	SIG	18-19	48.517	7.1	46.314	7.22	0	0	PhSigP-3544_FR5_1-437	69067	73	Y	946.489	0.00104224	654.831	0.682504	aspartyl protease - signalP detected	s/protease	HEMIPTERA	0	98.7	aspartic protease BmAsp-2	1E-081	gi|21907889	48	64	76	Brugia malayi	putative aspartyl protease	1E-154	gi|485217351	67	81	99	Rhodnius prolixus	pepsin_A	1E-085	pepsin_A 1e-085| Cathepsin_D_like 2e-085| Asp 5e-085| Cathepsin_D2 4e-083| phytepsin 2e-080| renin_like 2e-075| Cathespin_E 9e-075| Proteinase_A_fungi 8e-074| pepsin_like 2e-066| gastricsin 4e-065|	PhSigP-3544_FR5_1-437	1290	604	69067	100
PhSigP-57378_FR6_4-78	66	PhSigP-57378_FR6_4-78	201		M	*	SIG	21-22	7.303	5.88	4.914	6.07	0	9	PhSigP-57378_FR6_4-78	927	0	Y	940.062	0	56.4069	0	hypothetical secreted protein precursor	s/uk	NR-LIGHT	1000	5.7	glutamate receptor ionotropic, kainate 2	18	gi|755890162	32	61	6	Musca domestica	salivary protein MYS precursor	0.004	gi|307094984	35	51	34	Triatoma matogrossensis	PRK10476	1.3	PRK10476 | NrfA | PTZ00130 |	PhSigP-57378_FR6_4-78	201	3165	927	100
PhSigP-55910_FR4_12-228	202	PhSigP-55910_FR4_12-228	609		M	*	SIG	20-21	22.991	6.12	20.834	6.14	0	0	PhSigP-55910_FR4_12-228	8916	9	Y	904.163	0.000995284	179.061	0.178237	secreted protein partial - signalP detected	s/	HEMIPTERA	6e-41	98	sec-1 family protein	0.43	gi|641581746	26	45	13	Plasmodium reichenowi	putative secreted protein, partial	6E-041	gi|604788769	43	61	98	Triatoma infestans	COG0816	2.5	COG0816 | Pox_H7 | CTP_transf_1 | PLN02387 | PRK14701 | Phosphate_acetyltransferase | recA_like | DUF563 | PI3Kc_II | Fe_bilin_red |	PhSigP-55910_FR4_12-228	609	2949	8916	100
Ph-52596	204	Ph-52596	615		T	*	SIG	16-17	23.151	9.41	21.433	9.41	0	2	Ph-52596	3518	3	Y	891.892	0.00084067	69.9631	0.0588326	salivary lipocalin - signalP detected lipocalin	s/lipocal	HEMIPTERA	5e-74	98.5	hypothetical protein Td25 similar to salivary lipocalin	3E-064	gi|270046200	62	72	100	Triatoma dimidiata	putative salivary lipocalin	5E-074	gi|656762111	68	77	99	Panstrongylus megistus	Triabin	7E-014	Triabin 7e-014| geranylgeranyl_bacteriochlorophyll_red... 29 1.1 | CUE_AUP1 | Lipocalin | C2B_Synaptotagmin-13 | PTKc_Jak_rpt2 | BIV_Env | MAD | POL4 | Nitrophorin |	Ph-52596	615	9663	3518	100
Ph-57198	287	Ph-57198	864		K	*	CYT		34.008	6.22			0	0	Ph-57198	3423	3	Y	867.808	0.000863994	48.4553	0.0418774	Phosphatidylinositol transfer protein SEC14	met/lipd	KOG	9e-25	94.9	uncharacterized protein LOC413056	2E-040	gi|571502919	31	56	41	Apis mellifera	putative phosphatidylinositol transfer protein sec14, partial	1E-161	gi|656763219	95	98	100	Panstrongylus megistus	CRAL_TRIO	2E-014	CRAL_TRIO 2e-014| SEC14 1e-011| SEC14 4e-008| DUF566 | CRAL_TRIO_N | COG4087 | CRAL_TRIO_2 | recD | PRK07220 | PRK15471 |	Ph-57198	864	8159	3423	100
Ph-58503	571	Ph-58503	1716		W	*	SIG	18-19	62.749	8.68	60.825	8.78	13	0	Ph-58503	16024	18	Y	855.252	0.00110764	114.209	0.126511	sodium-coupled monocarboxylate transporter 1-like - signalP detected - 13 predicted membrane helices	tr membrane	NR-LIGHT	0	90.8	sodium-coupled monocarboxylate transporter 1-like	1E-103	gi|512921401	36	55	91	Bombyx mori	putative sodium/solute symporter, partial	1E-160	gi|604788803	51	68	102	Triatoma infestans	SLC5sbd_NIS-SMV	1E-143	SLC5sbd_NIS-SMVT e-143| SLC5sbd_SMCT 3e-074| SLC5sbd_NIS 3e-073| SLC5sbd_SMCT1 5e-073| SLC5sbd_SMVT 7e-073| SLC5sbd_SMCT2 7e-068| SLC5sbd_NIS-like_u3 5e-061| Sodium/glucose_cotransporter_1 2e-055| SLC5sbd_NIS-like 3e-055| SLC5sbd_NIS-like_u2 6e-054|	Ph-58503	1716	9540	16024	100
Ph-44127	158	Ph-44127	474		G		CYT		18.233	9.12			0	0	Ph-44127	2457	2	Y	830.54	0.000802364	63.3979	0.0508889	pallidipin-like salivary lipocalin partial lipocalin	s/lipocal	HEMIPTERA	2e-43	76.9	hypothetical protein Td30 similar to pallidipin-like salivary lipocalin	4E-025	gi|270046210	41	57	88	Triatoma dimidiata	putative pallidipin-like salivary lipocalin, partial	2E-043	gi|656762099	56	70	77	Panstrongylus megistus	Triabin	2E-010	Triabin 2e-010| Mononeg_RNA_pol | PRK13473 | cbiO | p23_DYX1C1_like |	Ph-44127	474	7634	2457	100
PhSigP-52869_FR5_1-89	81	PhSigP-52869_FR5_1-89	246		M	*	SIG	18-19	9.245	8.6	7.23	8.05	0	0	PhSigP-52869_FR5_1-89	791	0	Y	802.145	0	39.3269	0	salivary lipocalin - signalP detected lipocalin	s/lipocal	HEMIPTERA	2e-24	44.1	pallidipin 2	1E-026	gi|388359	69	81	42	Triatoma pallidipennis	pallidipin 2	6E-028	gi|388359	69	81	42	Triatoma pallidipennis	Triabin	6E-010	Triabin 6e-010| Baculo_VP39 | 3-isopropylmalate_dehydratase_large_su... 27 1.4 | SBP_bac_10 | SNAP |	PhSigP-52869_FR5_1-89	246	2616	791	100
PhSigP-2968_FR5_43-289	240	PhSigP-2968_FR5_43-289	723		M	*	SIG	19-20	27.414	5.96	25.347	5.97	0	0	PhSigP-2968_FR5_43-289	35435	46	Y	764.559	0.00128008	599.436	0.767346	hypothetical secreted protein precursor	s/uk	NR-LIGHT	1000	7.3	hypothetical protein BRAFLDRAFT_119130	1.4	gi|260806679	38	46	7	Branchiostoma floridae	putative juvenile hormone, partial	2E-004	gi|485221724	24	46	78	Rhodnius prolixus	JHBP	0.026	JHBP 0.026| JHBP | PRK13473 | PRK13355 | flhB | Nickel_transport_system_permease_prote... 28 3.2 | PRK07979 | portal_protein | CblD | PRK01008 |	PhSigP-2968_FR5_43-289	723	516	35435	100
PhSigP-36721_FR4_217-274	57	PhSigP-36721_FR4_217-274	177		M		SIG	19-20	7.031	9.63	4.633	9.9	1	0	PhSigP-36721_FR4_217-274	176717	237	Y	752.97	0.00132249	12211.1	16.149	hypothetical secreted protein precursor	s/uk	NR-LIGHT	1000	13.5	RE32713p	6.4	gi|85857470	27	44	14	Drosophila melanogaster	cytochrome oxidase subunit II, partial (mitochondrion)	5.4	gi|414302867	35	45	30	Comstockiella sabalis	DUF3292	1.2	DUF3292 |	PhSigP-36721_FR4_217-274	177	1730	176717	98.3051
PhSigP-59317_FR4_215-429	195	PhSigP-59317_FR4_215-429	588		M	*	SIG	18-19	22.275	5.95	20.242	5.67	0	0	PhSigP-59317_FR4_215-429	75021	103	Y	731.52	0.00135385	1560.46	2.11267	lipocalin-like TiLipo37 - signalP detected lipocalin	s/lipocal	HEMIPTERA	2e-34	99.4	lipocalin-like TiLipo37	3E-033	gi|34421652	41	61	99	Triatoma infestans	lipocalin-like TiLipo37	2E-034	gi|34421652	41	61	99	Triatoma infestans	Triabin	7E-011	Triabin 7e-011| PRK08294 0.085| Predicted_exporter_of_the_RND_superfam... 31 0.25 | Nitrophorin | nfrB | PLN02737 | PFL1 |	PhSigP-59317_FR4_215-429	588	3594	75021	100
Ph-2530	395	Ph-2530	1188		P	*	CYT		45.904	9.04			0	0	Ph-2530	5742	7	Y	727.863	0.00120194	59.1146	0.0710646	Catalytic domain of phosphatidylinositol-specific phospholipase C X domain containing and similar protein - probable fragment	met/lipd	CDD	8e-51	101.3	PI-PLC X domain-containing protein 1-like	2E-074	gi|751204800	37	58	92	Solenopsis invicta	PI-PLC X domain-containing protein 1	1E-126	gi|732636537	54	72	90	Lygus hesperus	PI-PLCXDc_CG149	3E-074	PI-PLCXDc_CG14945_like 3e-074| PI-PLCXDc_like 8e-051| PI-PLCc_bacteria_like 5e-038| PI-PLCXD1c 1e-020| PI-PLCXDc_plant 1e-014| PI-PLCc_BcPLC_like 3e-013| PI-PLCXDc_like_2 6e-008| PLCXc 4e-006| PTZ00268 1e-005| PI-PLCc_At5g67130_like 2e-004|	Ph-2530	1188	8236	5742	100
PhSigP-61659_FR6_1-209	207	PhSigP-61659_FR6_1-209	624		M	*	SIG	26-27	23.79	7.57	20.962	5.63	0	0	PhSigP-61659_FR6_1-209	38327	53	Y	719.76	0.00136359	751.223	1.02438	nitrophorin precursor - signalP detected	s/lipocal	HEMIPTERA	3e-60	89	unnamed protein product	3E-069	gi|270381619	63	78	96	Triatoma dimidiata	unnamed protein product	2E-070	gi|270381619	63	78	96	Triatoma dimidiata	Nitrophorin	3E-006	Nitrophorin 3e-006| Triabin 0.027| Lipocalin 0.057| PRK05776 | PulE-GspE | PulE | COG5598 | pflD | DUF4522 | Wzb |	PhSigP-61659_FR6_1-209	624	4170	38327	100
PhSigP-53071_FR6_1-214	203	PhSigP-53071_FR6_1-214	612		M	*	SIG	18-19	22.867	5.39	20.977	5.22	0	0	PhSigP-53071_FR6_1-214	39177	55	Y	709.447	0.00138434	782.939	1.08388	nitrophorin precursor - signalP detected	s/lipocal	HEMIPTERA	4e-51	99	unnamed protein product	3E-057	gi|270381619	53	72	96	Triatoma dimidiata	rhodnius biogenic aminebinding-like protein	5E-062	gi|307094890	55	74	95	Triatoma matogrossensis	Nitrophorin	5E-006	Nitrophorin 5e-006| PRK10218 0.003| Triabin 0.022| Lipocalin | DUF4265 | PRK08662 | STKc_PKB_gamma | ATP-dependent_DNA_helicase_PcrA | PHA00380 | M1 |	PhSigP-53071_FR6_1-214	612	2632	39177	100
Ph-55056	104	Ph-55056	315		D	*	SIG	22-23	12.255	8.82	9.782	9.2	1	0	Ph-55056	4147	5	Y	700.905	0.00118865	161.017	0.191439	odorant receptor 83a partial - probable fragment - signalP detected	st	HEMIPTERA	4e-19	63	LOW QUALITY PROTEIN: putative odorant receptor 85b-like	3E-013	gi|512934792	35	62	21	Bombyx mori	hypothetical protein, partial	8E-023	gi|743576697	43	70	84	Lygus hesperus	7tm_6	2E-012	7tm_6 2e-012| PRK10225 | DUF3608 | 7tm_7 | ENR_SDR | T4SS-DNA_transf | FabI | SpoVR | BCIP |	Ph-55056	315	6243	4147	100
Ph-43106	390	Ph-43106	1173		L	*	SIG	18-19	42.589	7.13	40.678	7.15	8	0	Ph-43106	5809	8	Y	654.539	0.0013578	60.5692	0.0822553	zinc transporter - signalP detected - 9 predicted membrane helices	tr membrane	KOG	5e-57	77.2	zinc transporter ZIP8-like	1E-080	gi|328716618	44	64	85	Acyrthosiphon pisum	Zinc transporter ZIP8	1E-117	gi|732567545	56	72	101	Lygus hesperus	Zip	7E-043	Zip 7e-043| COG0428 4e-017| PRK04201 0.005| Zinc-regulated_transporter_1 0.098| PLN02159 | secF | COG3263 | PRK05326 | ba3-like_Oxidase_I | PRK14419 |	Ph-43106	1173	7521	5809	100
Ph-19876	159	Ph-19876	477		M		CYT		18.045	4.93			0	1	Ph-19876	619	0	Y	627.722	0	15.8716	0	Rho	cs	SMART	3e-56	88.5	AGAP005160-PA-like protein	1E-048	gi|668456201	59	74	78	Anopheles sinensis	unnamed protein product	5E-049	gi|226882265	59	74	84	Acyrthosiphon pisum	RhoA_like	1E-058	RhoA_like 1e-058| RHO 2e-054| Rho 5e-054| Rho4_like 3e-045| Rnd 4e-044| Rho2 2e-041| RhoG 8e-041| Rac1_like 8e-041| Ras 2e-039| Rho3 5e-037|	Ph-19876	477	5765	619	100
Ph-40701	148	Ph-40701	447		P	*	SIG	19-20	15.733	6.81	13.714	5.36	0	1	Ph-40701	1722	2	Y	582.088	0.00114464	47.1166	0.0539628	salivary secreted protein partial - signalP detected	s/	HEMIPTERA	2e-08	81.8	hypothetical protein C922_04818	0.001	gi|672203456	25	51	8	Plasmodium inui San Antonio 1	putative salivary protein of the mys-3 family, partial	6E-037	gi|656761287	56	70	104	Panstrongylus megistus	GH38N_AMII_ER_c	0.094	GH38N_AMII_ER_cytosolic 0.094| SurE | 5'-nucleotidase_SurE | PRK13107 | SurE | surE | PRK09859 | MCPsignal | Phasin_2 | MCP_signal |	Ph-40701	447	7173	1722	100
Ph-2194	521	Ph-2194	1566		M	*	CYT		56.864	6.79			12	1	Ph-2194	3990	6	Y	578.031	0.00148249	31.1623	0.0462095	MFS-type transporter SLC18B1-like - 12 predicted membrane helices	tr membrane	NR-LIGHT	0	78.2	MFS-type transporter SLC18B1-like	1E-135	gi|642923183	52	72	78	Tribolium castaneum	hypothetical protein	0.0	gi|743552215	67	83	97	Lygus hesperus	MFS	1E-025	MFS 1e-025| AraJ 6e-020| MFS_1 9e-020| Chromaffin_granule_amine_transporter 6e-008| Uncharacterized_MFS-type_transporter_Y... 44 1e-004 1e-004| PRK09874 4e-004| Glycerol-3-phosphate_transporter 0.001| Putative_metabolite_transport_protein 0.003| FucP 0.004| Bicyclomycin_resistance_protein_homolo... 38 0.009 0.009|	Ph-2194	1566	7552	3990	100
PhSigP-7653_FR4_72-420	331	PhSigP-7653_FR4_72-420	996		M	*	SIG	20-21	37.246	6.63	35.034	6.67	1	0	PhSigP-7653_FR4_72-420	6718	11	Y	567.721	0.0016144	82.4953	0.1332	cathepsin L-like proteinase - signalP detected	s/protease	NR-LIGHT	0	100	cathepsin L-like proteinase	1E-130	gi|343978787	64	79	100	Triatoma brasiliensis	putative cathepsine l-like cysteine protease	1E-131	gi|485219962	63	80	100	Rhodnius prolixus	Peptidase_C1	2E-092	Peptidase_C1 2e-092| Peptidase_C1A 6e-087| Pept_C1 2e-068| PTZ00021 8e-049| PTZ00203 1e-044| PTZ00200 2e-040| Peptidase_C1A_CathepsinB 1e-033| Peptidase_C1A_CathepsinC 4e-031| Peptidase_C1A_CathepsinX 4e-030| Peptidase_C1 9e-030|	PhSigP-7653_FR4_72-420	996	1007	6718	100
PhSigP-58242_FR3_28-325	289	PhSigP-58242_FR3_28-325	870		M	*	SIG	18-19	31.284	4.55	29.441	4.57	0	0	PhSigP-58242_FR3_28-325	57063	103	Y	556.414	0.00177991	802.202	1.42787	hypothetical secreted protein - signalP detected	s/	HEMIPTERA	1e-41	107	myosin-2 heavy chain	4E-007	gi|751221672	22	43	50	Solenopsis invicta	methylaccepting chemotaxis sensory transducer-like protein	2E-042	gi|307095048	38	54	106	Triatoma matogrossensis	ApoLp-III	2E-004	ApoLp-III 2e-004| AAA_13 0.002| DRE_TIM_HOA_like | Tar | SRP | AA_kinase | DUF4423 | DUF577 | COG5412 |	PhSigP-58242_FR3_28-325	870	3313	57063	100
PhSigP-52906_FR5_1-94	81	PhSigP-52906_FR5_1-94	246		M	*	SIG	17-18	9.384	8.6	7.601	8.31	0	0	PhSigP-52906_FR5_1-94	8511	15	Y	539.433	0.00173773	423.15	0.735407	secreted protein with chitin-binding domain type 2 - signalP detected	s/	HEMIPTERA	3e-21	29	peritrophin-44-like	0.002	gi|751200822	39	60	17	Solenopsis invicta	putative secreted protein with chitin-binding domain type 2	3E-021	gi|485221417	54	68	30	Rhodnius prolixus	CBM_14	1E-005	CBM_14 1e-005| ChtBD2 3e-004| AgaS | CuRO_3_MCO_like_1 |	PhSigP-52906_FR5_1-94	246	2617	8511	100
Ph-51462	171	Ph-51462	516		M	*	CYT		20.185	5.47			0	0	Ph-51462	8336	15	Y	528.341	0.00177421	197.586	0.350601	Ca2+-binding protein EF-Hand protein superfamily - probable fragment	st	KOG	5e-55	76	Apoptosis-linked gene-2	2E-058	gi|281366806	57	77	96	Drosophila melanogaster	Ca2+-binding protein	3E-064	gi|149898846	63	83	96	Triatoma infestans	EFh	1E-007	EFh 1e-007| EF-hand_8 7e-006| FRQ1 1e-005| PTZ00184 0.001| PTZ00183 0.001| EF-hand_7 0.008| COG3127 0.070| EF-hand_6 0.083| EF-hand_5 | EF-hand_1 |	Ph-51462	516	9089	8336	100
PhSigP-719	964	PhSigP-719	964		M		SIG	23-24	109.031	5.65	106.536	5.54	0	18	PhSigP-719	15422	29	Y	521.31	0.00185418	195.664	0.362821	Puromycin-sensitive aminopeptidase - signalP detected	met/aa	KOG	2e-74	101	uncharacterized protein LOC409619	3E-057	gi|571539844	23	45	33	Apis mellifera	putative aminopeptidase n	0.0	gi|485221508	57	72	100	Rhodnius prolixus	M1_APN_2	1E-030	M1_APN_2 1e-030| PepN 8e-022| ERAP1_C 1e-019| Peptidase_M1 2e-019| M1_APN_3 1e-014| Aminopeptidase_N 4e-010| M1_APN_4 5e-008| M1_TAF2 2e-007| M1 2e-006| M1_LTA4H 4e-004|	PhSigP-719	964	4450	15422	100
Ph-7288	415	Ph-7288	1248		W	*	CYT		48.682	6.36			1	0	Ph-7288	2039	3	Y	516.932	0.00145016	19.9826	0.028992	unknown secreted protein - probable fragment - 2 predicted membrane helices - Conserved membrane protein	uc/memb	HEMIPTERA	4e-51	77.2	hypothetical protein Phum_PHUM401430	3E-006	gi|242016376	25	47	26	Pediculus humanus corporis	unknown secreted protein	4E-051	gi|501298775	33	50	77	Riptortus pedestris	TipAS	0.38	TipAS | Renin_r | BCCT | hypothetical_protein_LEP1GSC007_1570 | PRK12705 | PRK13024 | DUF4211 | aroFGH | Bax1-I | PK_STRAD_beta |	Ph-7288	1248	10597	2039	100
Ph-59522	621	Ph-59522	1866		L	*	CYT		71.179	6.11			0	0	Ph-59522	30305	59	Y	512.2	0.00191976	198.633	0.38134	Multicopper oxidases	detox	KOG	4e-88	93.9	hypothetical protein DAPPUDRAFT_49503	1E-123	gi|321470898	39	56	89	Daphnia pulex	Laccase-12	0.0	gi|732571165	50	67	94	Lygus hesperus	laccase_11	1E-059	laccase_11 1e-059| PLN02604 1e-045| CuRO_3_tcLLC2_insect_like 1e-045| CuRO_1_tcLCC2_insect_like 1e-044| CuRO_2_tcLCC_insect_like 5e-040| L-ascorbate_oxidase 2e-035| PLN02191 3e-032| CuRO_1_LCC_like 1e-028| Cu-oxidase_3 3e-027| hypothetical_protein_CHGG_08781 3e-027|	Ph-59522	1866	11043	30305	100
Ph-5578	352	Ph-5578	1059		I	*	SIG	14-15	39.72	5.49	37.949	5.49	0	2	Ph-5578	4519	8	Y	509.186	0.00174532	52.1909	0.09111	pancreatic lipase-like enzyme - signalP detected	s/met/lipd pancreatic	HEMIPTERA	0	97	pancreatic lipase-related protein 2-like	2E-047	gi|752869203	41	57	77	Camponotus floridanus	putative pancreatic lipase-like enzyme	1E-128	gi|485217355	59	75	98	Rhodnius prolixus	Pancreat_lipase	4E-073	Pancreat_lipase_like 4e-073| Lipase 2e-048| Lipoprotein_lipase 4e-027| Lipase 3e-017| Abhydrolase_6 4e-004| PRK14875 0.011| MhpC 0.014| PLN03201 | IL7 | PLN02198 |	Ph-5578	1059	10113	4519	100
PhSigP-59118_FR6_4-245	231	PhSigP-59118_FR6_4-245	696		M	*	SIG	28-29	25.969	8.94	23.017	8.68	0	0	PhSigP-59118_FR6_4-245	171424	346	Y	500.978	0.00199033	3012.39	5.99568	salivary scp/antigen 5 protein - signalP detected	s/antigen5	HEMIPTERA	2e-95	100	hypothetical protein Td16 similar to antigen 5-like protein	4E-067	gi|270046184	54	67	100	Triatoma dimidiata	putative salivary scp/antigen 5 protein	2E-095	gi|656762631	69	78	100	Panstrongylus megistus	SCP_euk	5E-032	SCP_euk 5e-032| SCP 3e-026| SCP_GLIPR-1_like 4e-020| SCP_HrTT-1 2e-019| SCP_GAPR-1_like 6e-019| SCP_PRY1_like 7e-019| SCP_CRISP 1e-017| SCP 1e-017| CAP 9e-015| SCP_PR-1_like 3e-012|	PhSigP-59118_FR6_4-245	696	3522	171424	100
Ph-61966	182	Ph-61966	549		L	*	SIG	19-20	19.429	4.71	17.206	4.82	0	1	Ph-61966	5893	11	Y	498.003	0.00184037	131.284	0.241653	salivary secreted protein partial - signalP detected	s/	HEMIPTERA	7e-19	102.5	protein spartin isoform X2	0.26	gi|557757122	23	44	24	Musca domestica	salivary protein MYS precursor	4E-026	gi|307094984	42	54	105	Triatoma matogrossensis	DUF4455	0.24	DUF4455 | COG4871 | PRK05711 | COG1511 | DNA_polymerase_III_subunit_epsilon | ilvE_I | Ndh | CAGE1 | PRK04143 | Glyco_hydro_67C |	Ph-61966	549	7174	5893	98.5428
PhSigP-61966_FR4_1-172	168	PhSigP-61966_FR4_1-172	507		M	*	SIG	21-22	18.278	5.17	15.893	5.15	0	0	PhSigP-61966_FR4_1-172	6234	12	Y	486.295	0.00189788	150.386	0.28546	salivary secreted protein partial - signalP detected	s/	HEMIPTERA	6e-19	90	protein spartin isoform X2	0.20	gi|557757122	23	44	24	Musca domestica	31 salivary protein MYS precursor	3E-023	gi|307094982	43	55	91	Triatoma matogrossensis	DUF4455	0.24	DUF4455 | PRK05711 | PFK | COG1511 | PTZ00440 | DNA_polymerase_III_subunit_epsilon | PRK04143 | ilvE_I | CAGE1 | PRK07058 |	PhSigP-61966_FR4_1-172	507	4248	6234	100
Ph-61965	171	Ph-61965	516		L	*	SIG	19-20	18.738	4.72	16.562	4.83	0	0	Ph-61965	4666	9	Y	473.174	0.00190164	110.597	0.210361	salivary secreted protein partial - signalP detected	s/	HEMIPTERA	3e-24	92.4	salivary protein MYS3 precursor	0.019	gi|33518709	24	46	88	Rhodnius prolixus	31 salivary protein MYS precursor	2E-024	gi|307094982	43	56	97	Triatoma matogrossensis	UxuA	0.62	UxuA | Muted | UxuA | FlhD | PLN02183 | PRK02909 | PLN02988 | COG3825 | PLN03196 | nirA |	Ph-61965	516	7128	4666	100
PhSigP-60442_FR5_1-170	161	PhSigP-60442_FR5_1-170	486		M	*	SIG	21-22	18.297	9.57	15.906	9.6	0	0	PhSigP-60442_FR5_1-170	5122	10	Y	472.197	0.00192486	128.9	0.248162	salivary secreted protein partial - signalP detected	s/	HEMIPTERA	2e-22	84.3	salivary protein MYS3 precursor	0.080	gi|33518709	26	46	63	Rhodnius prolixus	31 salivary protein MYS precursor	1E-026	gi|307094982	46	60	87	Triatoma matogrossensis	PRK14692	0.026	PRK14692 0.026| CamS | gntK_FGGY | Peptidase_M30 | PLN02665 | FancD2 | ORC2 | PRK11097 | DUF2450 | PRK15035 |	PhSigP-60442_FR5_1-170	486	3878	5122	100
PhSigP-61658_FR6_1-226	207	PhSigP-61658_FR6_1-226	624		M	*	SIG	18-19	23.549	4.98	21.529	4.78	0	0	PhSigP-61658_FR6_1-226	101049	219	Y	465.785	0.00213713	1980.6	4.23283	nitrophorin precursor - signalP detected	s/lipocal	HEMIPTERA	2e-66	89	unnamed protein product	3E-074	gi|270381619	67	81	96	Triatoma dimidiata	rhodnius biogenic aminebinding-like protein	4E-077	gi|307094890	64	80	99	Triatoma matogrossensis	Nitrophorin	3E-005	Nitrophorin 3e-005| Lipocalin 0.020| Triabin | PulE-GspE | uvrC | Astro_capsid | COG5598 | PRK15135 | GST_C_Omega | conserved_hypothetical_protein |	PhSigP-61658_FR6_1-226	624	4169	101049	100
PhSigP-39697_FR6_94-362	261	PhSigP-39697_FR6_94-362	786		M	*	SIG	22-23	30.37	9.53	27.642	9.49	1	0	PhSigP-39697_FR6_94-362	10089	21	Y	465.053	0.00205235	156.991	0.322232	hypothetical secreted protein precursor	s/uk	NR-LIGHT	1000	60	uncharacterized protein LOC100202684	0.43	gi|221113691	23	48	60	Hydra vulgaris	hypothetical protein, partial	0.001	gi|743568523	20	43	87	Lygus hesperus	FtsI	0.78	FtsI | LptF_YjgP | Fijivirus_P9-2 |	PhSigP-39697_FR6_94-362	786	1882	10089	100
PhSigP-58025_FR4_1-288	272	PhSigP-58025_FR4_1-288	819		M	*	SIG	20-21	30.761	5.53	28.447	5.54	0	2	PhSigP-58025_FR4_1-288	279950	610	Y	464.639	0.00214868	4180.66	8.98292	chitin binding peritrophin-a domain protein - signalP detected	extmat	HEMIPTERA	0	100.3	hypothetical protein AaeL_AAEL012646	5E-021	gi|157133150	31	44	88	Aedes aegypti	putative chitin binding peritrophin-a domain protein	1E-125	gi|604789251	74	85	100	Triatoma infestans	ChtBD2	2E-004	ChtBD2 2e-004| CBM_14 3e-004| COG4152 | Biopterin_H | hypothetical_protein | 235kDa-fam | STKc_CaMKI |	PhSigP-58025_FR4_1-288	819	3279	279950	100
PhSigP-36033_FR5_1-92	85	PhSigP-36033_FR5_1-92	261		M		SIG	24-25	9.89	7.83	7.275	8.48	1	0	PhSigP-36033_FR5_1-92	456	0	Y	462.425	0	21.3684	0	short neuropeptide F - signalP detected	s/hormone	HEMIPTERA	4e-39	92.4	short neuropeptide F	8E-038	gi|260678430	88	93	92	Rhodnius prolixus	short neuropeptide F	4E-039	gi|260678430	88	93	92	Rhodnius prolixus	aroK	0.064	aroK 0.064| GATase1_2 | COG2071 | SKI | Peptidase_C26 | AroK | DLP | DIM1 | FAM124 | DUF4071 |	PhSigP-36033_FR5_1-92	261	1704	456	98.4674
PhSigP-61788_FR1_822-886	58	PhSigP-61788_FR1_822-886	177		M	*	ANC		6.918	10.01	2.996	10.48	1	0	PhSigP-61788_FR1_822-886	906	1	Y	459.383	0.00108722	62.6042	0.0681394	Unknown product - Membrane anchor detected	uk membrAnchor				root hair defective 3 GTP-binding protein (RHD3) homolog, putative	8.4	gi|641578591	34	55	5	Plasmodium reichenowi	Leucine-rich repeat-containing protein 15	9.2	gi|732608625	29	53	22	Lygus hesperus				PhSigP-61788_FR1_822-886	177	4198	906	100
Ph-55054	74	Ph-55054	225		I	*	CYT		8.549	11.64			0	1	Ph-55054	440	0	Y	446.2	0	23.9177	0	secreted protein precursor	s/	HEMIPTERA	1e-20	91.4	hypothetical protein SINV_01554	0.99	gi|322787875	28	48	88	Solenopsis invicta	putative secreted protein precursor	1E-020	gi|604783899	66	81	91	Triatoma infestans	sulfatase_rSAM	1.1	sulfatase_rSAM | RNase_T2 | Pex16 | PHP_PolIIIA_DnaE2 | dnaE2 | Glucose-6-phosphate_1-dehydrogenase |	Ph-55054	225	6114	440	100
Ph-39930	162	Ph-39930	486		N		CYT		18.587	4.67			0	0	Ph-39930	8272	18	Y	441.503	0.00214552	208.172	0.446692	nitrophorin precursor	s/	HEMIPTERA	4e-58	72.2	unnamed protein product	7E-065	gi|270381619	75	86	79	Triatoma dimidiata	unnamed protein product	4E-066	gi|270381619	75	86	79	Triatoma dimidiata	Triabin	0.031	Triabin 0.031| Nitrophorin | Lipocalin | NR_LBD_DHR4_like | PRK10218 | Astro_capsid | PRK11917 | parp_like | NR_LBD_F2 | rSAM_nif11 |	Ph-39930	486	6908	8272	100
PhSigP-42233_FR6_2-209	203	PhSigP-42233_FR6_2-209	612		M	*	SIG	18-19	23.354	6.24	21.396	6.02	0	0	PhSigP-42233_FR6_2-209	10803	24	Y	438.209	0.00219053	215.894	0.472968	triabin partial - signalP detected lipocalin	s/lipocal	HEMIPTERA	3e-56	98.5	hypothetical protein Td33 similar to pallidipin-like salivary lipocalin	4E-030	gi|270046214	39	55	100	Triatoma dimidiata	putative triabin, partial	3E-056	gi|656762101	54	70	99	Panstrongylus megistus	Triabin	6E-014	Triabin 6e-014| PH_SIP3 | Nitrophorin | ClC_sycA_like | AKAP_110 | Predicted_exporter_of_the_RND_superfam... 28 3.1 | PRK13391 | PRK06309 | guaA |	PhSigP-42233_FR6_2-209	612	2011	10803	100
Ph-2605	180	Ph-2605	543		Y	*	CYT		20.024	8.65			0	0	Ph-2605	848	1	Y	429.974	0.00116149	19.1005	0.0222112	salivary lipocalin lipocalin	s/lipocal	HEMIPTERA	5e-35	96.4	hypothetical protein Td24 similar to salivary lipocalin	9E-025	gi|270046198	37	51	95	Triatoma dimidiata	salivary lipocalin	5E-035	gi|149689116	42	60	96	Triatoma infestans	Triabin	7E-012	Triabin 7e-012| PRK13298 | GARS_N | Lipocalin | Herpes_UL55 | COG4386 | COG1353 | PRK06599 | PDI_b_ERp57 | Glutamyl-tRNAGln_amidotransferase_subu... 26 9.7 |	Ph-2605	543	8097	848	97.9742
PhSigP-50824_FR4_1-104	97	PhSigP-50824_FR4_1-104	294		M	*	SIG	19-20	11.448	9.82	9.242	9.86	0	0	PhSigP-50824_FR4_1-104	1258	2	Y	425.242	0.00156649	52.3337	0.0820454	hypothetical secreted protein precursor	s/uk	NR-LIGHT	1000	5.5	LOW QUALITY PROTEIN: tuberin	3.8	gi|759169048	27	43	6	Pteropus vampyrus	28 kDa antigen, partial	0.045	gi|732632935	50	58	30	Lygus hesperus	PLN03151	0.61	PLN03151 | CENP-B_dimeris | ABC_membrane | GlnE | COG4853 | Type_2_DNA_topoisomerase_6_subunit_B | ChAPs | DUF4452 |	PhSigP-50824_FR4_1-104	294	2433	1258	100
PhSigP-741_FR5_1-89	67	PhSigP-741_FR5_1-89	204		M	*	SIG	24-25	7.501	6.87	4.851	6.91	0	0	PhSigP-741_FR5_1-89	407	0	Y	412.735	0	24.4013	0	hypothetical secreted protein precursor	s/uk	NR-LIGHT	1000	3	unnamed protein product	4.8	gi|296088513	43	71	3	Vitis vinifera	cardioacceleratory peptide receptor-like	12	gi|328713510	27	48	14	Acyrthosiphon pisum	GH38N_AMII_like	4.9	GH38N_AMII_like_1 |	PhSigP-741_FR5_1-89	204	148	407	100
PhSigP-62685_FR5_1-73	71	PhSigP-62685_FR5_1-73	219		M		SIG	18-19	8.181	9.77	6.138	9.67	0	0	PhSigP-62685_FR5_1-73	2025	4	Y	410.707	0.0019469	113.091	0.220286	triabin - signalP detected lipocalin	s/lipocal	HEMIPTERA	3e-16	34.2	pallidipin 2	3E-014	gi|388359	66	84	27	Triatoma pallidipennis	putative triabin	3E-016	gi|656761789	60	76	34	Panstrongylus megistus	Triabin	0.41	Triabin | Glyco_transf_41 | PLN02551 | clpX | CLAMP | ClpX |	PhSigP-62685_FR5_1-73	219	4406	2025	98.6301
PhSigP-741_FR1_431-499	58	PhSigP-741_FR1_431-499	177		M	*	SIG	21-22	6.679	8.74	4.339	9.19	0	0	PhSigP-741_FR1_431-499	404	0	Y	409.692	0	27.9162	0	hypothetical secreted protein precursor	s/uk	NR-LIGHT	1000	16.1	hypothetical protein	54	gi|82794332	43	54	16	Plasmodium yoelii yoelii 17XNL	Organic cation transporter protein	16	gi|732583909	24	48	16	Lygus hesperus	COG4122	4.8	COG4122 | NqrC |	PhSigP-741_FR1_431-499	177	147	404	100
Ph-5967	159	Ph-5967	480		H	*	SIG	24-25	17.943	8.82	15.177	8.11	0	2	Ph-5967	3227	7	Y	409.059	0.0021384	82.2254	0.175885	salivary secreted protein partial - signalP detected	s/	HEMIPTERA	3e-21	86.3	salivary protein MYS3 precursor	0.007	gi|33518709	29	47	61	Rhodnius prolixus	putative salivary secreted protein, partial	3E-021	gi|604792436	39	50	86	Triatoma infestans	PLN03123	0.13	PLN03123 | PLN03124 | PRK07529 | PRK11097 | Probable_periplasmic_serine_protease_d... 28 2.2 | ORC1-type_DNA_replication_protein | CamS | mtnW | lanti_perm_MutE | dCO2ase_PEP1 |	Ph-5967	480	10165	3227	100
PhSigP-60441_FR4_1-147	141	PhSigP-60441_FR4_1-147	426		M	*	SIG	21-22	16.19	9.56	13.811	9.59	0	0	PhSigP-60441_FR4_1-147	5534	13	Y	400.855	0.00231606	158.883	0.368049	salivary secreted protein partial - signalP detected	s/	HEMIPTERA	3e-07	43.9	hypothetical protein ArthMp067	0.088	gi|13449352	31	45	65	Arabidopsis thaliana	31 salivary protein MYS precursor	6E-012	gi|307094982	47	63	45	Triatoma matogrossensis	CamS	1.2	CamS | FancD2 | PHA03119 | PRK15314 | EIN3 | Tcp11 | AIF_C | PRK13735 | lanti_perm_MutE | ABC_UvrA_II |	PhSigP-60441_FR4_1-147	426	3877	5534	100
PhSigP-1382_FR4_14-142	126	PhSigP-1382_FR4_14-142	381		M	*	SIG	20-21	13.996	9.91	11.781	10	1	0	PhSigP-1382_FR4_14-142	97910	254	Y	389.371	0.00255815	3143.04	8.04045	salivary secreted protein - signalP detected	s/	HEMIPTERA	2e-48	97.6	AGAP003713-PA	1E-010	gi|347970467	33	51	106	Anopheles gambiae str. PEST	salivary secreted protein	2E-048	gi|149689094	70	82	98	Triatoma infestans	PRK15118	1.2	PRK15118 | COG4981 | Includes:_Sulfate_adenylyltransferase_... 27 1.9 | COG1084 | PRK05850 | DUF4590 | M20_PAAh_like | MV-h | PRK15127 | CIMS_C_terminal_like |	PhSigP-1382_FR4_14-142	381	260	97910	100
Ph-61788	504	Ph-61788	1515		N	*	BL	30-31	56.798	7.34	53.387	7.34	2	1	Ph-61788	4459	11	Y	376.819	0.0024321	35.9976	0.0875693	Plasma membrane glycoprotein CD36 - 3 predicted membrane helices	st membrane	KOG	1e-91	97.8	sensory neuron membrane protein 2	2E-074	gi|340396198	32	51	93	Culex quinquefasciatus	putative scavenger receptor class b	0.0	gi|485218218	75	87	99	Rhodnius prolixus	CD36	1E-108	CD36 e-108| PRK03776 | PDI_b_Calsequestrin_N | L3_bact | PLN02654 | DUF4436 | PurB | Proline--tRNA_ligase | AceF | ND2 |	Ph-61788	1515	6495	4459	100
PhSigP-4778_FR5_1-315	305	PhSigP-4778_FR5_1-315	918		M	*	SIG	19-20	33.705	5.56	31.648	5.45	0	3	PhSigP-4778_FR5_1-315	10904	29	Y	368.588	0.00262238	145.275	0.381002	serine protease - signalP detected	s/protease	NR-LIGHT	0	98.7	serine protease	1E-154	gi|295315341	85	91	99	Panstrongylus megistus	serine protease	1E-155	gi|295315341	85	91	99	Panstrongylus megistus	Tryp_SPc	7E-052	Tryp_SPc 7e-052| Tryp_SPc 2e-050| Trypsin 7e-040| COG5640 3e-018| COG3591 2e-007| PRK14111 | Peptidase_S6 | SLT_2 | Trypsin_2 | DUF316 |	PhSigP-4778_FR5_1-315	918	736	10904	100
Ph-38627	64	Ph-38627	195		M	*	CYT		7.168	10.58			0	4	Ph-38627	1770	4	Y	358.988	0.00222723	111.016	0.247399	hypothetical protein	uc	HEMIPTERA	9e-16	86.7	uncharacterized protein LOC100577586	0.040	gi|571574555	37	52	83	Apis mellifera	hypothetical protein	9E-016	gi|656760635	67	77	87	Panstrongylus megistus	BcsA	3.9	BcsA | PRK07480 | treR | COG1980 | PRK14708 |	Ph-38627	195	6661	1770	100
Ph-58853	555	Ph-58853	1668		Y	*	BL	16-17	62.281	8.15	60.387	7.96	0	0	Ph-58853	54335	153	Y	357.796	0.00277669	398.412	1.10629	CD73 ecto-5'-nucleotidase and related protein	s/apyrase	CDD	0	100.3	79 kDa salivary apyrase precursor	0.0	gi|34481604	78	86	98	Triatoma infestans	79 kDa salivary apyrase precursor	0.0	gi|34481604	78	86	98	Triatoma infestans	MPP_CD73_N	1E-113	MPP_CD73_N e-113| UshA 8e-080| PRK09419 3e-066| MPP_UshA_N_like 2e-053| Probable_5'-nucleotidase 8e-049| ushA 2e-047| MPP_CpdB_N 4e-038| MPP_SoxB_N 7e-036| MPP_SA0022_N 5e-034| MPP_UshA_N 5e-030|	Ph-58853	1668	10038	54335	99.7002
PhSigP-6715_FR4_23-219	185	PhSigP-6715_FR4_23-219	558		M	*	SIG	22-23	21.465	6.07	19.046	6.09	0	1	PhSigP-6715_FR4_23-219	23700	67	Y	353.44	0.00278761	519.472	1.44815	nitrophorin 4B precursor - signalP detected	s/lipocal	HEMIPTERA	5e-07	93.5	hypothetical protein ZHAS_00021949	3E-007	gi|668466487	25	45	84	Anopheles sinensis	nitrophorin 4B precursor	5E-007	gi|33518665	25	42	94	Rhodnius prolixus	Lipocalin	8E-005	Lipocalin 8e-005| Peptidase_C39_2 | PTZ00454 | PRK14392 | MalE | 235kDa-fam | AcnB | PRK10306 |	PhSigP-6715_FR4_23-219	558	928	23700	100
PhSigP-54555_FR4_26-335	303	PhSigP-54555_FR4_26-335	912		M	*	SIG	19-20	33.937	6.78	31.873	6.38	0	0	PhSigP-54555_FR4_26-335	12112	34	Y	350.933	0.0027679	162.431	0.449631	serine protease - signalP detected	s/protease	HEMIPTERA	4e-68	91.5	serine protease	8E-067	gi|295315341	45	63	92	Panstrongylus megistus	serine protease	4E-068	gi|295315341	45	63	92	Panstrongylus megistus	Tryp_SPc	3E-052	Tryp_SPc 3e-052| Tryp_SPc 2e-047| Trypsin 3e-036| COG5640 2e-011| COG3591 | PRK13430 | Trypsin_2 | PRK11929 | ZnMc_salivary_gland_MPs | PRK12645 |	PhSigP-54555_FR4_26-335	912	2793	12112	100
Ph-53205	197	Ph-53205	594		G	*	CYT		23.014	9.22			0	0	Ph-53205	1353	3	Y	343.016	0.00218487	27.8586	0.0609125	salivary lipocalin partial lipocalin	s/lipocal	HEMIPTERA	1e-90	96.4	hypothetical protein Td24 similar to salivary lipocalin	3E-075	gi|270046198	68	82	95	Triatoma dimidiata	putative salivary lipocalin, partial	1E-090	gi|656761969	81	88	96	Panstrongylus megistus	Triabin	1E-023	Triabin 1e-023| Nitrophorin 0.035| Clavanin | ndhF | PTZ00288 | KRTDAP | FCP1 | PHA02865 |	Ph-53205	594	9866	1353	100
Ph-5753	473	Ph-5753	1419		N		CYT		53.96	8.25			6	1	Ph-5753	2351	6	Y	340.589	0.00251558	20.2637	0.0509965	Conserved plasma membrane protein - 6 predicted membrane helices	uc/memb membrane	KOG	0	64.5	conserved hypothetical protein	2E-071	gi|242020019	33	50	63	Pediculus humanus corporis	Nose resistant to fluoxetine protein 6	1E-138	gi|732577125	49	67	65	Lygus hesperus	NRF	2E-011	NRF 2e-011| COG1835 1e-009| Acyl_transf_3 2e-006| NADH-quinone_oxidoreductase_subunit_L | FlhB | Bac_export_2 | PRK04930 | CelB |	Ph-5753	1419	10182	2351	100
Ph-5732	321	Ph-5732	966		G	*	CYT		32.305	6.75			0	76	Ph-5732	3304	9	Y	335.055	0.00268531	41.8323	0.112367	mucin 91C isoform A - probable fragment - 76 NetOglyc sites	s/	NR-LIGHT	6e-25	39.8	mucin 91C, isoform A	6E-025	gi|24648035	31	45	40	Drosophila melanogaster	hypothetical protein, partial	1E-125	gi|485217302	71	78	103	Rhodnius prolixus	PTZ00395	1E-004	PTZ00395 1e-004| Macoilin 2e-004| PHA03307 5e-004| CytochromB561_N 0.002| COG5099 0.003| PTZ00473 0.006| DUF566 0.041| DUF4614 | His_Ser_Rich | DUF1183 |	Ph-5732	966	10147	3304	100
Ph-62604	261	Ph-62604	786		E	*	CYT		28.525	8.53			0	0	Ph-62604	9231	27	Y	334.324	0.00288397	143.64	0.414298	15-hydroxyprostaglandin dehydrogenase	met/lipd	KOG	3e-46	93.8	15-hydroxyprostaglandin dehydrogenase	7E-050	gi|751200365	42	60	100	Solenopsis invicta	putative 15-hydroxyprostaglandin dehydrogenase	1E-122	gi|656762871	83	91	100	Panstrongylus megistus	ADH_SDR_c_like	3E-051	ADH_SDR_c_like 3e-051| SDR_c 7e-042| FabG 1e-037| fabG 5e-034| 3beta-17beta-HSD_like_SDR_c 1e-032| fabG 9e-032| DltE 1e-030| PRK06172 8e-030| fabG 1e-029| COG4221 2e-029|	Ph-62604	786	7966	9231	100
PhSigP-7488	66	PhSigP-7488	199		M		SIG	19-20	7.589	6.5	5.435	5.38	2	0	PhSigP-7488	651	1	Y	330.086	0.00151243	40.0107	0.0606064	inorganic phosphate cotransporter - signalP detected - 2 predicted membrane helices	tr membrane	HEMIPTERA	1e-11	25.1	putative inorganic phosphate cotransporter	7E-007	gi|557753647	45	64	12	Musca domestica	Putative inorganic phosphate cotransporter	1E-011	gi|732569431	42	71	25	Lygus hesperus	Probable_glucar	0.055	Probable_glucarate_transporter 0.055| DUF2763 | Sodium-dependent_phosphate_transport_p... 27 1.5 |	PhSigP-7488	199	4528	651	100
Ph-6373	149	Ph-6373	450		R	*	CYT		17.592	6.48			0	0	Ph-6373	6423	19	Y	325.675	0.00291656	174.572	0.509229	salivary lipocalin - probable fragment lipocalin	s/lipocal	HEMIPTERA	3e-30	76.4	hypothetical protein Td24 similar to salivary lipocalin	4E-018	gi|270046198	36	50	77	Triatoma dimidiata	salivary lipocalin	3E-030	gi|149689034	40	62	76	Triatoma infestans	Triabin	1E-010	Triabin 1e-010| PRK13298 | Glycosyl_transferase | ppnK | Ehrlichia_rpt | CuRO_6_ceruloplasmin | PRK13777 |	Ph-6373	450	10325	6423	100
PhSigP-16361_FR6_1-309	303	PhSigP-16361_FR6_1-309	912		M	*	SIG	18-19	33.163	9.01	31.244	8.97	0	0	PhSigP-16361_FR6_1-309	6106	19	Y	309.602	0.00306796	81.8861	0.251264	secreted salivary trypsin - signalP detected	s/	HEMIPTERA	0	100	secreted salivary trypsin	1E-092	gi|111379925	83	91	99	Triatoma brasiliensis	secreted salivary trypsin	1E-162	gi|307095022	87	95	100	Triatoma matogrossensis	Tryp_SPc	2E-058	Tryp_SPc 2e-058| Tryp_SPc 1e-054| Trypsin 8e-045| COG5640 2e-020| Peptidase_S6 0.080| COG3591 | Lon_2 | PLN02255 | COG2940 | hypothetical_protein_GSU2105 |	PhSigP-16361_FR6_1-309	912	1349	6106	100
Ph-62378	175	Ph-62378	528		A	*	BL/SIG		20.119	5.55			0	0	Ph-62378	5434	17	Y	306.143	0.00308441	125.873	0.388317	triabin-like lipocalin precursor partial lipocalin	s/lipocal	HEMIPTERA	3e-69	100	hypothetical protein Td24 similar to salivary lipocalin	4E-047	gi|270046198	54	63	99	Triatoma dimidiata	putative triabin-like lipocalin precursor, partial	3E-069	gi|656761707	67	77	100	Panstrongylus megistus	Triabin	5E-019	Triabin 5e-019| PTKc_PDGFR_alpha | Adeno_E3_CR1 | Stage_II_sporulation_protein_D |	Ph-62378	528	7413	5434	100
PhSigP-59178_FR6_4-564	556	PhSigP-59178_FR6_4-564	1671		M	*	SIG	23-24	62.737	8.17	59.992	8	1	0	PhSigP-59178_FR6_4-564	28957	99	Y	293.65	0.00337124	211.946	0.714547	CD73 ecto-5'-nucleotidase and related protein - signalP detected	s/met/nuc CD73	CDD	0	100	79 kDa salivary apyrase precursor	0.0	gi|34481604	69	81	100	Triatoma infestans	79 kDa salivary apyrase precursor	0.0	gi|34481604	69	81	100	Triatoma infestans	MPP_CD73_N	1E-112	MPP_CD73_N e-112| UshA 5e-072| PRK09419 2e-065| ushA 4e-052| MPP_UshA_N_like 4e-052| Probable_5'-nucleotidase 2e-045| MPP_CpdB_N 4e-035| MPP_SA0022_N 2e-030| MPP_YhcR_N 2e-029| 5_nucleotid_C 1e-028|	PhSigP-59178_FR6_4-564	1671	3537	28957	99.8803
Ph-62602	292	Ph-62602	876	Y	M		CYT		30.513	8.81			0	0	Ph-62602	15898	54	Y	293.127	0.00334925	221.966	0.743467	15-hydroxyprostaglandin dehydrogenase	met/lipd	KOG	4e-46	93.8	15-hydroxyprostaglandin dehydrogenase	7E-049	gi|571551810	39	60	101	Apis mellifera	putative 15-hydroxyprostaglandin dehydrogenase	1E-125	gi|656762871	85	92	100	Panstrongylus megistus	ADH_SDR_c_like	3E-050	ADH_SDR_c_like 3e-050| SDR_c 6e-041| FabG 5e-038| fabG 1e-032| DltE 3e-031| fabG 4e-031| 3beta-17beta-HSD_like_SDR_c 9e-031| secoisolariciresinol-DH_like_SDR_c 5e-030| 17beta-HSD-like_SDR_c 2e-029| PRK08265 1e-028|	Ph-62602	876	7963	15898	97.3744
Ph-60314	209	Ph-60314	630		K	*	SIG	19-20	20.785	5.25	18.797	4.7	0	6	Ph-60314	76065	263	Y	292.185	0.00340948	1476.7	5.03486	salivary secreted protein - signalP detected	s/	HEMIPTERA	4e-88	96.6	hypothetical protein Td21 similar to hemolysin-like secreted salivary protein 3	4E-009	gi|270046192	26	44	74	Triatoma dimidiata	putative salivary secreted protein	4E-088	gi|656762161	83	89	97	Panstrongylus megistus	GroEL	2.2	GroEL | DUF3260 | CycNucDiestase | PTZ00114 | groEL | Aldolase_Class_I |	Ph-60314	630	11265	76065	100
PhSigP-60289_FR5_1-236	230	PhSigP-60289_FR5_1-236	693		M	*	SIG	23-24	26.084	9.57	23.699	9.62	0	0	PhSigP-60289_FR5_1-236	31574	111	Y	285.883	0.00346659	557.243	1.9318	salivary scp/antigen 5 protein partial - signalP detected	s/antigen5	HEMIPTERA	0	98	hypothetical protein Td16 similar to antigen 5-like protein	8E-062	gi|270046184	51	64	98	Triatoma dimidiata	putative salivary scp/antigen 5 protein, partial	1E-104	gi|656762059	87	92	98	Panstrongylus megistus	SCP_euk	2E-032	SCP_euk 2e-032| SCP 3e-026| SCP_GLIPR-1_like 5e-021| SCP_GAPR-1_like 1e-019| SCP_CRISP 3e-019| SCP_PRY1_like 1e-018| SCP 2e-018| SCP_HrTT-1 9e-016| CAP 2e-014| SCP_PR-1_like 8e-013|	PhSigP-60289_FR5_1-236	693	3836	31574	100
Ph-47618	175	Ph-47618	528		G	*	CYT		20.098	6.17			0	0	Ph-47618	3643	12	Y	284.179	0.00324733	84.3866	0.274106	unknown secreted protein	s/	HEMIPTERA	7e-26	86.5	AGAP009281-PA-like protein	9E-014	gi|668453666	29	52	72	Anopheles sinensis	unknown secreted protein	7E-026	gi|501298152	33	52	87	Riptortus pedestris	Triabin	2E-005	Triabin 2e-005| Lipocalin 0.003| GT13_GLCNAC-TI | GNT-I | PTZ00315 | APPBP1_RUB | AstA | conserved_hypothetical_protein | Cas3_Cas2_I-F | PRK12416 |	Ph-47618	528	8252	3643	100
PhSigP-58237_FR2_1-202	201	PhSigP-58237_FR2_1-202	609		M		SIG	21-22	23.321	9.31	21.078	9.32	0	0	PhSigP-58237_FR2_1-202	4442	15	Y	281.537	0.00332919	89.2092	0.297061	pallidipin-like salivary lipocalin partial - signalP detected lipocalin	s/lipocal	HEMIPTERA	3e-61	96.5	hypothetical protein Td30 similar to pallidipin-like salivary lipocalin	4E-029	gi|270046210	39	58	98	Triatoma dimidiata	putative pallidipin-like salivary lipocalin, partial	3E-061	gi|656762099	59	74	97	Panstrongylus megistus	Triabin	5E-010	Triabin 5e-010| GT1_amsK_like | COG4863 | PBP2_TRAP_YiaO_like | Na_Pi_cotrans | Lipocalin | GldE | Tenui_PVC2 |	PhSigP-58237_FR2_1-202	609	3312	4442	99.8358
PhSigP-38651_FR3_1-91	86	PhSigP-38651_FR3_1-91	264		M		SIG	21-22	9.598	9.18	7.27	9.05	2	2	PhSigP-38651_FR3_1-91	540	1	Y	273.804	0.00182275	25.0172	0.0456844	transporter major facilitator superfamily - signalP detected - 2 predicted membrane helices	tr membrane	HEMIPTERA	3e-29	18.2	solute carrier family 2	1E-005	gi|170058646	32	53	20	Culex quinquefasciatus	putative transporter major facilitator superfamily	3E-029	gi|485219212	71	80	18	Rhodnius prolixus	MFS	0.060	MFS 0.060| MFS_1 | transport_protein | Parvo_NS1 | Putative_metabolite_transport_protein | DNA_ligase | Membrane_transporter | COG1086 | xylE | PRK11551 |	PhSigP-38651_FR3_1-91	264	1815	540	99.2424
Ph-4440	219	Ph-4440	660		E	*	CYT		24.853	9.62			0	10	Ph-4440	1350	4	Y	273.804	0.00291963	25.0172	0.073095	Transcription factor tinman/NKX2-3 contains HOX domain - probable fragment	tf	KOG	2e-44	57	homeobox protein Nkx-2.2 isoform X2	5E-050	gi|642921550	50	60	84	Tribolium castaneum	Homeobox protein Nkx-2.2a	1E-083	gi|732628477	71	81	74	Lygus hesperus	Homeobox	3E-019	Homeobox 3e-019| HOX 3e-016| homeodomain 3e-016| COG5576 3e-007| PLN02328 | PRK09064 | PHA03369 | EVC2_like | hscB | MukB |	Ph-4440	660	9464	1350	100
Ph-57101	437	Ph-57101	1314		M	*	ANC		48.617	8.57			1	0	Ph-57101	17404	64	Y	271.527	0.00362601	161.995	0.58743	Dipeptidase 2 partial - Membrane anchor detected	uc/anchor membrAnchor	HEMIPTERA	3e-70	101.3	dipeptidase 1-like isoform X1	4E-053	gi|645027711	33	55	96	Nasonia vitripennis	hypothetical protein, partial	1E-070	gi|743546573	33	57	103	Lygus hesperus	Peptidase_M19	7E-050	Peptidase_M19 7e-050| rDP_like 3e-040| COG2355 1e-032| Sodium-dependent_phosphate_transport_p... 34 0.14 | COG2414 | PLN02458 | ALDH_ACDHII_AcoD-like | COG1318 | DUF4020 | era |	Ph-57101	1314	8095	17404	100
PhSigP-59327_FR1_154-316	122	PhSigP-59327_FR1_154-316	369		M	*	SIG	21-22	13.3	8.28	11.019	7.89	0	0	PhSigP-59327_FR1_154-316	1861	6	Y	269.603	0.00317757	61.6834	0.196109	hypothetical secreted protein precursor	s/uk	NR-LIGHT	1000	10.9	ABC transporter	0.12	gi|358369946	46	63	11	Aspergillus kawachii IFO 4308	actin-related protein 2-like	1.1	gi|662201630	22	44	17	Diaphorina citri	MhpD	0.18	MhpD | M14_CPD_II | FAA_hydrolase | M28_like_7 |	PhSigP-59327_FR1_154-316	369	3595	1861	100
PhSigP-17769_FR6_48-232	181	PhSigP-17769_FR6_48-232	549		M		SIG	19-20	21.392	8.71	19.193	8.54	0	0	PhSigP-17769_FR6_48-232	264	0	Y	267.72	0	5.88139	0	subtilisin-related protease spc3 partial - signalP detected	s/protease	HEMIPTERA	1e-93	29	neuroendocrine convertase 1 precursor	8E-032	gi|27806045	44	62	21	Bos taurus	putative subtilisin-related protease spc3, partial	1E-093	gi|604785585	89	93	29	Triatoma infestans	Peptidases_S8_	6E-023	Peptidases_S8_Protein_convertases_Kexins... 103 6e-023 6e-023| Peptidases_S8_10 3e-004| Peptidases_S8_5 0.004| Peptidases_S8_Kp43_protease 0.012| Peptidases_S8_Fervidolysin_like 0.026| Peptidase_S8 0.040| Peptidases_S8_SKI-1_like 0.042| Peptidases_S8_Autotransporter_serine_pro... 33 0.059 0.059| Peptidases_S8_8 0.085| T7SS_mycosin |	PhSigP-17769_FR6_48-232	549	1393	264	99.0893
Ph-38702	245	Ph-38702	738		E	*	BL	31-32	29.453	9.23	25.977	9.2	6	1	Ph-38702	4486	16	Y	267.601	0.00351631	74.3449	0.261478	fatty acyl-coa elongase/polyunsaturated fatty acid specific elongation enzyme partial - 6 predicted membrane helices	met/lipd membrane	HEMIPTERA	0	98.3	elongation of very long chain fatty acids protein 4-like	5E-044	gi|328722384	39	57	92	Acyrthosiphon pisum	putative fatty acyl-coa elongase/polyunsaturated fatty acid specific elongation	1E-134	gi|656762695	91	95	98	Panstrongylus megistus	ELO	4E-045	ELO 4e-045| PTZ00251 9e-008| ATH1 | TATR | Stage_V_sporulation_protein_E |	Ph-38702	738	6696	4486	100
PhSigP-60166_FR3_735-804	55	PhSigP-60166_FR3_735-804	168		M	*	SIG	-1	6.343	7.06			0	0	PhSigP-60166_FR3_735-804	254	0	Y	257.579	0	18.4915	0	Unknown product	uk				lysine-specific demethylase 3B	19	gi|699254335	41	50	3	Ciona intestinalis	Protein toll, partial	9.3	gi|732624725	46	53	12	Lygus hesperus	PLN02172	3.6	PLN02172 | CE4_SmPgdA_like |	PhSigP-60166_FR3_735-804	168	3803	254	100
PhSigP-52596_FR3_1-93	85	PhSigP-52596_FR3_1-93	258		M	*	BL	22-23	9.672	7.92	7.164	9.11	2	0	PhSigP-52596_FR3_1-93	762	2	Y	257.579	0.00258481	36.123	0.0934936	Unknown product - 2 predicted membrane helices	uk membrane				uncharacterized protein LOC100007732 isoform X2	2.9	gi|528472703	39	56	8	Danio rerio	unnamed protein product	1.5	gi|296524428	31	68	7	Acyrthosiphon pisum	PRK08287	0.58	PRK08287 | murD |	PhSigP-52596_FR3_1-93	258	2592	762	100
Ph-4383	557	Ph-4383	1674		L	*	CYT		62.749	6.27			0	1	Ph-4383	8807	34	Y	255.174	0.00380649	64.3459	0.24496	arylsulfatase B-like	detox	NR-LIGHT	0	94.6	arylsulfatase B-like	1E-114	gi|193641058	42	61	95	Acyrthosiphon pisum	Arylsulfatase B	1E-122	gi|732593587	43	59	99	Lygus hesperus	AslA	1E-055	AslA 1e-055| Sulfatase 3e-043| PRK13759 6e-019| chol_sulfatase 2e-009| Phosphodiest 0.002| DUF229 0.022| PRK04024 0.028| Sulfatase_C | PRK07200 | Herpes_MCP |	Ph-4383	1674	9568	8807	100
PhSigP-46226_FR1_1-188	180	PhSigP-46226_FR1_1-188	543		M	*	SIG	20-21	20.379	9.06	18.157	8.92	4	1	PhSigP-46226_FR1_1-188	741	2	Y	250.48	0.00265797	16.6904	0.0444224	Conserved plasma membrane protein - signalP detected - 4 predicted membrane helices	uc/memb membrane	KOG	2e-42	22	conserved hypothetical protein	9E-025	gi|170068057	33	58	23	Culex quinquefasciatus	Nose resistant to fluoxetine protein 6	2E-042	gi|732577125	48	67	22	Lygus hesperus	COG1835	0.004	COG1835 0.004| PLN02505 | Acyl_transf_3 | PRK15034 | AtoE |	PhSigP-46226_FR1_1-188	543	2203	741	100
PhSigP-3814_FR3_1-180	175	PhSigP-3814_FR3_1-180	528		M	*	SIG	19-20	19.912	4.99	17.818	4.79	0	0	PhSigP-3814_FR3_1-180	1727	6	Y	250.191	0.00342398	40.0043	0.137053	secreted protein partial - signalP detected	s/	HEMIPTERA	1e-33	88.5	putative mitochondrial import inner membrane translocase TIM44	0.13	gi|672574426	27	44	22	Toxoplasma gondii VAND	putative secreted protein, partial	1E-033	gi|604788769	43	60	89	Triatoma infestans	RfaE	0.62	RfaE | Uncharacterized_sugar_kinase_BU060 | UPF0118 | NtpI | A_NRPS_Srf_like | DUF885 | PRK02224 | phhA | PRK00566 | DUF2200 |	PhSigP-3814_FR3_1-180	528	630	1727	100
PhSigP-17086_FR2_1-215	213	PhSigP-17086_FR2_1-215	645		M		SIG	20-21	23.598	9.46	21.317	9.51	0	0	PhSigP-17086_FR2_1-215	975	3	Y	247.184	0.00303106	18.4881	0.0560962	cytochrome p450 family member - signalP detected	detox/ox	HEMIPTERA	1e-51	67.9	gamma-glutamyl hydrolase-like precursor	1E-042	gi|326741704	42	59	70	Acyrthosiphon pisum	putative gamma-glutamyl hydrolase	2E-087	gi|485219469	74	87	66	Rhodnius prolixus	GATase1_Glutamy	2E-047	GATase1_Glutamyl_Hydrolase 2e-047| Peptidase_C26 2e-023| GATase1_2 1e-006| COG2071 6e-005| GATase1 7e-005| GAT_1 2e-004| GATase1_FGAR_AT 0.001| hisH 0.003| PurL 0.011| puuD 0.035|	PhSigP-17086_FR2_1-215	645	1375	975	99.3798
PhSigP-53205_FR4_99-228	74	PhSigP-53205_FR4_99-228	225		M	*	SIG	38-39	8.627	5.99	4.256	5.95	2	0	PhSigP-53205_FR4_99-228	971	3	Y	246.17	0.00304354	52.7819	0.160809	Unknown product - signalP detected - 3 predicted membrane helices	uk membrane				hypothetical protein LOAG_09822	0.58	gi|312087250	32	60	31	Loa loa	cytochrome b (mitochondrion)	7.3	gi|345843323	23	45	17	Ricania marginalis	4-hydroxyphenyl	0.84	4-hydroxyphenylpyruvate_dioxygenase | 4HB_MCP_1 |	PhSigP-53205_FR4_99-228	225	2648	971	100
Ph-17448	192	Ph-17448	579		K	*	CYT		21.384	9.64			4	0	Ph-17448	483	1	Y	244.903	0.00203741	10.2027	0.0208302	Predicted endoplasmic reticulum membrane protein Lec35/MPDU1 involved in monosaccharide-P-dolichol utilization - probable fragment - 4 predicted membrane helices	pm membrane	KOG	2e-24	76.9	mannose-P-dolichol utilization defect 1 protein homolog	2E-035	gi|751209482	41	62	76	Solenopsis invicta	putative mannose-p-dolichol utilization defect 1	2E-044	gi|485218149	49	71	73	Rhodnius prolixus	Cystine_transpo	7E-008	Cystine_transporter 7e-008| PQ-loop 0.017| CTNS | PHA03178 | UT |	Ph-17448	579	5637	483	100
PhSigP-61574_FR6_97-229	77	PhSigP-61574_FR6_97-229	234		M	*	SIG	19-20	8.77	4.96	6.621	4.96	0	0	PhSigP-61574_FR6_97-229	17265	71	Y	243.17	0.00405499	902.4	3.65944	hypothetical secreted protein precursor	s/uk	NR-LIGHT	1000	11.9	hypothetical protein YYE_00075	0.44	gi|669193948	33	48	12	Plasmodium vinckei vinckei	hypothetical secreted protein	0.002	gi|307095054	27	51	62	Triatoma matogrossensis	PRK01172	0.18	PRK01172 | PLN02585 | FANCF | Formyl-CoA:oxalate_CoA-transferase | PTKc_Ror | DUF4014 |	PhSigP-61574_FR6_97-229	234	4149	17265	100
PhSigP-47767_FR1_30-124	76	PhSigP-47767_FR1_30-124	231		M	*	SIG	19-20	8.806	8.49	6.657	7.96	2	0	PhSigP-47767_FR1_30-124	474	1	Y	240.339	0.00207601	25.0966	0.0522107	Unknown product - signalP detected - 2 predicted membrane helices	uk membrane				hypothetical protein, conserved in Plasmodium species	0.15	gi|221055998	32	53	9	Plasmodium knowlesi strain H	NADH dehydrogenase subunit 4, partial (mitochondrion)	0.85	gi|427339089	36	58	31	Triatoma flavida				PhSigP-47767_FR1_30-124	231	2255	474	100
PhSigP-58526	169	PhSigP-58526	169		M		SIG	-1	18.433	6.81			4	1	PhSigP-58526	236	0	Y	239.325	0	17.0794	0	transporter major facilitator superfamily partial - probable fragment - signalP detected - 5 predicted membrane helices	tr membrane	HEMIPTERA	2e-79	37.8	facilitated trehalose transporter Tret1-like	3E-022	gi|328715719	36	57	33	Acyrthosiphon pisum	putative transporter major facilitator superfamily, partial	2E-079	gi|604788839	91	92	38	Triatoma infestans	Membrane_transp	3E-009	Membrane_transporter 3e-009| Sugar_tr 1e-007| PRK12307 3e-004| xylE 0.004| Putative_metabolite_transport_protein 0.005| organic_anion_transporter 0.016| PRK10642 0.028| MFS | MelB | Uncharacterized_MFS-type_transporter_Y... 27 5.4 |	PhSigP-58526	169	4833	236	100
PhSigP-2037_FR6_1-383	368	PhSigP-2037_FR6_1-383	1107		M	*	SIG	21-22	42.178	6.27	39.85	6.03	1	0	PhSigP-2037_FR6_1-383	92238	391	Y	238.616	0.00418009	1019.09	4.25991	aspartyl protease partial - signalP detected	s/protease	HEMIPTERA	0	88.7	hypothetical protein BRAFLDRAFT_74093	2E-068	gi|260810438	45	65	72	Branchiostoma floridae	putative aspartyl protease, partial	1E-169	gi|604789336	87	92	89	Triatoma infestans	Cathepsin_D_lik	9E-081	Cathepsin_D_like 9e-081| Cathepsin_D2 2e-076| Asp 1e-074| phytepsin 6e-072| Proteinase_A_fungi 1e-070| pepsin_A 4e-067| renin_like 2e-065| pepsin_like 3e-064| Cathespin_E 8e-062| gastricsin 4e-054|	PhSigP-2037_FR6_1-383	1107	366	92238	100
Ph-2037	374	Ph-2037	1125	Y	L	*	CYT		41.019	5.4			0	0	Ph-2037	93062	395	Y	238.316	0.00418546	1011.74	4.23464	aspartyl protease partial	pm/protease	HEMIPTERA	0	100	lysosomal aspartic protease, partial	6E-078	gi|751212401	45	64	89	Solenopsis invicta	putative aspartyl protease, partial	0.0	gi|604789336	85	89	100	Triatoma infestans	Cathepsin_D_lik	7E-091	Cathepsin_D_like 7e-091| Cathepsin_D2 1e-087| Asp 2e-086| phytepsin 2e-081| Proteinase_A_fungi 7e-080| pepsin_A 5e-078| Cathespin_E 3e-072| pepsin_like 3e-072| renin_like 6e-072| gastricsin 5e-063|	Ph-2037	1125	7418	93062	96.9778
PhSigP-58526_FR6_290-346	54	PhSigP-58526_FR6_290-346	165		M	*	ANC		6.069	7.79	2.494	5.96	1	1	PhSigP-58526_FR6_290-346	234	0	Y	237.297	0	17.3452	0	Unknown product - Membrane anchor detected	uk membrAnchor				hypothetical protein	32	gi|71743898	37	55	25	Trypanosoma brucei brucei TREU927	putative acyl-coa synthetase, partial	12	gi|604783182	35	67	5	Triatoma infestans	AAK_NAGK-NC	7.0	AAK_NAGK-NC | PLN02958 |	PhSigP-58526_FR6_290-346	165	3353	234	100
PhSigP-44682_FR6_2-240	210	PhSigP-44682_FR6_2-240	633		M	*	SIG	16-17	23.737	6.7	21.971	6.41	0	0	PhSigP-44682_FR6_2-240	37105	159	Y	235.174	0.00422548	716.931	3.02946	secreted protein partial - signalP detected	s/	HEMIPTERA	7e-48	99	MAR-binding filament-like protein 1-1 isoform X2	1.4	gi|731402475	20	45	24	Vitis vinifera	putative secreted protein, partial	7E-048	gi|604788769	47	64	99	Triatoma infestans	NUP170	0.29	NUP170 | Lysine--tRNA_ligase | TA_like | PRP3 | DUF327 | BDH | uvrC | PRK05431 | Trypano_RHS | DUF4446 |	PhSigP-44682_FR6_2-240	633	2127	37105	100
PhSigP-44028_FR4_17-356	332	PhSigP-44028_FR4_17-356	999		M	*	SIG	22-23	37.731	8.38	35.186	7.79	1	0	PhSigP-44028_FR4_17-356	5655	24	Y	229.387	0.00418432	69.2334	0.289746	Pancreatic lipase-like enzymes - probable fragment - signalP detected	s/met/lipd Pancreatic	CDD	7e-84	99.6	pancreatic lipase-related protein 2-like	9E-056	gi|345488220	38	55	89	Nasonia vitripennis	Pancreatic lipase-related protein 1, partial	7E-080	gi|732582063	51	68	82	Lygus hesperus	Pancreat_lipase	7E-084	Pancreat_lipase_like 7e-084| Lipase 2e-059| Lipoprotein_lipase 2e-039| Lipase 7e-017| Abhydrolase_6 6e-008| Abhydrolase_5 3e-006| MhpC 5e-005| Aes 3e-004| Esterase_phd 3e-004| PRK14875 0.002|	PhSigP-44028_FR4_17-356	999	2095	5655	100
Ph-47389	201	Ph-47389	606		M	*	CYT		22.823	9.84			0	10	Ph-47389	437	1	Y	221.579	0.00225138	8.81977	0.0199021	Transcription factor SOX-14 partial - 11 NetOglyc sites	tf	HEMIPTERA	6e-60	85.9	transcription factor SOX-9-like	1E-053	gi|752875492	56	64	67	Camponotus floridanus	Transcription factor SOX-14, partial	6E-060	gi|732617415	89	92	86	Lygus hesperus	SOX-TCF_HMG-box	1E-029	SOX-TCF_HMG-box 1e-029| HMG_box 1e-020| HMG 8e-018| HMG-box 2e-016| MATA_HMG-box 2e-014| HMGB-UBF_HMG-box 3e-011| NHP6B 3e-008| HMG_box_2 0.001| PTZ00199 0.004| Fmt |	Ph-47389	606	8221	437	100
PhSigP-38651_FR5_25-92	56	PhSigP-38651_FR5_25-92	174		M		SIG	24-25	6.495	8.84	3.671	10.3	1	0	PhSigP-38651_FR5_25-92	431	1	Y	218.536	0.00228265	30.2954	0.0693143	hypothetical secreted protein precursor	s/uk	NR-LIGHT	1000	11.6	hypothetical protein VITISV_042068	55	gi|147861645	41	55	12	Vitis vinifera	NADH dehydrogenase subunit 4 (mitochondrion)	12	gi|676260454	28	56	11	Diceroprocta semicincta	PRK10115	1.1	PRK10115 | probable_conjugal_transfer_protein_Trb... 27 2.1 | PLN02440 | M20_PepV | PRK12437 | Cofilin_ADF |	PhSigP-38651_FR5_25-92	174	1816	431	96.5517
PhSigP-62224_FR4_1-127	121	PhSigP-62224_FR4_1-127	366		M	*	SIG	24-25	13.791	4.47	11.09	4.25	0	1	PhSigP-62224_FR4_1-127	4430	20	Y	213.925	0.00445094	148.037	0.659054	hypothetical secreted protein precursor	s/uk	NR-LIGHT	1000	2	hypothetical protein PFMALIP_00548	0.005	gi|574990184	35	57	3	Plasmodium falciparum MaliPS096_E11	putative serine carboxypeptidase scp-1, partial	1E-005	gi|485218053	31	43	23	Rhodnius prolixus	PLN03182	0.11	PLN03182 | COG2985 | Nop14 | Avl9 | PLN02786 | PRK14868 | COG1078 | DNA_polymerase_alpha_catalytic_subunit... 27 2.7 | COG5593 | PRK05901 |	PhSigP-62224_FR4_1-127	366	4303	4430	91.5301
PhSigP-58966	126	PhSigP-58966	126		M		BL	-1	13.296	10.29			3	29	PhSigP-58966	30324	143	Y	213.55	0.00465006	2943.5	13.6879	Cell wall protein DAN4 - 4 predicted membrane helices - 30 NetOglyc sites	extmat membrane	SWISSP	3e-08	10.6	hypothetical protein LOAG_13787	4E-010	gi|312099421	28	53	67	Loa loa	putative acinus induces apoptotic chromatin condensation, partial	4E-005	gi|656774231	32	56	13	Panstrongylus megistus				PhSigP-58966	126	4846	30324	100
Ph-59413	192	Ph-59413	579		R	*	SIG	16-17	22.153	8.48	20.399	8.21	0	2	Ph-59413	6095	28	Y	213.134	0.00452936	128.749	0.583245	triabin-like lipocalin 4a precursor - signalP detected lipocalin	s/lipocal	HEMIPTERA	5e-52	98.9	hypothetical protein Td46 similar to triabin-like lipocalin 4a precursor	7E-040	gi|270046230	46	60	102	Triatoma dimidiata	putative triabin-like lipocalin 4a precursor	5E-052	gi|656762013	49	65	99	Panstrongylus megistus	Triabin	1E-017	Triabin 1e-017| Lipocalin 0.001| PRK08780 | HSPA13-like_NBD | Nitrophorin | DNA_topoisomerase_1 | Endonuc-MspI | glmU |	Ph-59413	579	11115	6095	100
PhSigP-43090_FR6_2-119	113	PhSigP-43090_FR6_2-119	342		M	*	SIG	24-25	12.676	6.71	9.998	7.78	0	0	PhSigP-43090_FR6_2-119	3442	16	Y	205.323	0.00458254	123.093	0.564242	secreted protein - signalP detected	s/	HEMIPTERA	1e-29	23.8	kininogen-1 isoform 1 precursor	0.002	gi|156231021	28	47	17	Mus musculus	putative secreted protein	1E-029	gi|485221464	56	70	24	Rhodnius prolixus	CY	6E-006	CY 6e-006| Cystatin 7e-005| CY 6e-004| PRK12323 | PLN02485 | COG4235 | PLN02504 | GST_N_Metaxin2 | PurL | COG2836 |	PhSigP-43090_FR6_2-119	342	2056	3442	100
PhSigP-49536_FR3_357-434	67	PhSigP-49536_FR3_357-434	207		M		SIG	18-19	7.584	5.96	5.582	5.21	0	0	PhSigP-49536_FR3_357-434	1922	9	Y	194.908	0.00461516	113.562	0.524377	hypothetical secreted protein precursor	s/uk	NR-LIGHT	1000	3.9	G-protein coupled receptor 64-like isoform X4	6.3	gi|688575078	34	51	4	Danio rerio	General transcription factor 3C polypeptide 1, partial	5.5	gi|732629417	57	71	2	Lygus hesperus	PHA03248	0.92	PHA03248 | RPN2 | STIL_N | DUF2237 |	PhSigP-49536_FR3_357-434	207	2345	1922	98.0676
PhSigP-59485	209	PhSigP-59485	209		M		SIG	23-24	22.982	8.56	20.477	8.04	6	2	PhSigP-59485	733	3	Y	185.832	0.0040304	42.8949	0.17312	transporter major facilitator superfamily - probable fragment - signalP detected - 6 predicted membrane helices	tr membrane	HEMIPTERA	6e-76	46	sugar transporter	2E-024	gi|157131262	33	56	50	Aedes aegypti	putative transporter major facilitator superfamily	6E-076	gi|485219212	65	82	46	Rhodnius prolixus	Membrane_transp	7E-018	Membrane_transporter 7e-018| Sugar_tr 9e-013| xylE 5e-005| Putative_metabolite_transport_protein 2e-004| Chromaffin_granule_amine_transporter 0.053| organic_anion_transporter | PRK12307 | NarK |	PhSigP-59485	209	4857	733	100
PhSigP-11546_FR5_19-98	58	PhSigP-11546_FR5_19-98	177		M	*	SIG	20-21	6.54	8.98	4.267	8.89	1	0	PhSigP-11546_FR5_19-98	3442	18	Y	183.71	0.00515536	237.841	1.22651	Toxin Iob1 - signalP detected	s/toxin	HEMIPTERA	0.0001	86.1	cysteine motif gene-d9.1	0.040	gi|124484770	34	52	15	Hyposoter fugitivus ichnovirus	Toxin Iob1	1E-004	gi|20138555	48	67	86		Toxin_30	0.044	Toxin_30 0.044| Viral_cys_rich | PRK05771 | MDH | hypothetical_protein |	PhSigP-11546_FR5_19-98	177	1185	3442	100
PhSigP-5400_FR5_1-189	186	PhSigP-5400_FR5_1-189	564		M		SIG	21-22	20.736	6.29	18.3	6.32	0	0	PhSigP-5400_FR5_1-189	1555	8	Y	175.212	0.00506995	33.7209	0.171073	hypothetical secreted protein precursor	s/uk	NR-LIGHT	1000	37.2	carbonic anhydrase-related protein XI	0.35	gi|2935569	34	51	37	Mus musculus	31 salivary protein MYS precursor	2E-009	gi|307094982	46	57	44	Triatoma matogrossensis	CamS	1.1	CamS | RRM_ACINU | rpsN | PRK01076 | RpsN |	PhSigP-5400_FR5_1-189	564	797	1555	99.6454
PhSigP-60310_FR1_4-90	81	PhSigP-60310_FR1_4-90	246		M	*	SIG	19-20	9.483	7.65	7.217	5.7	0	0	PhSigP-60310_FR1_4-90	3398	19	Y	172.294	0.00551221	168.942	0.931516	juvenile hormone - signalP detected	s/hormone	HEMIPTERA	9e-19	29.3	hypothetical protein Y032_0041g446	18	gi|597864878	41	61	9	Ancylostoma ceylanicum	putative juvenile hormone	9E-019	gi|485221504	56	75	29	Rhodnius prolixus	PRK00996	0.11	PRK00996 | RNase_HII_bacteria_HIII_like | Polyadenylate-binding_protein_3 | Acyl_carrier_protein | RnhC | COG4688 | DUF89 | DUF1347 | UMP-CMP_kinase | acpP |	PhSigP-60310_FR1_4-90	246	3840	3398	100
Ph-52918	471	Ph-52918	1416		M	*	CYT		52.146	8.48			11	0	Ph-52918	2171	12	Y	169.353	0.0054481	18.7519	0.102209	Gypsy-15_ST-I - probable fragment - 11 predicted membrane helices	te membrane	REPBASE-RPS	1e-81	40	facilitated trehalose transporter Tret1-like	1E-086	gi|571563280	36	62	93	Apis mellifera	hypothetical protein	0.0	gi|743554885	67	81	100	Lygus hesperus	Sugar_tr	3E-045	Sugar_tr 3e-045| Membrane_transporter 3e-040| xylE 5e-024| MFS_1 2e-012| MFS 1e-010| organic_anion_transporter 3e-008| Inorganic_phosphate_transporter_PHO84 7e-007| transport_protein 2e-004| Chromaffin_granule_amine_transporter 2e-004| synaptic_vesicle_protein_2C 5e-004|	Ph-52918	1416	9963	2171	100
Ph-58965	178	Ph-58965	537		G	*	CYT		16.977	8.96			0	0	Ph-58965	123785	748	Y	167.596	0.00595873	2819.31	16.7996	glycine-rich cell wall structural protein-like - probable fragment	extmat	NR-LIGHT	9e-36	48	glycine-rich cell wall structural protein-like	9E-036	gi|642916545	45	51	48	Tribolium castaneum	cold and drought-regulated protein CORA-like	7E-032	gi|662215575	46	53	62	Diaphorina citri	PTZ00110	0.005	PTZ00110 0.005| PRK09565 0.044| PTZ00146 0.055| COG4371 0.087| ureE | eIF-4B | PRK06958 |	Ph-58965	537	5507	123785	100
Ph-61113	316	Ph-61113	951		T	*	CYT		36.983	6.46			0	1	Ph-61113	104937	634	Y	167.584	0.00595772	1349.57	8.04045	Phosphatidylinositol transfer protein SEC14	met/lipd	KOG	5e-28	91.1	alpha-tocopherol transfer protein-like	5E-041	gi|751201024	35	55	99	Solenopsis invicta	putative phosphatidylinositol transfer protein sec14, partial	1E-179	gi|656763643	95	99	99	Panstrongylus megistus	SEC14	2E-019	SEC14 2e-019| CRAL_TRIO 3e-017| SEC14 9e-014| CRAL_TRIO_2 1e-004| CRAL_TRIO_N 0.065| PRK11627 | PRK14083 | COG5360 | PRK08780 | 3b-HSD-like_SDR_e |	Ph-61113	951	5087	104937	100
PhSigP-58964_FR4_1-246	238	PhSigP-58964_FR4_1-246	717		M	*	SIG	23-24	23.573	9.01	21.008	8.91	0	0	PhSigP-58964_FR4_1-246	136467	828	Y	166.936	0.00598305	2327.86	13.9278	glycine-rich cell wall structural protein-like - probable fragment - signalP detected	extmat	NR-LIGHT	1e-38	53.3	AGAP002134-PA	3E-039	gi|347967233	41	49	53	Anopheles gambiae str. PEST	glycine-rich cell wall structural protein-like	1E-035	gi|193643374	42	47	45	Acyrthosiphon pisum	PTZ00146	0.001	PTZ00146 0.001| COG4371 0.002| PTZ00110 0.002| PRK09565 0.005| eIF-4B 0.035| PRK07772 | PRK06958 | III | ureE | DUF1183 |	PhSigP-58964_FR4_1-246	717	3478	136467	100
Ph-40482	104	Ph-40482	312		R		CYT		11.54	6.44			0	0	Ph-40482	983	5	Y	166.142	0.0050107	38.5343	0.19328	Trypsin-like serine protease	pm/protease	SMART	2e-23	45.4	chymotrypsin-1-like	1E-017	gi|752861337	49	63	24	Camponotus floridanus	Trypsin 3A1	3E-015	gi|732658870	40	62	36	Lygus hesperus	Tryp_SPc	1E-021	Tryp_SPc 1e-021| Tryp_SPc 3e-020| Trypsin 3e-016| COG5640 6e-010| COG3591 | GTP_HflX | PHA03252 | COG1759 | COG2373 | DUF1297 |	Ph-40482	312	9521	983	100
PhSigP-58963_FR4_1-233	225	PhSigP-58963_FR4_1-233	678		M	*	SIG	23-24	22.229	9.03	19.671	8.93	0	0	PhSigP-58963_FR4_1-233	133461	817	Y	165.454	0.00603654	2407.54	14.5333	glycine-rich cell wall structural protein-like - probable fragment - signalP detected	extmat	NR-LIGHT	2e-37	46.4	glycine-rich cell wall structural protein-like	2E-037	gi|642916545	46	51	46	Tribolium castaneum	cold and drought-regulated protein CORA-like	1E-033	gi|662215575	44	50	67	Diaphorina citri	PTZ00146	0.001	PTZ00146 0.001| PTZ00110 0.002| COG4371 0.002| eIF-4B 0.031| PRK09565 0.050| PRK07772 | III | COG1512 | PRK06958 | ureE |	PhSigP-58963_FR4_1-233	678	3477	133461	100
PhSigP-27094_FR6_1-159	156	PhSigP-27094_FR6_1-159	471		M	*	SIG	29-30	17.307	4.93	14.033	4.82	0	1	PhSigP-27094_FR6_1-159	3201	19	Y	162.305	0.00585134	83.1215	0.486524	odorant binding protein 8 - signalP detected OBP	s/OBP	HEMIPTERA	6e-14	95.3	odorant-binding protein RproOBP2 precursor, partial	7E-008	gi|240247219	28	51	85	Rhodnius prolixus	odorant binding protein 8	6E-014	gi|270000466	30	48	95	Adelphocoris lineolatus	PBP_GOBP	9E-006	PBP_GOBP 9e-006| PRK07349 | DUF808 | PLN02376 | PTZ00146 | bchD | sdhB | Fibrillarin | HflB | CBS_pair_20 |	PhSigP-27094_FR6_1-159	471	1510	3201	100
PhSigP-62183_FR5_1-225	202	PhSigP-62183_FR5_1-225	609		M	*	ANC		22.869	7.51	17.693	6.74	6	0	PhSigP-62183_FR5_1-225	2071	12	Y	161.552	0.00571104	41.5921	0.237649	N-methyl-D-aspartate receptor glutamate-binding subunit - probable fragment - 6 predicted membrane helices - Membrane anchor detected	st membrane membrAnchor	KOG	8e-41	78	protein lifeguard 1 isoform X3	3E-061	gi|751200341	54	75	84	Solenopsis invicta	Protein lifeguard 1	1E-059	gi|732625295	53	74	61	Lygus hesperus	LFG_like	8E-052	LFG_like 8e-052| GAAP_like 3e-034| BI-1-like 1e-020| BI-1-like_bacterial 7e-019| COG0670 3e-016| Bax1-I 9e-015| YccA_like 2e-008| BI-1 2e-007| GHITM 0.001| PRK10447 |	PhSigP-62183_FR5_1-225	609	4296	2071	100
PhSigP-586_FR3_1-270	233	PhSigP-586_FR3_1-270	702		M	*	SIG	16-17	26.463	5.39	24.712	5.24	0	0	PhSigP-586_FR3_1-270	67675	424	Y	161.479	0.0061781	1179.07	7.28451	juvenile hormone binding protein - signalP detected	s/	HEMIPTERA	0	100	hypothetical protein DAPPUDRAFT_308200	4E-007	gi|321461569	25	51	35	Daphnia pulex	putative juvenile hormone binding protein	1E-105	gi|485217414	77	89	100	Rhodnius prolixus	JHBP	2E-014	JHBP 2e-014| JHBP 2e-009| PTZ00441 | DUF1693 | PRK04914 | ILVD_EDD | PTZ00456 | Anthranilate_synthase_component_1 | O-FucT | GlpC |	PhSigP-586_FR3_1-270	702	116	67675	100
Ph-38063	133	Ph-38063	402		R	*	SIG	26-27	14.649	8.7	11.836	8.46	1	0	Ph-38063	46466	299	Y	157.069	0.00634527	1413.7	8.97051	kazal-type inhibitor partial - signalP detected	s/protinh Kazal	HEMIPTERA	3e-56	100	Kazal-type inhibitor	3E-017	gi|295315536	45	56	25	Panstrongylus megistus	putative kazal-type inhibitor, partial	3E-056	gi|604789231	72	84	100	Triatoma infestans	KAZAL	1E-006	KAZAL 1e-006| KAZAL_FS 2e-006| Kazal_1 3e-005| Kazal_2 1e-004| KAZAL_PSTI 2e-004| oat 0.043| OATP 0.072| KAZAL_SLC21 | ND2 | Rieske_CMP_Neu5Ac_hydrolase_N |	Ph-38063	402	6548	46466	100
PhSigP-14568_FR6_67-144	71	PhSigP-14568_FR6_67-144	216		M	*	SIG	21-22	8.2	9.25	5.699	8.94	1	0	PhSigP-14568_FR6_67-144	148	0	Y	150.085	0	8.38024	0	hypothetical secreted protein precursor	s/uk	NR-LIGHT	1000	6.3	AGAP000123-PA-like protein	19	gi|668450384	38	45	6	Anopheles sinensis	NADH dehydrogenase subunit 4 (mitochondrion)	4.1	gi|712045697	25	45	13	Dolycoris baccarum	MSC	4.3	MSC |	PhSigP-14568_FR6_67-144	216	1293	148	100
Ph-49087	199	Ph-49087	600		M	*	CYT		22.848	5.02			0	0	Ph-49087	1614	10	Y	148.795	0.00610592	32.9004	0.201011	Rho	cs	SMART	5e-82	99.4	ras-like GTP-binding protein Rho1 isoform X3	2E-073	gi|751224023	70	82	99	Solenopsis invicta	putative ras-like gtp-binding protein rho1 isoform 1	1E-074	gi|485220696	72	83	96	Rhodnius prolixus	RhoA_like	8E-085	RhoA_like 8e-085| RHO 5e-080| Rho 4e-075| Rho4_like 6e-073| RhoG 7e-059| Rac1_like 8e-059| Rho2 2e-057| Rnd 2e-054| Ras 4e-052| Cdc42 3e-051|	Ph-49087	600	8559	1614	100
PhSigP-61089_FR4_83-826	730	PhSigP-61089_FR4_83-826	2193		M	*	SIG	21-22	82.217	6.28	79.75	5.94	0	0	PhSigP-61089_FR4_83-826	35869	244	Y	148.467	0.00670783	200.046	1.34191	transferrin-like - signalP detected	storage/	NR-LIGHT	0	100	transferrin-like	1E-102	gi|751232044	31	50	100	Solenopsis invicta	Transferrin	1E-156	gi|732614115	40	61	101	Lygus hesperus	PBP2_transferri	4E-035	PBP2_transferrin 4e-035| TR_FER 2e-022| Transferrin 2e-020| PBP2_transferrin_N 2e-015| PBP2_transferrin_C 3e-011| PBP2_TAXI_TRAP | PBP2_Ngo0372_TcyA | PBP2_YckB | Phosphonate-bd | PBP2_GlnP |	PhSigP-61089_FR4_83-826	2193	4031	35869	100
Ph-9917	195	Ph-9917	588		I	*	CYT		21.875	6.15			1	0	Ph-9917	7415	51	Y	144.605	0.00678147	154.235	1.04608	Conserved plasma membrane protein - 2 predicted membrane helices	uc/memb membrane	NR-LIGHT	5e-20		prion-like-(Q/N-rich) domain-bearing protein 25 isoform X3	5E-020	gi|752885766	28	51	97	Camponotus floridanus	hypothetical protein, partial	8E-019	gi|485221655	28	50	36	Rhodnius prolixus	PRK00754	0.061	PRK00754 0.061| PTZ00441 | Kup | DUF2463 | EB | COG5588 | DUF1326 | Draxin |	Ph-9917	588	9105	7415	100
Ph-43485	271	Ph-43485	813		F		CYT		30.64	8.98			0	0	Ph-43485	1533	10	Y	141.327	0.00642833	23.0622	0.148348	Pancreatic lipase-like enzymes	met/lipd	CDD	1e-84	98.5	pancreatic lipase-related protein 2-like	2E-055	gi|345488220	40	59	78	Nasonia vitripennis	Pancreatic lipase-related protein 1, partial	2E-078	gi|732582063	52	67	80	Lygus hesperus	Pancreat_lipase	1E-084	Pancreat_lipase_like 1e-084| Lipase 7e-061| Lipoprotein_lipase 1e-039| Lipase 9e-016| Abhydrolase_5 1e-007| Abhydrolase_6 4e-007| MhpC 4e-004| Abhydrolase_1 4e-004| PRK14875 0.006| Esterase_phd 0.014|	Ph-43485	813	7602	1533	100
Ph-60217	470	Ph-60217	1413		L	*	SIG	25-26	52.946	6.05	50.14	5.93	2	0	Ph-60217	20516	147	Y	140.575	0.00706524	177.582	1.25472	membrane glycoprotein lig-1 - signalP detected - 3 predicted membrane helices	imm membrane	HEMIPTERA	0	95.1	slit homolog 1 protein-like	4E-087	gi|752883037	42	60	92	Camponotus floridanus	putative membrane glycoprotein lig-1	0.0	gi|485217919	76	86	95	Rhodnius prolixus	LRR_RI	9E-036	LRR_RI 9e-036| LRR_1 7e-017| COG4886 5e-008| LRR_8 4e-007| PCC 2e-005| PRK15370 2e-004| PLN00113 0.002| LRR_RI 0.002| PRK15387 0.017| PLN03150 0.037|	Ph-60217	1413	11229	20516	100
PhSigP-1134_FR5_24-468	425	PhSigP-1134_FR5_24-468	1278		M	*	SIG	20-21	48.731	4.94	46.52	4.93	1	1	PhSigP-1134_FR5_24-468	144113	1050	Y	139.052	0.00718467	1379.18	9.90901	Alpha-D-galactosidase (melibiase) - signalP detected	met/carb/secreted Alpha-D-galactosidase	KOG	0	100	alpha-N-acetylgalactosaminidase-like	1E-143	gi|328704370	55	73	97	Acyrthosiphon pisum	hypothetical protein	1E-169	gi|743578820	69	84	86	Lygus hesperus	GH27	1E-105	GH27 e-105| PLN02229 3e-079| PLN02808 3e-077| PLN02692 1e-068| GH_D 3e-040| PLN02899 3e-023| PLN03231 1e-017| Melibiase 9e-016| GH36 4e-012| Glyco_hydro_97 0.016|	PhSigP-1134_FR5_24-468	1278	223	144113	100
PhSigP-40507_FR2_164-269	76	PhSigP-40507_FR2_164-269	231		M	*	SIG	16-17	8.945	7.75	6.933	8.02	2	0	PhSigP-40507_FR2_164-269	3274	23	Y	138.339	0.00692532	173.346	1.20085	Unknown product - signalP detected - 2 predicted membrane helices	uk membrane				hypothetical protein	0.068	gi|70946772	29	54	82	Plasmodium chabaudi chabaudi	post-GPI attachment to proteins factor 2-like	0.65	gi|193664729	29	56	22	Acyrthosiphon pisum	PHA00727	3.6	PHA00727 |	PhSigP-40507_FR2_164-269	231	1928	3274	100
Ph-10044	143	Ph-10044	432		K	*	CYT		16.323	7.27			0	0	Ph-10044	1181	8	Y	133.071	0.00667415	33.436	0.223346	Riboflavin kinase	met/int	KOG	1e-30	89.5	Riboflavin kinase, putative	3E-024	gi|242018566	37	63	91	Pediculus humanus corporis	putative riboflavin kinase	8E-028	gi|604790534	43	64	91	Triatoma infestans	Flavokinase	6E-020	Flavokinase 6e-020| Flavokinase 3e-018| PLN02940 2e-016| PRK05627 3e-015| RibF 7e-014| Putative_riboflavin_biosynthesis_prote... 47 4e-006 4e-006| PRK06381 | FliH_bacil | RIO | PRK14720 |	Ph-10044	432	10970	1181	100
PhSigP-56818_FR5_1-91	86	PhSigP-56818_FR5_1-91	261		M	*	SIG	20-21	9.379	8.52	7.181	8.08	0	0	PhSigP-56818_FR5_1-91	131	0	Y	132.846	0	6.13874	0	triabin partial - signalP detected lipocalin	s/lipocal	HEMIPTERA	9e-30	38.4	hypothetical protein Td38 similar to pallidipin-like salivary lipocalin	6E-008	gi|270046218	39	58	43	Triatoma dimidiata	putative triabin, partial	9E-030	gi|656762081	82	88	38	Panstrongylus megistus	Triabin	0.015	Triabin 0.015| Clenterotox | COG3876 | flgK | pylS |	PhSigP-56818_FR5_1-91	261	3065	131	100
PhSigP-9421_FR2_9-89	78	PhSigP-9421_FR2_9-89	237		M	*	ANC		9.009	9.85	6.085	10.28	2	0	PhSigP-9421_FR2_9-89	4417	33	Y	131.742	0.00736566	227.944	1.67934	Unknown product - 2 predicted membrane helices - Membrane anchor detected	uk membrane membrAnchor				uncharacterized protein LOC105198012 isoform X1	9E-015	gi|751219690	54	70	75	Solenopsis invicta	uncharacterized protein LOC103310021	5E-012	gi|641670522	50	66	76	Acyrthosiphon pisum	CBP4	0.11	CBP4 | fliF | VI_IcmF | P12 | DUF3007 |	PhSigP-9421_FR2_9-89	237	1100	4417	100
Ph-48397	314	Ph-48397	945		R	*	BL	30-31	33.591	5.99	30.502	5.81	8	0	Ph-48397	1688	12	Y	131.676	0.00700608	21.8469	0.153151	fe2+/zn2+ regulated transporter - 9 predicted membrane helices	tr membrane	HEMIPTERA	0	97.2	zinc transporter ZIP1-like isoform X2	1E-052	gi|751236955	37	56	76	Solenopsis invicta	putative fe2+/zn2+ regulated transporter	1E-146	gi|485218376	82	91	97	Rhodnius prolixus	Zip	2E-038	Zip 2e-038| Zinc-regulated_transporter_1 1e-013| PLN02159 4e-007| COG0428 9e-007| PRK04201 | 7TM_GPCR_Srb | Tweety | Ninjurin |	Ph-48397	945	8384	1688	100
Ph-16414	265	Ph-16414	798		L	*	SIG	23-24	30.149	5.64	27.404	5.49	6	0	Ph-16414	4872	37	Y	130.017	0.00748736	74.6711	0.559204	Conserved plasma membrane protein - signalP detected - 7 predicted membrane helices	uc/memb membrane	KOG	7e-60	95	DNA damage-regulated autophagy modulator protein 1-like	7E-042	gi|751209608	36	56	96	Solenopsis invicta	DNA damage-regulated autophagy modulator protein 2	7E-060	gi|732598423	42	63	95	Lygus hesperus	Frag1	4E-021	Frag1 4e-021| COX3 | MATE_like_7 | MgtA |	Ph-16414	798	5576	4872	100
Ph-60266	90	Ph-60266	270		I		CYT		10.073	6.61			2	0	Ph-60266	2522	19	Y	127.877	0.00742608	114.243	0.848715	Unknown product - 3 predicted membrane helices	uk membrane				hypothetical protein BRAFLDRAFT_87342	0.98	gi|260785812	34	55	11	Branchiostoma floridae	NADH dehydrogenase subunit 1 (mitochondrion)	0.49	gi|702076331	29	50	25	Gaeana maculata	PRK14573	2.4	PRK14573 | trunk_domain | Herpes_U5 | DUF4551 | Hid1 | NptA |	Ph-60266	270	10201	2522	97.037
Ph-23	65	Ph-23	198		V	*	CYT		7.468	4.36			0	0	Ph-23	66801	542	Y	124.756	0.0080008	4126.35	33.0146	salivary secreted kazaltype proteinase inhibitor partial	s/protinh Kazal	HEMIPTERA	1e-10	78.5	secreted peptide	1E-004	gi|116267193	37	51	83	Triatoma brasiliensis	putative salivary secreted kazaltype proteinase inhibitor, partial	1E-010	gi|604792426	47	63	79	Triatoma infestans				Ph-23	198	5052	66801	100
PhSigP-41396_FR2_1-267	205	PhSigP-41396_FR2_1-267	621		M		SIG	20-21	22.61	6.94	20.4	7.06	5	0	PhSigP-41396_FR2_1-267	1823	14	Y	123.246	0.00756879	35.904	0.271899	inorganic phosphate cotransporter - probable fragment - signalP detected - 6 predicted membrane helices	tr membrane	NR-LIGHT	1e-49	39.5	putative inorganic phosphate cotransporter	1E-049	gi|752878003	44	66	40	Camponotus floridanus	uncharacterized protein LOC103505485	3E-052	gi|662190536	46	67	15	Diaphorina citri	Sodium-depende	8E-024	Sodium-dependent_phosphate_transport_p... 106 8e-024 8e-024| Probable_glucarate_transporter 7e-008| MFS 0.008| MFS_1 0.040| NtpI |	PhSigP-41396_FR2_1-267	621	1982	1823	99.5169
PhSigP-51428_FR2_1-245	223	PhSigP-51428_FR2_1-245	675		M		SIG	-1	25.419	8.74			3	0	PhSigP-51428_FR2_1-245	832	6	Y	120.532	0.0071028	15.0754	0.107206	Transient receptor potential channel pyrexia partial - probable fragment - 3 predicted membrane helices	st membrane	HEMIPTERA	2e-44	19	transient receptor potential channel pyrexia-like	4E-034	gi|512906401	37	58	56	Bombyx mori	Transient receptor potential channel pyrexia, partial	2E-044	gi|732621615	44	64	19	Lygus hesperus	Short_transien	0.001	Short_transient_receptor_potential_cha... 39 0.001 0.001| PKD_channel | DUF1504 | Ion_trans | COG1823 | PRK12507 |	PhSigP-51428_FR2_1-245	675	2479	832	99.5556
PhSigP-58923_FR6_1-1239	1226	PhSigP-58923_FR6_1-1239	3681		M	*	SIG	19-20	141.541	7.64	139.418	7.48	1	0	PhSigP-58923_FR6_1-1239	33712	283	Y	120.377	0.00827775	112.013	0.927241	Mucin/alpha-tectorin - signalP detected	extmat	KOG	0	84	protein mesh isoform X2	0.0	gi|644995207	67	82	87	Nasonia vitripennis	protein mesh isoform X1	0.0	gi|641678786	66	80	88	Acyrthosiphon pisum	AMOP	5E-042	AMOP 5e-042| AMOP 7e-039| NIDO 4e-026| NIDO 5e-021| VWD 5e-012| VWD 7e-012| CCP 4e-006| CCP 2e-005| Sushi 3e-004| COG1625 |	PhSigP-58923_FR6_1-1239	3681	3464	33712	100
PhSigP-59989_FR3_175-242	64	PhSigP-59989_FR3_175-242	195		M	*	BL	23-24	7.404	11.53	5.03	12	2	1	PhSigP-59989_FR3_175-242	118	0	Y	119.663	0	7.40109	0	Unknown product - 3 predicted membrane helices	uk membrane				LOW QUALITY PROTEIN: piezo-type mechanosensitive ion channel component 1	18	gi|513203927	36	54	2	Gallus gallus	NADH dehydrogenase subunit 4 (mitochondrion)	2.5	gi|690195054	32	47	12	Pseudacysta perseae	SLC6sbd_NET	8.2	SLC6sbd_NET |	PhSigP-59989_FR3_175-242	195	3769	118	100
PhSigP-51710_FR2_48-167	115	PhSigP-51710_FR2_48-167	348		M	*	SIG	24-25	13.074	7.56	10.43	8.35	0	0	PhSigP-51710_FR2_48-167	14745	125	Y	118.673	0.00835909	518.22	4.33214	secreted protein - signalP detected	s/	HEMIPTERA	1e-33	23.8	kininogen-1 isoform X2	1E-004	gi|675725970	37	59	16	Callithrix jacchus	putative secreted protein	1E-033	gi|485221464	58	76	24	Rhodnius prolixus	CY	5E-008	CY 5e-008| CY 7e-008| Cystatin 4e-007| RPA1N | PHA02735 | PGA_TPR_OMP | CMV_US | PRK09603 | PI-PLCXDc_CG14945_like | L6_bact |	PhSigP-51710_FR2_48-167	348	2499	14745	100
PhSigP-35777	110	PhSigP-35777	330		M		SIG	17-18	12.089	5.45	10.142	5.46	2	0	PhSigP-35777	1637	13	Y	118.576	0.00782623	60.6713	0.475118	Sodium-coupled monocarboxylate transporter 2 partial - probable fragment - signalP detected - 2 predicted membrane helices	tr membrane	HEMIPTERA	6e-42	19.6	sodium-coupled monocarboxylate transporter 2-like isoform X2	1E-033	gi|571577901	57	78	18	Apis mellifera	Sodium-coupled monocarboxylate transporter 2, partial	6E-042	gi|732581991	71	83	20	Lygus hesperus	SLC5sbd_NIS-SMV	1E-044	SLC5sbd_NIS-SMVT 1e-044| SLC5sbd_SMVT 2e-024| SLC5sbd_SMCT 9e-024| SLC5sbd_SMCT1 1e-023| SLC5sbd_SMCT2 3e-023| SLC5sbd_NIS 4e-022| SLC5sbd_NIS-like_u2 3e-019| SLC5sbd_NIS-like_u3 2e-015| SLC5sbd_NIS-like 1e-014| Sodium/glucose_cotransporter_1 9e-014|	PhSigP-35777	330	4652	1637	100
Ph-4781	278	Ph-4781	837		Y	*	CYT		32.387	8.15			0	0	Ph-4781	4048	34	Y	117.287	0.00828046	59.1512	0.48992	Phospholipid scramblase	extmat	KOG	5e-21	74.6	phospholipid scramblase 2-like isoform X2	8E-038	gi|91082717	34	50	97	Tribolium castaneum	putative scramblase, partial	1E-136	gi|604791676	87	93	94	Triatoma infestans	Scramblase	3E-019	Scramblase 3e-019| DUF2096 | PRK13695 | PRK14867 | PRK08119 | seadorna_VP2 |	Ph-4781	837	9727	4048	100
Ph-40507	233	Ph-40507	702		M	*	BL/ANC		25.519	5.89			4	0	Ph-40507	21648	187	Y	116.771	0.0085178	377.163	3.21275	tetraspanin 2a - 4 predicted membrane helices	st membrane	HEMIPTERA	0	100	CD9 antigen-like	5E-058	gi|512912959	43	67	95	Bombyx mori	putative tetraspanin 2a	1E-122	gi|604789674	91	96	100	Triatoma infestans	Tetraspannin	2E-014	Tetraspannin 2e-014| tetraspanin_LEL 5e-008| hypothetical_protein | CD37_CD82_like_LEL | uroplakin_I_like_LEL |	Ph-40507	702	7064	21648	100
PhSigP-3171_FR6_1-588	575	PhSigP-3171_FR6_1-588	1728		M	*	SIG	21-22	66.125	5.85	63.977	5.67	0	2	PhSigP-3171_FR6_1-588	83633	737	Y	114.921	0.00868977	591.946	5.14394	Alpha amylase catalytic domain found in maltase - signalP detected	met/carb/secreted Alpha	CDD	0	101.2	maltase A1	1E-126	gi|193709215	42	62	90	Acyrthosiphon pisum	putative alpha-amylase	0.0	gi|485218224	73	84	100	Rhodnius prolixus	AmyAc_maltase	1E-161	AmyAc_maltase e-161| AmyAc_SLC3A1 e-131| AmyAc_OligoGlu_like e-120| AmyAc_SI_OligoGlu_DGase e-109| AmyAc_OligoGlu 2e-098| Trehalose-6-phosphate_hydrolase 4e-080| AmyAc_OligoGlu_TS 4e-077| AmyAc_TreS 6e-074| AmyAc_bac2_AmyA 7e-073| AmyA 2e-067|	PhSigP-3171_FR6_1-588	1728	550	83633	100
PhSigP-8489_FR5_1-92	85	PhSigP-8489_FR5_1-92	261		M		SIG	19-20	9.336	8.93	7.212	9.4	3	1	PhSigP-8489_FR5_1-92	449	3	Y	113.832	0.00657404	21.0404	0.138629	transporter major facilitator superfamily - probable fragment - signalP detected - 3 predicted membrane helices	tr membrane	HEMIPTERA	4e-28	18.7	sugar transporter	3E-005	gi|157167972	27	51	18	Aedes aegypti	putative transporter major facilitator superfamily	4E-028	gi|485219212	68	78	19	Rhodnius prolixus	Membrane_transp	0.004	Membrane_transporter 0.004| PRK12307 | Sugar_tr | PRK12573 |	PhSigP-8489_FR5_1-92	261	1053	449	98.0843
Ph-3631	485	Ph-3631	1458		I	*	CYT		55.37	5.43			0	0	Ph-3631	3581	31	Y	113.483	0.00853414	30.0397	0.256434	probable E3 ubiquitin-protein ligase HECTD2 - probable fragment	prot	NR-LIGHT	0	62.2	conserved hypothetical protein	0.0	gi|242021369	80	90	76	Pediculus humanus corporis	putative E3 ubiquitin-protein ligase HECTD2, partial	0.0	gi|732631733	93	96	93	Lygus hesperus	HECTc	1E-106	HECTc e-106| HUL4 6e-097| HECTc 1e-089| HECT 5e-087| SLC5sbd_SMCT1 | ORF_8_similar_to_NeuB_family | Sema_plexin_B1 |	Ph-3631	1458	8893	3581	100
PhSigP-49536	338	PhSigP-49536	338		M		BL	20-21	39.345	5.26	37.229	5.25	0	1	PhSigP-49536	3638	33	Y	108.508	0.00894243	131.642	1.17752	Unknown product	uk				conserved Plasmodium protein, unknown function	3E-005	gi|124513970	22	41	19	Plasmodium falciparum 3D7	titin-like isoform X2	1E-004	gi|328725467	20	43	9	Acyrthosiphon pisum	Lipoprotein_5	0.56	Lipoprotein_5 | Adenylation_kDNA_ligase_like | phosphomevalonate_kinase | PRK13188 | dnd_assoc_2 |	PhSigP-49536	338	4753	3638	100
PhSigP-5663_FR6_1-221	211	PhSigP-5663_FR6_1-221	636		M	*	SIG	16-17	23.495	4.66	21.715	4.53	0	1	PhSigP-5663_FR6_1-221	2200	20	Y	106.238	0.00896052	42.3072	0.379267	secreted protein partial - signalP detected	s/	HEMIPTERA	2e-50	100	clathrin heavy chain, putative	0.36	gi|675234932	23	44	7	Plasmodium yoelii	putative secreted protein, partial	2E-050	gi|604788769	49	65	100	Triatoma infestans	PLN02934	0.75	PLN02934 | hsdR | SPRY_PRY_TRIM76_like | TOPEUc | PRK10795 | CAP_N | PRK11360 | NtpB | ATP-dependent_nuclease_subunit_A | PRK05658 |	PhSigP-5663_FR6_1-221	636	831	2200	100
PhSigP-54491_FR5_1-583	563	PhSigP-54491_FR5_1-583	1692		M	*	SIG	20-21	64.966	5.42	62.821	5.42	0	0	PhSigP-54491_FR5_1-583	68286	662	Y	104.447	0.00955968	493.605	4.71878	Alpha amylase catalytic domain found in maltase - signalP detected	met/carb/secreted Alpha	CDD	0	100	maltase 2-like	1E-122	gi|328702366	40	60	96	Acyrthosiphon pisum	putative alpha-amylase, partial	1E-161	gi|485221720	71	82	101	Rhodnius prolixus	AmyAc_maltase	1E-160	AmyAc_maltase e-160| AmyAc_SLC3A1 e-136| AmyAc_OligoGlu_like e-119| AmyAc_SI_OligoGlu_DGase e-115| AmyAc_OligoGlu e-100| AmyAc_TreS 2e-096| Trehalose-6-phosphate_hydrolase 5e-086| AmyAc_OligoGlu_TS 1e-083| Trehalose_synthase 4e-081| AmyAc_bac2_AmyA 8e-081|	PhSigP-54491_FR5_1-583	1692	2787	68286	100
PhSigP-4023	403	PhSigP-4023	403		M		SIG	18-19	45.076	4.8	43.16	4.8	0	0	PhSigP-4023	2147	20	Y	103.679	0.00918162	65.1591	0.598545	insect cuticle protein - signalP detected	extmat	HEMIPTERA	0	100.2	hypothetical protein AaeL_AAEL004588	7E-024	gi|157106732	28	46	87	Aedes aegypti	putative insect cuticle protein	0.0	gi|485217359	84	90	100	Rhodnius prolixus	Chitin_bind_4	3E-005	Chitin_bind_4 3e-005| kup | Ebola_NP | Peptidase_M49 | DUF1168 | PurL | PLN03237 | COG0742 | PRK05905 | Nucleo_P87 |	PhSigP-4023	403	4494	2147	100
Ph-7685	141	Ph-7685	426		I	*	CYT		15.768	4.62			0	0	Ph-7685	608	5	Y	102.761	0.00809611	17.4559	0.141557	ml domain protein	imm	HEMIPTERA	2e-57	95.9	epididymal secretory protein E1-like	6E-025	gi|752882523	41	57	83	Camponotus floridanus	putative ml domain protein	2E-057	gi|485218260	74	84	96	Rhodnius prolixus	Npc2_like	4E-022	Npc2_like 4e-022| E1_DerP2_DerF2 9e-017| ML 9e-013| ML 1e-005| Der-p2_like 2e-004| PHA02687 | AmyAc_arch_bac_AmyA | GDA1_CD39 | DUF1399 | PLN02285 |	Ph-7685	426	10704	608	100
PhSigP-61505	108	PhSigP-61505	108		M		SIG	18-19	12.432	8.77	10.402	8.78	2	0	PhSigP-61505	100	0	Y	101.409	0	11.3246	0	Unknown product - signalP detected - 2 predicted membrane helices	uk membrane				hypothetical protein TVY486_1009610	0.43	gi|340057570	32	43	63	Trypanosoma vivax Y486	NADH dehydrogenase subunit 6 (mitochondrion)	0.29	gi|666667839	26	50	64	Bemisia tabaci complex sp. Asia I				PhSigP-61505	108	4892	100	100
Ph-3410	207	Ph-3410	624		I	*	CYT		24.38	8.21			0	0	Ph-3410	1392	13	Y	100.83	0.00920271	27.2837	0.251264	hypothetical secreted protein	s/	HEMIPTERA	0	91.7	lipocalin/milk gland protein	0.35	gi|83944678	25	41	87	Glossina morsitans morsitans	hypothetical secreted protein	1E-105	gi|307095084	90	92	92	Triatoma matogrossensis	ND5	0.49	ND5 | PRK08064 | KGPDC_HPS | PRK15311 | NHL_like_3 | PRK07049 | DNA_polymerase_III_subunit_psi | PRK09064 | SgbH | RuMP_HxlA |	Ph-3410	624	8762	1392	100
PhSigP-42321_FR2_2-94	65	PhSigP-42321_FR2_2-94	198		M	*	SIG	-1	7.144	9.24			1	0	PhSigP-42321_FR2_2-94	97	0	Y	98.3667	0	5.99177	0	Unknown product	uk				Receptor protein kinase CLAVATA1 precursor, putative	0.97	gi|255590183	32	51	5	Ricinus communis	DNA-dependent protein kinase catalytic subunit-like	4.2	gi|641662134	31	65	3	Acyrthosiphon pisum	SAC3	8.8	SAC3 | DUF685 | PRK12391 |	PhSigP-42321_FR2_2-94	198	2017	97	100
PhSigP-43043_FR6_1-404	397	PhSigP-43043_FR6_1-404	1194		M	*	SIG	26-27	45.833	6.13	42.935	5.95	1	2	PhSigP-43043_FR6_1-404	4984	51	Y	97.1966	0.0100885	51.0531	0.515155	toll-like receptor 4 isoform X2 - signalP detected	imm	NR-LIGHT	5e-35	65.4	leucine-rich repeat-containing protein 52-like	7E-038	gi|751234392	32	45	99	Solenopsis invicta	hypothetical protein	9E-031	gi|743568561	27	44	88	Lygus hesperus	LRR_RI	6E-026	LRR_RI 6e-026| LRR_1 1e-018| LRR_8 1e-006| COG4886 7e-006| PLN00113 1e-005| PCC 5e-005| LRR_RI 0.001| PRK15370 0.006| LRR_3 0.025| LRR_9 |	PhSigP-43043_FR6_1-404	1194	2054	4984	100
Ph-6935	192	Ph-6935	579		S	*	CYT		21.819	5.37			0	0	Ph-6935	2011	20	Y	97.1112	0.00980224	42.4797	0.416604	Unknown product	uk				hypothetical protein TcasGA2_TC013968	2E-015	gi|270007404	28	50	64	Tribolium castaneum	Diphthamide biosynthesis protein 1	4E-029	gi|732599259	34	61	83	Lygus hesperus	PRK00642	1.0	PRK00642 | sepS | JHBP | PH_GAP1m_mammal-like | PRK08639 | ACAD_FadE2 | COG2024 | DUF4569 | PTZ00475 | CHS_like |	Ph-6935	579	10525	2011	100
Ph-23846	61	Ph-23846	186		M	*	CYT		6.894	4.78			0	0	Ph-23846	190	1	Y	96.3386	0.00516286	12.4936	0.0648424	kazal type serine protease inhibitor	s/protinh Kazal	HEMIPTERA	3e-13	74.6	secreted peptide	3E-006	gi|116267193	43	55	78	Triatoma brasiliensis	putative kazal type serine protease inhibitor	3E-013	gi|485218424	55	67	75	Rhodnius prolixus	KAZAL	0.18	KAZAL | KAZAL_FS | COG1634 | HcaE | oat |	Ph-23846	186	5848	190	100
PhSigP-36286_FR1_155-217	60	PhSigP-36286_FR1_155-217	183		M	*	SIG	16-17	6.564	5.97	4.777	8.03	0	2	PhSigP-36286_FR1_155-217	1519	15	Y	96.2752	0.00973131	101.521	0.98858	hypothetical secreted protein precursor	s/uk	NR-LIGHT	1000	3.8	capsule polysaccharide biosynthesis protein	3.7	gi|568301282	39	60	4	Necator americanus	putative alanyl-trna synthetase, partial	27	gi|604787167	40	55	2	Triatoma infestans				PhSigP-36286_FR1_155-217	183	1710	1519	100
PhSigP-43043_FR2_136-229	82	PhSigP-43043_FR2_136-229	249		M	*	SIG	27-28	9.455	5.49	6.439	8.28	0	0	PhSigP-43043_FR2_136-229	1096	11	Y	92.6202	0.00988802	53.8344	0.532801	Unknown product	uk				predicted protein	14	gi|115491987	32	52	10	Aspergillus terreus NIH2624	putative cytochrome P450 6a14, partial	5.4	gi|732568447	36	63	6	Lygus hesperus	GarL	3.4	GarL | Cyclase | PRK10558 | PRK10818 | PRK10764 | DNA_topoisoIV |	PhSigP-43043_FR2_136-229	249	2053	1096	100
PhSigP-61589_FR4_38-448	407	PhSigP-61589_FR4_38-448	1224		M	*	SIG	35-36	46.066	8.86	42.136	8.8	4	14	PhSigP-61589_FR4_38-448	6165	67	Y	91.9392	0.0107151	61.6027	0.660184	nucleoside transporter - signalP detected - 4 predicted membrane helices	tr membrane	HEMIPTERA	0	100	uncharacterized protein LOC101449098 isoform X1	6E-015	gi|498970792	22	39	98	Ceratitis capitata	putative nucleoside transporter	1E-172	gi|485219191	72	84	100	Rhodnius prolixus	Pneumo_att_G	0.32	Pneumo_att_G | DUF3984 | PRK05777 | DUF1509 | DUF447 | DUF2800 | Corona_nucleoca | PLN02835 | PRK13534 | TDT_SLAC1_like |	PhSigP-61589_FR4_38-448	1224	4151	6165	100
Ph-8802	432	Ph-8802	1296		M		BL	24-25	47.797	8.32	44.984	8.35	10	0	Ph-8802	5402	59	Y	91.3019	0.0107681	50.9798	0.549059	Conserved plasma membrane protein - 10 predicted membrane helices	uc/memb membrane	KOG	0	99	UNC93-like protein MFSD11	2E-087	gi|91078228	40	61	94	Tribolium castaneum	putative eukaryotic protein of unknown function	0.0	gi|485219201	84	92	99	Rhodnius prolixus	UNC-93	2E-022	UNC-93 2e-022| MFS_1 9e-006| MFS 2e-005| Chromaffin_granule_amine_transporter 0.078| NtpI | FecCD | Lnt | AraJ | MelB |	Ph-8802	1296	10838	5402	100
PhSigP-3171_FR3_314-400	73	PhSigP-3171_FR3_314-400	222		M	*	SIG	25-26	8.571	7.71	5.693	6.93	2	0	PhSigP-3171_FR3_314-400	14102	159	Y	89.3794	0.0111175	776.92	8.63805	Unknown product - signalP detected - 3 predicted membrane helices	uk membrane				hypothetical protein MS3_00033, partial	42	gi|685955649	27	52	12	Schistosoma haematobium	ATP-binding cassette sub-family G member 4	3.3	gi|732605339	34	56	5	Lygus hesperus	DUF2362	8.7	DUF2362 |	PhSigP-3171_FR3_314-400	222	549	14102	100
Ph-6642	77	Ph-6642	234		M	*	CYT		9.542	9.6			0	0	Ph-6642	1057	11	Y	89.3244	0.0102525	55.2468	0.566955	transcriptional repressor salm	tm	HEMIPTERA	1e-43	100	protein drumstick, putative	7E-033	gi|242006892	86	94	100	Pediculus humanus corporis	putative transcriptional repressor salm	1E-043	gi|604786257	100	100	100	Triatoma infestans	ZF_C2H2	4E-009	ZF_C2H2 4e-009| ZF_C2H2 2e-007| PHA00733 0.012| ZF_C2H2 0.027| COG5048 | SFP1 | zf-C2H2 | PRK04011 | ZF_C2H2 | zf-H2C2_2 |	Ph-6642	234	10442	1057	100
PhSigP-5479_FR5_1-200	197	PhSigP-5479_FR5_1-200	594		M	*	SIG	27-28	22.886	6.7	19.938	5.78	1	0	PhSigP-5479_FR5_1-200	2197	24	Y	89.1182	0.0107673	45.2368	0.4873	salivary lipocalin partial - signalP detected lipocalin	s/lipocal	HEMIPTERA	5e-59	101.5	hypothetical protein Td24 similar to salivary lipocalin	8E-055	gi|270046198	54	68	100	Triatoma dimidiata	putative salivary lipocalin, partial	5E-059	gi|656761969	55	71	102	Panstrongylus megistus	Triabin	3E-019	Triabin 3e-019| Nitrophorin | PRK09782 | G-7-MTase | hypothetical_protein_AATC3_27493 |	PhSigP-5479_FR5_1-200	594	805	2197	100
PhSigP-58405_FR4_3-216	203	PhSigP-58405_FR4_3-216	612		M	*	SIG	22-23	23.141	5.47	20.808	5.26	0	0	PhSigP-58405_FR4_3-216	72022	829	Y	87.9961	0.0113503	1439.34	16.3371	nitrophorin precursor - signalP detected	s/	HEMIPTERA	4e-56	99	unnamed protein product	4E-056	gi|270381619	52	71	96	Triatoma dimidiata	rhodnius biogenic aminebinding-like protein	1E-061	gi|307094890	55	73	95	Triatoma matogrossensis	Nitrophorin	1E-006	Nitrophorin 1e-006| Triabin 0.065| PRK10218 | TypA | Peptidase_S26 | STKc_Kin1_2 | rumA | Lipocalin | DUF1379 | CE4_u8 |	PhSigP-58405_FR4_3-216	612	3333	72022	100
Ph-61284	271	Ph-61284	816		I	*	CYT		31.149	5.22			0	0	Ph-61284	20999	242	Y	87.6332	0.0113637	314.744	3.57682	farnesoic acid o-methyltransferase	met/lipd	HEMIPTERA	0	99.2	uncharacterized protein LOC662961	3E-023	gi|187937187	27	48	99	Tribolium castaneum	putative farnesoic acid o-methyltransferase	1E-116	gi|604788877	74	86	99	Triatoma infestans	Methyltransf_11	2E-010	Methyltransf_11 2e-010| Methyltransf_31 3e-010| Methyltransf_12 3e-009| Methyltransf_18 1e-008| Malonyl-_O-methyltransferase 4e-008| Methyltransf_23 2e-006| Methyltransf_25 3e-006| AdoMet_MTases 3e-006| DREV 1e-005| PRK08317 2e-005|	Ph-61284	816	5846	20999	100
Ph-24024	198	Ph-24024	594		W		SIG	14-15	22.64	5.05	21.023	5.05	0	0	Ph-24024	513	5	Y	86.7047	0.00959247	10.5628	0.101521	G-protein coupled receptor Mth2 partial - signalP detected	st/secreted G-protein	HEMIPTERA	2e-38	29.8	G-protein coupled receptor Mth2 isoform X2	0.31	gi|752867708	24	45	20	Camponotus floridanus	G-protein coupled receptor Mth2, partial	2E-038	gi|732612761	42	61	30	Lygus hesperus	PLN02900	0.14	PLN02900 | Mevalonate_kinase | Fructose-bisphosphate_aldolase | Putative_proline_iminopeptidase | KdgD | Cas5_I-E | Cas5_I-E | sporulation_specific_penicillin-bindin... 27 5.7 | thiH | clpA |	Ph-24024	594	5861	513	100
Ph-57412	51	Ph-57412	153		L		CYT		5.821	4.59			0	0	Ph-57412	85	0	Y	86.1977	0	6.79479	0	Unknown product	uk				uncharacterized protein LOC105204941	2E-004	gi|751237292	45	68	30	Solenopsis invicta	zinc finger BED domain-containing protein 4-like	2E-004	gi|328703750	46	65	7	Acyrthosiphon pisum	LanM-like	3.9	LanM-like | Not1 | PRK09124 |	Ph-57412	153	10032	85	100
PhSigP-51342_FR4_399-621	220	PhSigP-51342_FR4_399-621	666		M		SIG	15-16	24.882	4.81	23.153	4.72	0	0	PhSigP-51342_FR4_399-621	2352	27	Y	85.1836	0.0113153	43.1928	0.488946	secreted protein precursor partial - signalP detected	s/	HEMIPTERA	0	100.4	uncharacterized protein LOC100679065	0.11	gi|345481008	19	41	45	Nasonia vitripennis	putative secreted protein precursor, partial	1E-101	gi|604791578	85	92	100	Triatoma infestans	DUF162	0.55	DUF162 | Cloacin | SgcQ | ALDH_F1AB_F2_RALDH1 | PRK15418 | pflA | Magnesium_and_cobalt_transport_protein... 27 6.4 |	PhSigP-51342_FR4_399-621	666	2463	2352	99.0991
PhSigP-54172_FR3_189-247	56	PhSigP-54172_FR3_189-247	171		M	*	BL	23-24	6.459	9.39	3.927	9.9	0	0	PhSigP-54172_FR3_189-247	83	0	Y	84.1695	0	5.9365	0	Unknown product	uk				ankyrin repeat-containing protein, putative	32	gi|242011483	31	50	5	Pediculus humanus corporis	putative e3 ubiquitin-protein ligase ubr7-like isoform 1	16	gi|656764405	28	48	13	Panstrongylus megistus	PRK09776	0.52	PRK09776 | PBP2_ChoX | Sec24-like | COG1915 | trunk_domain |	PhSigP-54172_FR3_189-247	171	2750	83	100
PhSigP-295_FR4_24-445	412	PhSigP-295_FR4_24-445	1239		M	*	SIG	15-16	46.885	6.93	45.128	7.05	0	0	PhSigP-295_FR4_24-445	3825	46	Y	82.5297	0.0118559	37.758	0.447773	Trypsin-like serine protease - probable fragment - signalP detected	s/protease	SMART	4e-58	103	tripsin, putative	8E-053	gi|242015302	35	50	90	Pediculus humanus corporis	trypsin-like protease	3E-068	gi|167614181	47	64	88	Ranatra unicolor	Tryp_SPc	2E-056	Tryp_SPc 2e-056| Tryp_SPc 4e-056| Trypsin 1e-046| COG5640 1e-020| CUB 0.009| CUB 0.010| Trypsin_2 0.018| COG3591 0.034| manB | O-FucT-2 |	PhSigP-295_FR4_24-445	1239	60	3825	100
PhSigP-4023_FR4_107-164	51	PhSigP-4023_FR4_107-164	156		M	*	SIG	24-25	6.018	5.99	3.299	6.75	1	0	PhSigP-4023_FR4_107-164	1088	13	Y	78.8093	0.0117717	85.3007	1.00506	hypothetical secreted protein precursor	s/uk	NR-LIGHT	1000	16.9	hCG2042925, partial	53	gi|119588767	31	52	17	Homo sapiens	Adenylate kinase 7	7.2	gi|732646424	27	60	2	Lygus hesperus	PrkA	1.5	PrkA | AAA_PrkA | AAA_PrkA |	PhSigP-4023_FR4_107-164	156	648	1088	100
Ph-1506	244	Ph-1506	735		L	*	CYT		25.827	6.88			0	81	Ph-1506	3884	49	Y	78.7745	0.0124374	64.6309	0.804045	mucin with chitin-binding protein - 81 NetOglyc sites	s/	HEMIPTERA	6e-55	96.5	Protein CLEC-199, isoform e	3E-033	gi|392902290	40	47	35	Caenorhabditis elegans	putative mucin with chitin-binding protein	6E-055	gi|485221456	47	59	97	Rhodnius prolixus	COG3889	8E-007	COG3889 8e-007| CBM_14 2e-005| PRK11907 8e-004| retinal_rod 0.002| PRK14950 0.003| PHA03247 0.003| Herpes_BLLF1 0.011| Lamp 0.013| PLN03209 0.085| PRK11901 |	Ph-1506	735	7030	3884	100
PhSigP-1506_FR3_57-215	142	PhSigP-1506_FR3_57-215	429		M	*	SIG	23-24	13.759	4.61	11.535	4.24	4	0	PhSigP-1506_FR3_57-215	3017	38	Y	78.449	0.0124162	86.0135	1.06831	Unknown product - signalP detected - 4 predicted membrane helices	uk membrane				fibroin heavy chain-like, partial	3E-012	gi|688618692	47	56	13	Danio rerio	Mucin-19	2E-004	gi|732580079	30	46	39	Lygus hesperus	PRK14176	7.5	PRK14176 | PRK14178 |	PhSigP-1506_FR3_57-215	429	284	3017	100
PhSigP-12095_FR5_40-126	83	PhSigP-12095_FR5_40-126	252		M	*	BL	28-29	10.166	9.36	6.48	9.6	2	0	PhSigP-12095_FR5_40-126	309	3	Y	78.3385	0.00954296	14.9971	0.14358	Unknown product - 2 predicted membrane helices	uk membrane				conserved Plasmodium protein, unknown function	1.0	gi|641579340	40	54	4	Plasmodium reichenowi	NADH dehydrogenase subunit 5 (mitochondrion)	0.13	gi|345843319	28	46	12	Ricania marginalis	Birna_RdRp	3.6	Birna_RdRp | ND3 | VPS10 |	PhSigP-12095_FR5_40-126	252	1204	309	100
PhSigP-36286_FR5_97-228	56	PhSigP-36286_FR5_97-228	171		M	*	SIG	34-35	6.557	7.62	2.706	7.75	1	0	PhSigP-36286_FR5_97-228	1196	15	Y	75.8032	0.0123572	85.5428	1.05795	Unknown product - signalP detected	uk				ATPase family associated with various cellular activities (AAA) domain protein	11	gi|672568823	40	56	3	Toxoplasma gondii VAND	hypothetical protein	1.9	gi|656772259	29	47	11	Panstrongylus megistus				PhSigP-36286_FR5_97-228	171	1711	1196	100
PhSigP-60993_FR1_252-363	97	PhSigP-60993_FR1_252-363	294		M	*	SIG	22-23	11.195	10.5	8.604	10.7	0	0	PhSigP-60993_FR1_252-363	30937	415	Y	75.4156	0.0132275	1287	17.0244	hypothetical secreted protein precursor	s/uk	NR-LIGHT	1000	13	unnamed protein product	11	gi|26337847	26	50	13	Mus musculus	hypothetical protein CM83_49363	12	gi|732610205	27	47	37	Lygus hesperus	PRK10337	3.5	PRK10337 | PRK10644 |	PhSigP-60993_FR1_252-363	294	4002	30937	100
PhSigP-45312_FR5_1-325	320	PhSigP-45312_FR5_1-325	963		M	*	SIG	21-22	36.67	8.64	34.202	8.61	0	0	PhSigP-45312_FR5_1-325	15957	214	Y	75.2644	0.0132239	202.662	2.68015	carbonic anhydrase-like protein - signalP detected	tr	HEMIPTERA	0	102.8	carbonic anhydrase	4E-028	gi|568254407	33	46	80	Anopheles darlingi	carbonic anhydrase-like protein	1E-101	gi|307095142	63	72	103	Triatoma matogrossensis	alpha_CA	2E-051	alpha_CA 2e-051| Carb_anhydrase 9e-050| alpha_CA_IV_XV_like 8e-043| alpha_CA_VI_IX_XII_XIV 7e-033| Carb_anhydrase 1e-032| alpha_CARP_receptor_like 8e-030| alpha_CA_VII 3e-029| alpha_CA_prokaryotic_like 2e-026| alpha_CA_V 3e-026| alpha_CA_IX 4e-024|	PhSigP-45312_FR5_1-325	963	2166	15957	100
PhSigP-62262_FR6_1-211	204	PhSigP-62262_FR6_1-211	615		M	*	SIG	19-20	23.378	4.79	21.357	4.71	0	1	PhSigP-62262_FR6_1-211	19215	263	Y	73.8096	0.0134963	382.132	5.15766	nitrophorin precursor - signalP detected	s/	HEMIPTERA	2e-52	96.1	unnamed protein product	3E-054	gi|270381619	52	70	97	Triatoma dimidiata	rhodnius biogenic aminebinding-like protein	1E-058	gi|307094890	52	71	95	Triatoma matogrossensis	Triabin	7E-006	Triabin 7e-006| Lipocalin 0.003| Nitrophorin 0.052| PRK07562 | GST_C_Metaxin1_3 | PRK14613 | AP2Ec | ArcA | Rsd_AlgQ | DUF781 |	PhSigP-62262_FR6_1-211	615	4313	19215	100
PhSigP-48801_FR5_143-195	51	PhSigP-48801_FR5_143-195	156		M	*	SIG	20-21	5.806	8	3.711	8.26	0	6	PhSigP-48801_FR5_143-195	71	0	Y	72.0004	0	5.5665	0	hypothetical secreted protein precursor	s/uk	NR-LIGHT	1000	7.1	large neutral amino acids transporter small subunit 1-like	69	gi|513239964	50	61	7	Gallus gallus	uncharacterized protein LOC100159476 isoform X2	36	gi|328715243	31	50	1	Acyrthosiphon pisum	Probable_allant	9.6	Probable_allantoicase |	PhSigP-48801_FR5_143-195	156	2309	71	100
PhSigP-62662_FR3_317-381	50	PhSigP-62662_FR3_317-381	153		M	*	SIG	20-21	5.607	9.69	3.29	8.85	1	0	PhSigP-62662_FR3_317-381	771	10	Y	71.0785	0.0127734	61.6327	0.78828	hypothetical secreted protein precursor	s/uk	NR-LIGHT	1000	4.5	unnamed protein product	53	gi|10439816	33	53	5	Homo sapiens	acyl-CoA synthetase family member 2, mitochondrial-like	16	gi|662206890	31	54	7	Diaphorina citri	Toxin_YhaV	1.1	Toxin_YhaV | TlpA_like_DipZ_like | PLN03241 | Magnesium-chelatase_subunit_H |	PhSigP-62662_FR3_317-381	153	4400	771	100
PhSigP-62742_FR6_4-550	513	PhSigP-62742_FR6_4-550	1545		M		SIG	26-27	56.681	8.72	53.649	8.93	12	0	PhSigP-62742_FR6_4-550	5877	86	Y	68.5035	0.0144275	46.5238	0.671339	sodium/solute symporter partial - signalP detected - 13 predicted membrane helices	tr membrane	HEMIPTERA	0	93.5	sodium-coupled monocarboxylate transporter 1-like isoform X1	2E-091	gi|752894173	34	59	86	Camponotus floridanus	putative sodium/solute symporter, partial	1E-120	gi|604788803	42	64	94	Triatoma infestans	SLC5sbd_NIS-SMV	1E-117	SLC5sbd_NIS-SMVT e-117| SLC5sbd_SMVT 1e-069| SLC5sbd_SMCT 3e-063| SLC5sbd_SMCT1 1e-060| SLC5sbd_NIS 5e-060| SLC5sbd_SMCT2 2e-055| SLC5sbd_NIS-like_u3 6e-047| SLC5sbd_NIS-like 4e-044| Sodium/glucose_cotransporter_1 7e-043| SLC5sbd_NIS-like_u2 6e-041|	PhSigP-62742_FR6_4-550	1545	4422	5877	99.6764
Ph-9177	50	Ph-9177	150		V		BL/ANC		6.081	8			2	0	Ph-9177	193	2	Y	65.2398	0.010166	15.7367	0.160809	Unknown product - 2 predicted membrane helices	uk membrane				major outer capsid glycoprotein	8.2	gi|529558	40	65	11	Porcine rotavirus	cytochrome oxidase subunit I, partial (mitochondrion)	3.3	gi|60328226	38	53	30	Munza laticlavia	VP7	1.7	VP7 |	Ph-9177	150	10462	193	100
PhSigP-55871_FR5_1-134	130	PhSigP-55871_FR5_1-134	393		M	*	SIG	19-20	14.417	8.57	12.273	8.59	0	0	PhSigP-55871_FR5_1-134	26172	407	Y	65.0509	0.0153343	814.503	12.4903	conserved secreted protein - signalP detected	s/	HEMIPTERA	1e-43	100	hypothetical protein ZHAS_00020534	6E-011	gi|668465073	34	50	105	Anopheles sinensis	putative conserved secreted protein	1E-043	gi|485218966	63	78	100	Rhodnius prolixus	Sema_6C	1.3	Sema_6C | TPMT | Sema_6 | PLN02252 | Sema_semaphorin | Sema_6E | PLN02733 | Dcp2p | COG2433 | Sulfite_reductase |	PhSigP-55871_FR5_1-134	393	2945	26172	100
Ph-2072	85	Ph-2072	258		M	*	ANC		9.567	8.8	7.45	8.86	2	0	Ph-2072	1891	29	Y	63.9215	0.0151147	89.6438	1.35566	vacuolar h+-atpase v0 sector - 3 predicted membrane helices - Membrane anchor detected	tr membrane membrAnchor	HEMIPTERA	6e-39	100	V-type proton ATPase subunit e 2-like	7E-023	gi|66524947	56	73	90	Apis mellifera	putative vacuolar h+-atpase v0 sector	6E-039	gi|656760737	81	91	100	Panstrongylus megistus	ATP_synt_H	3E-016	ATP_synt_H 3e-016| Tmemb_cc2 0.026| CobD_Cbib | NQR2_RnfD_RnfE | Fig1 | Nitrate/nitrite_transporter_NarK |	Ph-2072	258	7496	1891	100
Ph-55143	591	Ph-55143	1776		F	*	SIG	18-19	64.487	8.18	62.46	8.36	13	0	Ph-55143	4347	69	Y	62.975	0.0156489	29.9361	0.468574	sodium-coupled monocarboxylate transporter 1-like - signalP detected - 13 predicted membrane helices	tr membrane	NR-LIGHT	0	92.2	sodium-coupled monocarboxylate transporter 1-like	1E-129	gi|512921401	42	62	92	Bombyx mori	putative sodium-coupled monocarboxylate transporter 1-like protein, partial	0.0	gi|604789005	93	97	98	Triatoma infestans	SLC5sbd_NIS-SMV	1E-168	SLC5sbd_NIS-SMVT e-168| SLC5sbd_SMCT e-100| SLC5sbd_SMVT 1e-098| SLC5sbd_SMCT1 3e-098| SLC5sbd_SMCT2 9e-093| SLC5sbd_NIS 4e-082| SLC5sbd_NIS-like_u3 1e-061| SLC5sbd_NIS-like_u2 5e-056| SLC5sbd_NIS-like 1e-052| Sodium/glucose_cotransporter_1 8e-052|	Ph-55143	1776	6379	4347	100
PhSigP-58902_FR6_127-184	50	PhSigP-58902_FR6_127-184	153		M	*	SIG	24-25	5.571	4.32	2.961	4.68	1	1	PhSigP-58902_FR6_127-184	184	2	Y	62.1975	0.0106606	14.7087	0.157656	hypothetical secreted protein precursor	s/uk	NR-LIGHT	1000	8.4	NADH dehydrogenase subunit 5	8E-013	gi|11182469	77	87	8	Triatoma dimidiata	NADH dehydrogenase subunit 5, partial (mitochondrion)	1E-014	gi|374722674	75	91	20	Sycanus croceovittatus	ND5	2E-009	ND5 2e-009| ND5 8e-008| ND5 6e-005| ND5 1e-004| PRK12645 0.001| ND5 0.002| 2a6301s01 0.008| ND5 0.011| PRK12644 0.011| PRK08375 0.017|	PhSigP-58902_FR6_127-184	153	3453	184	100
PhSigP-4068_FR4_110-258	138	PhSigP-4068_FR4_110-258	417		M	*	SIG	22-23	15.526	9.48	13.301	9.48	1	2	PhSigP-4068_FR4_110-258	306	4	Y	62.0623	0.0128483	8.97499	0.11569	Unknown product - signalP detected - 2 predicted membrane helices	uk membrane				Protein SRX-62	1.7	gi|17562430	30	43	25	Caenorhabditis elegans	proteoglycan 4-like	0.75	gi|662211316	29	52	8	Diaphorina citri	WBS_methylT	0.62	WBS_methylT | PLN02410 | lipo_LenA_lepto | STKc_JNK2 | Adeno_knob | parB-like_partition_protein |	PhSigP-4068_FR4_110-258	417	652	306	100
PhSigP-5587_FR6_3-248	238	PhSigP-5587_FR6_3-248	717		M	*	SIG	23-24	26.827	9.1	24.374	9.02	1	1	PhSigP-5587_FR6_3-248	42875	713	Y	60.8951	0.0163983	731.364	11.9934	salivary scp/antigen 5 protein - signalP detected	s/antigen5	HEMIPTERA	4e-78	99.1	hypothetical protein Td16 similar to antigen 5-like protein	3E-063	gi|270046184	52	67	98	Triatoma dimidiata	putative salivary scp/antigen 5 protein	4E-078	gi|656762631	60	70	99	Panstrongylus megistus	SCP_euk	1E-031	SCP_euk 1e-031| SCP 6e-024| SCP_GLIPR-1_like 7e-021| SCP_CRISP 4e-020| SCP_PRY1_like 6e-019| SCP_GAPR-1_like 1e-018| SCP_HrTT-1 3e-017| SCP 9e-015| CAP 4e-013| SCP_PR-1_like 1e-012|	PhSigP-5587_FR6_3-248	717	822	42875	100
PhSigP-60993_FR6_21-310	286	PhSigP-60993_FR6_21-310	861		M	*	SIG	18-19	32.772	8.07	30.782	8.1	0	1	PhSigP-60993_FR6_21-310	111833	1889	Y	60.0046	0.0166564	1588.6	26.4607	galactoside-binding lectin partial - signalP detected	imm/secreted galactoside-binding	HEMIPTERA	4e-51	92.5	unnamed protein product	1E-037	gi|270381627	39	62	86	Triatoma dimidiata	putative galactoside-binding lectin, partial	4E-051	gi|604792230	47	67	93	Triatoma infestans	Gal_Lectin	6E-018	Gal_Lectin 6e-018| PLN03059 | PRK05932 | HpnI | MalT | Sec-ASP3 | Clusterin |	PhSigP-60993_FR6_21-310	861	4003	111833	100
Ph-58751	546	Ph-58751	1641		S	*	BL	19-20	62.485	8.21	60.559	8.23	1	1	Ph-58751	91932	1562	Y	59.6464	0.0167546	685.183	11.4801	Cytochrome P450	detox/ox	PFAM	3e-78	105.4	cytochrome P450	0.0	gi|433338887	65	80	98	Bombyx mori	putative cytochrome p450, partial	0.0	gi|656773359	99	99	100	Panstrongylus megistus	p450	1E-077	p450 1e-077| PLN02290 6e-035| CypX 2e-030| PLN02936 5e-029| PTZ00404 2e-026| PLN03195 5e-023| PLN02738 3e-019| PLN02183 3e-018| PLN02302 3e-018| PLN02655 9e-018|	Ph-58751	1641	9722	91932	100
PhSigP-58751_FR3_603-658	52	PhSigP-58751_FR3_603-658	162		M		BL	25-26	6.348	10.3	3.363	11.06	0	0	PhSigP-58751_FR3_603-658	6980	121	Y	58.0193	0.0170919	526.973	9.00829	Unknown product	uk				conserved Plasmodium protein, unknown function	0.039	gi|124505827	72	84	12	Plasmodium falciparum 3D7	putative secreted protein precursor, partial	5E-004	gi|604790856	48	65	58	Triatoma infestans	PRK11192	0.44	PRK11192 | hypothetical_protein | BLVR | T7_EssCb_Firm | PRK07561 | matK | TAF1D | Med19 | PRK14552 | DUF4604 |	PhSigP-58751_FR3_603-658	162	3397	6980	75.3086
Ph-22985	147	Ph-22985	441		P		CYT		16.004	9.29			0	22	Ph-22985	171	2	Y	57.8031	0.0114663	4.74248	0.054697	C2H2-type Zn-finger protein - probable fragment - 23 NetOglyc sites	tm	KOG	4e-34	53.4	zinc finger protein SLUG, putative	4E-056	gi|242006062	74	78	35	Pediculus humanus corporis	hypothetical protein, partial	5E-068	gi|743560999	84	86	101	Lygus hesperus	ZF_C2H2	2E-013	ZF_C2H2 2e-013| ZF_C2H2 3e-008| ZF_C2H2 | SFP1 | COG3889 | PTZ00112 | zf-C2H2 | PHA00732 | ZF_C2H2 | PHA00733 |	Ph-22985	441	5842	171	100
PhSigP-39616_FR4_411-504	90	PhSigP-39616_FR4_411-504	273		M	*	ANC		10.809	9.41	7.565	9.69	2	0	PhSigP-39616_FR4_411-504	1689	29	Y	57.0933	0.0169213	75.6685	1.28117	Unknown product - 3 predicted membrane helices - Membrane anchor detected	uk membrane membrAnchor				hCG2038407, partial	0.58	gi|119625561	24	42	99	Homo sapiens	NADH dehydrogenase subunit 4, partial (mitochondrion)	0.49	gi|669819819	34	51	18	Kyphomachaerota maaia				PhSigP-39616_FR4_411-504	273	1878	1689	100
Ph-61663	260	Ph-61663	783		M	*	BL/SIG		29.269	9.07			5	0	Ph-61663	3845	68	Y	56.5098	0.017435	60.0597	1.04742	Conserved plasma membrane protein - 6 predicted membrane helices	uc/memb membrane	KOG	6e-75	100.7	DNA damage-regulated autophagy modulator protein 1-like	4E-046	gi|751209608	40	57	96	Solenopsis invicta	DNA damage-regulated autophagy modulator protein 2	6E-075	gi|732621031	51	72	101	Lygus hesperus	Frag1	1E-028	Frag1 1e-028| Glyco_transf_92 | APG9 |	Ph-61663	783	6205	3845	100
PhSigP-7288_FR3_640-700	56	PhSigP-7288_FR3_640-700	171		M	*	SIG	18-19	6.515	11.06	4.562	11.01	0	0	PhSigP-7288_FR3_640-700	167	2	Y	56.451	0.0117394	11.9445	0.141061	hypothetical secreted protein precursor	s/uk	NR-LIGHT	1000	2.9	uncharacterized protein LOC101891275	93	gi|755865884	30	50	3	Musca domestica	octopamine receptor beta-1R-like	7.1	gi|662208097	36	58	14	Diaphorina citri	Cloacin	3.1	Cloacin | PTZ00124 |	PhSigP-7288_FR3_640-700	171	982	167	100
PhSigP-21202_FR1_18-110	80	PhSigP-21202_FR1_18-110	243		M	*	BL	35-36	8.914	7.94	5.013	8.24	1	0	PhSigP-21202_FR1_18-110	55	0	Y	55.775	0	2.76825	0	Unknown product	uk				uncharacterized protein LOC100183826	3.7	gi|198434116	27	50	20	Ciona intestinalis	bifunctional lycopene cyclase/phytoene synthase-like	2.4	gi|193718447	30	54	8	Acyrthosiphon pisum	PRK09145	4.5	PRK09145 |	PhSigP-21202_FR1_18-110	243	1464	55	100
PhSigP-60185_FR6_5-168	157	PhSigP-60185_FR6_5-168	474		M	*	SIG	18-19	17.668	9.37	15.847	9.49	0	0	PhSigP-60185_FR6_5-168	9514	172	Y	55.7691	0.0178256	245.49	4.37645	hypothetical secreted protein precursor	s/uk	NR-LIGHT	1000	10.8	uncharacterized protein LOC104880711	0.28	gi|731407835	38	51	11	Vitis vinifera	hypothetical protein CM83_42332, partial	1E-023	gi|732578041	57	69	40	Lygus hesperus	Sema_plexin_B3	0.52	Sema_plexin_B3 | PLN02786 | PBP2_CrgA_like_4 | CTI | PHA03215 | PAT1 |	PhSigP-60185_FR6_5-168	474	3810	9514	100
PhSigP-62775	247	PhSigP-62775	247		M	*	BL	29-30	26.824	5.24	24.065	5.48	5	0	PhSigP-62775	1465	26	Y	55.0238	0.0174889	72.5419	1.26955	Sodium-coupled monocarboxylate transporter 2 partial - probable fragment - 6 predicted membrane helices	tr membrane	HEMIPTERA	2e-67	41.3	sodium-coupled monocarboxylate transporter 1-like isoform X2	8E-058	gi|642922362	52	71	49	Tribolium castaneum	Sodium-coupled monocarboxylate transporter 2, partial	2E-067	gi|732581991	56	76	41	Lygus hesperus	SLC5sbd_NIS-SMV	3E-062	SLC5sbd_NIS-SMVT 3e-062| SLC5sbd_SMVT 4e-037| SLC5sbd_SMCT1 5e-031| SLC5sbd_SMCT 8e-031| SLC5sbd_SMCT2 1e-026| SLC5sbd_NIS 4e-023| SLC5sbd_NIS-like_u3 5e-020| Sodium/glucose_cotransporter_1 1e-018| SLC5sbd_NIS-like_u2 2e-017| SLC5sbd_NIS-like 7e-017|	PhSigP-62775	247	4918	1465	100
PhSigP-5131_FR3_28-511	478	PhSigP-5131_FR3_28-511	1437		M	*	SIG	31-32	52.207	8.56	48.74	8.27	11	0	PhSigP-5131_FR3_28-511	3199	58	Y	54.9843	0.0178732	27.2274	0.486792	Permease of the major facilitator superfamily - signalP detected - 12 predicted membrane helices	tr membrane	KOG	0	101	putative inorganic phosphate cotransporter	1E-143	gi|193643337	53	70	95	Acyrthosiphon pisum	putative permease of the major facilitator superfamily	0.0	gi|485218594	82	88	100	Rhodnius prolixus	Sodium-depende	2E-084	Sodium-dependent_phosphate_transport_p... 308 2e-084 2e-084| Probable_glucarate_transporter 7e-031| MFS_1 7e-029| MFS 9e-029| Glycerol-3-phosphate_transporter 5e-017| Sugar_tr 3e-013| transport_protein 3e-011| UhpC 3e-010| AraJ 6e-009| PRK11551 4e-008|	PhSigP-5131_FR3_28-511	1437	772	3199	100
PhSigP-57351	142	PhSigP-57351	426		M		SIG	23-24	15.947	9.02	13.449	9.16	4	1	PhSigP-57351	1163	21	Y	53.6085	0.0177906	33.3902	0.594541	transporter major facilitator superfamily - probable fragment - signalP detected - 4 predicted membrane helices	tr membrane	HEMIPTERA	7e-55	31	AGAP007856-PA	6E-013	gi|158297398	31	51	30	Anopheles gambiae str. PEST	putative transporter major facilitator superfamily	7E-055	gi|485219212	72	85	31	Rhodnius prolixus	Membrane_transp	3E-008	Membrane_transporter 3e-008| Sugar_tr 1e-004| Putative_metabolite_transport_protein 0.010| PRK12307 | organic_anion_transporter | AraJ |	PhSigP-57351	426	4813	1163	100
Ph-62377	151	Ph-62377	453		V		CYT		17.23	5.14			0	0	Ph-62377	2901	54	Y	53.4886	0.0183493	78.3245	1.4377	triabin-like lipocalin precursor partial lipocalin	s/lipocal	HEMIPTERA	8e-56	84.3	hypothetical protein Td24 similar to salivary lipocalin	5E-039	gi|270046198	56	65	78	Triatoma dimidiata	putative triabin-like lipocalin precursor, partial	8E-056	gi|656761707	66	76	84	Panstrongylus megistus	Triabin	2E-018	Triabin 2e-018| PLN03188 | PLN02905 | DUF817 | COG0603 | M35_Asp_f2_like | HRXXH | PHA02291 |	Ph-62377	453	7326	2901	100
Ph-18654	253	Ph-18654	759		M		CYT		28.498	9.63			0	4	Ph-18654	369	6	Y	53.457	0.0159909	5.94611	0.0953413	Forkhead/HNF-3-related transcription factor	tf	KOG	3e-68	53	protein fork head, putative	1E-086	gi|242022659	68	76	62	Pediculus humanus corporis	putative forkhead/hnf-3-related transcription factor	1E-146	gi|604788507	98	99	67	Triatoma infestans	Fork_head	2E-052	Fork_head 2e-052| FH 1e-042| FH 1e-040| COG5025 2e-018| Fork_head_N 5e-004| Protein_sex-lethal | UFD2 | PRK06025 |	Ph-18654	759	5995	369	100
Ph-55935	257	Ph-55935	774		D	*	BL/ANC		30.808	9.35			6	0	Ph-55935	3091	58	Y	53.128	0.0184975	48.8435	0.903772	fatty acyl-coa elongase/polyunsaturated fatty acid specific elongation enzyme partial - 6 predicted membrane helices	met/lipd membrane	HEMIPTERA	0	100	uncharacterized protein LOC100167113	9E-041	gi|648216012	37	52	90	Acyrthosiphon pisum	putative fatty acyl-coa elongase/polyunsaturated fatty acid specific elongation	1E-114	gi|485221958	70	85	100	Rhodnius prolixus	ELO	3E-037	ELO 3e-037| PTZ00251 1e-005|	Ph-55935	774	7016	3091	100
Ph-1194	509	Ph-1194	1530		L	*	CYT		58.324	5.81			0	0	Ph-1194	625	11	Y	52.8172	0.0173277	4.99617	0.0867108	hAT-4_PGr - probable fragment	te	REPBASE-RPS	7e-35	69.8	hypothetical protein EAG_04440	8E-077	gi|307167181	34	54	113	Camponotus floridanus	uncharacterized protein LOC100574382	3E-064	gi|328697758	34	51	73	Acyrthosiphon pisum	Ferritin	0.78	Ferritin | dapD | PRK04342 | PRK09169 | TDP2 | COG1936 | PHA01752 | potassium_channel_beta_2_subunit | Ins134_P3_kin | CbiG_C |	Ph-1194	1530	7072	625	100
Ph-48179	312	Ph-48179	939		S	*	CYT		35.644	9.15			3	4	Ph-48179	3081	60	Y	51.2199	0.0191974	40.1305	0.77065	Conserved plasma membrane protein - 3 predicted membrane helices	uc/memb membrane	NR-LIGHT	6e-42		hypothetical protein AND_007172	8E-008	gi|568251715	22	41	62	Anopheles darlingi	hypothetical protein CM83_82535	6E-042	gi|732571485	33	50	91	Lygus hesperus	hypothetical_pr	0.003	hypothetical_protein 0.003| PLN03029 0.012| PHA03247 0.016| DUF788 0.017| SLC5sbd 0.031| GltS 0.040| PRK05771 0.047| PRK03427 0.054| lysS 0.055| MARVEL 0.086|	Ph-48179	939	8355	3081	100
PhSigP-61660_FR4_27-1035	1002	PhSigP-61660_FR4_27-1035	3009		M	*	SIG	20-21	109.134	7.42	107.025	7.14	1	0	PhSigP-61660_FR4_27-1035	25413	504	Y	51.0318	0.019556	103.296	2.02013	Dosage compensation complex subunit MLE - signalP detected	tm	KOG	2e-16	8.5	CG9380, isoform F	1E-081	gi|442624702	34	54	67	Drosophila melanogaster	hypothetical protein CM83_54815	1E-169	gi|732594141	40	56	105	Lygus hesperus	Gly_rich	5E-009	Gly_rich 5e-009| III 7e-008| GP38 5e-007| PRK06958 1e-006| PTZ00146 3e-006| GRP 6e-006| COG5651 2e-005| COG4371 2e-005| COG1512 2e-005| PRP 8e-005|	PhSigP-61660_FR4_27-1035	3009	4171	25413	100
PhSigP-59824_FR3_406-512	76	PhSigP-59824_FR3_406-512	231		M	*	SIG	21-22	7.953	9.21	5.834	8.7	0	3	PhSigP-59824_FR3_406-512	401	7	Y	50.8313	0.017171	21.2315	0.365475	hypothetical secreted protein precursor	s/uk	NR-LIGHT	1000	7.4	hypothetical protein, conserved	6.4	gi|261328393	35	51	7	Trypanosoma brucei gambiense DAL972	Histidine--tRNA ligase, partial	7.2	gi|732623861	30	46	30	Lygus hesperus	PRK10054	2.9	PRK10054 | PRK14205 | Purine_nucleoside_phosphorylase_2 |	PhSigP-59824_FR3_406-512	231	3727	401	100
PhSigP-60184_FR5_1-418	411	PhSigP-60184_FR5_1-418	1236		M	*	SIG	18-19	44.402	5.58	42.597	5.59	0	1	PhSigP-60184_FR5_1-418	24128	484	Y	50.4494	0.0197801	238.754	4.72279	Transcription factor SPT20 homolog - signalP detected	tm	SWISSP	1e-12	9	hypothetical protein AND_008748	2E-015	gi|568249832	35	47	12	Anopheles darlingi	hypothetical protein CM83_42330, partial	2E-069	gi|732578045	46	56	106	Lygus hesperus	PAT1	1E-006	PAT1 1e-006| PRK10263 1e-005| DUF4175 1e-004| Med15 0.002| PRK12757 0.022| PRK10927 0.023| PRK10246 0.079| Activator_LAG-3 | COG5281 | DUF1421 |	PhSigP-60184_FR5_1-418	1236	3809	24128	100
Ph-11393	410	Ph-11393	1233		V	*	SIG	19-20	45.727	5.63	43.532	5.62	0	1	Ph-11393	16610	338	Y	49.6874	0.0200652	164.761	3.30617	conserved secreted protein precursor partial - signalP detected	s/	HEMIPTERA	0	100.2	uncharacterized protein LOC100167353	2E-069	gi|193580238	33	55	95	Acyrthosiphon pisum	putative conserved secreted protein precursor, partial	0.0	gi|656764733	98	99	100	Panstrongylus megistus	PepD	0.53	PepD | PRK15080 | PLN00094 | DUF2363 | chloroplast_import-associated_channel_... 30 2.9 | PRK12666 | ethanolamine_utilization_protein_eutJ | COG5502 | cbiO | CTGs |	Ph-11393	1233	4965	16610	100
Ph-60185	402	Ph-60185	1209		M	*	SIG	18-19	43.117	5.58	41.318	5.58	0	2	Ph-60185	22926	469	Y	49.466	0.020172	231.926	4.67863	Histone-lysine N-methyltransferase 2D - signalP detected	nr	SWISSP	3e-11	3.6	uncharacterized protein LOC658244	3E-014	gi|642921686	31	43	64	Tribolium castaneum	hypothetical protein CM83_42330, partial	7E-069	gi|732578045	46	57	104	Lygus hesperus	PAT1	5E-005	PAT1 5e-005| DUF4175 0.001| PRK10263 0.002| PRK10927 0.005| TAF61 0.012| Med15 0.021| Activator_LAG-3 0.033| Cell_division_protein_FtsN 0.059| PRK12757 0.078| DUF1421 |	Ph-60185	1209	11214	22926	100
Ph-40656	235	Ph-40656	705		M		CYT		27.407	9.21			0	0	Ph-40656	857	17	Y	48.282	0.0195382	14.8676	0.290825	Phosphatidylinositol transfer protein SEC14 - probable fragment	met/lipd	KOG	8e-27	61	cellular retinaldehyde binding protein	9E-072	gi|170045413	54	73	67	Culex quinquefasciatus	putative phosphatidylinositol transfer protein sec14	1E-131	gi|656763997	96	99	68	Panstrongylus megistus	CRAL_TRIO	7E-026	CRAL_TRIO 7e-026| SEC14 1e-023| SEC14 4e-012| CRAL_TRIO_2 1e-004| PLN03049 | DUF3346 | COG4252 | HPCD | gid_trmFO | GH32_B_Fructosidase |	Ph-40656	705	5005	857	100
Ph-28843	848	Ph-28843	2547		K	*	CYT		94.411	6.2			12	2	Ph-28843	8692	182	Y	48.1665	0.0206455	41.7387	0.861815	Predicted transporter - probable fragment - 12 predicted membrane helices	tr membrane	KOG	6e-38	53	uncharacterized protein LOC100167407	0.0	gi|328698245	61	75	96	Acyrthosiphon pisum	Major facilitator superfamily domain-containing protein 6, partial	0.0	gi|732646710	72	82	101	Lygus hesperus	MFS_1_like	8E-017	MFS_1_like 8e-017| MFS_1 1e-016| MFS 1e-016| Nuc_H_symport 5e-010| Sugar_efflux_transporter_A 1e-008| Probable_3-phenylpropionic_acid_transp... 56 7e-008 7e-008| Putative_nucleoside_transporter_YegT 1e-006| AraJ 8e-006| MFS_2 3e-005| ProP 4e-005|	Ph-28843	2547	5976	8692	100
Ph-59587	554	Ph-59587	1665		G	*	CYT		62.589	5.95			11	0	Ph-59587	4734	106	Y	44.8664	0.0220754	34.7746	0.767827	Mn2+ and Fe2+ transporters of the NRAMP family - 11 predicted membrane helices	tr membrane	KOG	0	94.2	protein Malvolio isoform X4	1E-172	gi|557777191	57	76	86	Musca domestica	putative mn2+ and fe2+ transporter of the nramp family, partial	0.0	gi|604791966	91	96	95	Triatoma infestans	Natural_resist	1E-139	Natural_resistance-associated_macropha... 493 e-139 e-139| PRK00701 3e-088| Nramp 2e-080| MntH 2e-068| ITI_HC_C | High-affinity_methionine_permease | Innexin |	Ph-59587	1665	11180	4734	100
Ph-62438	262	Ph-62438	789		I	*	CYT		28.379	6.05			6	1	Ph-62438	9099	205	Y	44.7923	0.0222145	141.047	3.13364	aquaporin major intrinsic protein family partial - 6 predicted membrane helices	tr membrane	HEMIPTERA	0	100	MIP variant B	1E-119	gi|359744667	77	87	95	Rhodnius prolixus	putative aquaporin major intrinsic protein family, partial	1E-134	gi|604789366	85	94	100	Triatoma infestans	Glycerol_uptake	6E-040	Glycerol_uptake_facilitator_protein 6e-040| MIP 2e-039| MIP 7e-039| GlpF 2e-032| PLN00184 1e-024| PRK05420 3e-023| PLN00182 9e-023| PTZ00016 2e-019| PLN00027 1e-018| PLN00183 4e-018|	Ph-62438	789	7797	9099	100
Ph-55758	213	Ph-55758	642		V	*	CYT		22.11	4.68			0	4	Ph-55758	4678	106	Y	44.3356	0.0223396	89.1197	1.99133	hemolysin-like secreted salivary protein	s/	HEMIPTERA	8e-55	94	hypothetical protein Td21 similar to hemolysin-like secreted salivary protein 3	9E-006	gi|270046192	21	47	81	Triatoma dimidiata	hemolysin-like secreted salivary protein	8E-055	gi|307094990	55	66	94	Triatoma matogrossensis	nit	0.95	nit | PLN02980 | PRK07088 | PRK10090 | PTZ00449 | coproporphyrinogen_III_oxidase |	Ph-55758	642	6924	4678	100
PhSigP-58980_FR1_5-509	486	PhSigP-58980_FR1_5-509	1461		M	*	SIG	-1	56.754	9.07			1	0	PhSigP-58980_FR1_5-509	22063	506	Y	44.1299	0.0226146	184.698	4.17707	Cytochrome P450 CYP4/CYP19/CYP26 subfamilies	detox/ox	KOG	1e-61	95.1	AGAP008212-PA	2E-063	gi|58389752	30	50	101	Anopheles gambiae str. PEST	putative cytochrome	1E-140	gi|485220138	47	70	100	Rhodnius prolixus	p450	6E-052	p450 6e-052| CypX 3e-036| PTZ00404 2e-027| PLN02936 2e-025| PLN02394 4e-025| PLN00168 4e-021| PLN02290 7e-021| PLN02169 1e-020| PLN02687 2e-020| PLN02738 5e-020|	PhSigP-58980_FR1_5-509	1461	3483	22063	100
Ph-31	400	Ph-31	1200		M		CYT		47.346	6.3			0	0	Ph-31	2430	55	Y	44.0043	0.0223101	24.767	0.552781	ecdysteroid kinase	met/lipd	HEMIPTERA	0	99.2	uncharacterized protein LOC101895777	5E-036	gi|755874922	30	48	32	Musca domestica	putative ecdysteroid kinase	1E-180	gi|604789019	74	87	99	Triatoma infestans	EcKinase	1E-049	EcKinase 1e-049| CHK 1e-029| DUF1679 1e-004| APH 0.002| PTZ00296 | PRK07788 | APH_ChoK_like | DUF4135 | PRK12310 | HomoserineK_II |	Ph-31	1200	5044	2430	100
Ph-61301	1027	Ph-61301	3084		Y	*	CYT		113.794	8.03			12	2	Ph-61301	25836	599	Y	43.6667	0.0228617	102.461	2.34253	K-Cl cotransporter - 13 predicted membrane helices	tr membrane	CDD	0	76	sodium-potassium-chloride cotransporter, putative	0.0	gi|242017134	60	75	97	Pediculus humanus corporis	Bumetanide-sensitive sodium-(potassium)-chloride cotransporter, partial	0.0	gi|732630169	66	80	99	Lygus hesperus	Solute_carrier_	0.0	Solute_carrier_family_12_member_1 | AA_permease 4e-085| PotE 7e-028| AA_permease_2 3e-021| putative_amino_acid_transporter 4e-013| Low_affinity_cationic_amino_acid_trans... 51 2e-006 2e-006| putative_ethanolamine_permease 6e-006| LysP 2e-004| Aa_trans 0.004| SdaC 0.005|	Ph-61301	3084	5841	25836	100
Ph-1091	549	Ph-1091	1650		L	*	CYT		61.035	6.22			0	0	Ph-1091	7233	167	Y	43.6602	0.0227647	53.6146	1.22069	Esterases and lipases	met/lipd	CDD	0	101.6	venom carboxylesterase-6-like	1E-144	gi|193579936	47	63	95	Acyrthosiphon pisum	putative esterase and lipase, partial	0.0	gi|604785389	72	86	99	Triatoma infestans	COesterase	1E-130	COesterase e-130| Esterase_lipase e-125| PnbA 4e-069| Aes 3e-008| Abhydrolase_3 7e-007| DAP2 | Abhydrolase_5 | PLN02324 | Isopentenyl-diphosphate_delta-isomeras... 31 1.7 | Pox_C4_C10 |	Ph-1091	1650	6326	7233	100
PhSigP-54126_FR5_246-329	73	PhSigP-54126_FR5_246-329	222		M	*	SIG	20-21	8.264	5.71	5.904	5.21	1	0	PhSigP-54126_FR5_246-329	42	0	Y	42.5918	0	2.3139	0	hypothetical secreted protein precursor	s/uk	NR-LIGHT	1000	4.8	fungal-specific transcription factor domain protein	4.9	gi|599159527	43	62	5	Aspergillus ruber CBS 135680	zinc finger protein OZF-like	2.5	gi|641670444	32	50	9	Acyrthosiphon pisum	Dgt	1.8	Dgt | dgt | BGL | dGTP_triPase | 46 | PKc_MAPKK_plant_like | PRK05318 |	PhSigP-54126_FR5_246-329	222	2744	42	100
PhSigP-56034_FR4_4-240	219	PhSigP-56034_FR4_4-240	660		M	*	SIG	37-38	23.852	6.27	19.938	6.11	4	0	PhSigP-56034_FR4_4-240	6404	156	Y	41.3645	0.0240176	118.674	2.85071	tetraspanin - 4 predicted membrane helices - Membrane anchor detected	st membrane membrAnchor	HEMIPTERA	8e-96	100	23 kDa integral membrane protein-like	2E-039	gi|752899166	40	59	96	Camponotus floridanus	putative tetraspanin	8E-096	gi|485219049	77	87	100	Rhodnius prolixus	Tetraspannin	9E-031	Tetraspannin 9e-031| tetraspanin_LEL 1e-011| TM4SF8_like_LEL 7e-007| TM4SF3_like_LEL 4e-006| TM4SF2_6_like_LEL 8e-006| CD151_like_LEL 3e-005| CD53_like_LEL 6e-005| CD63_LEL 0.024| NET-5_like_LEL 0.035| uroplakin_I_like_LEL 0.060|	PhSigP-56034_FR4_4-240	660	2965	6404	100
PhSigP-55277_FR6_1-366	359	PhSigP-55277_FR6_1-366	1080		M	*	SIG	22-23	38.714	4.36	36.319	4.39	1	3	PhSigP-55277_FR6_1-366	8203	202	Y	40.9782	0.02428	92.8961	2.25579	Platelet endothelial aggregation receptor 1 - probable fragment - signalP detected	st	HEMIPTERA	1e-20	67	uncharacterized protein ZC84.1-like isoform X7	4E-025	gi|328779355	33	45	68	Apis mellifera	Tenascin-X	3E-021	gi|732566853	26	38	56	Lygus hesperus	EB	0.003	EB 0.003| PRK07562 | COG4880 | WecB | Plasmod_Pvs28 |	PhSigP-55277_FR6_1-366	1080	2872	8203	100
PhSigP-46919_FR1_1-74	65	PhSigP-46919_FR1_1-74	201		M		SIG	22-23	7.06	9.18	4.754	9.18	2	0	PhSigP-46919_FR1_1-74	844	20	Y	40.7568	0.0233398	51.3564	1.20007	transporter major facilitator superfamily - signalP detected - 2 predicted membrane helices	tr membrane	HEMIPTERA	2e-17	13.8	facilitated trehalose transporter Tret1-like	0.030	gi|512931575	38	59	12	Bombyx mori	putative transporter major facilitator superfamily	2E-017	gi|485219212	73	82	14	Rhodnius prolixus	Sugar_tr	0.014	Sugar_tr 0.014| Membrane_transporter | COG3263 | organic_anion_transporter | PRK05122 | UPF0182 | YbjM |	PhSigP-46919_FR1_1-74	201	2231	844	97.0149
PhSigP-52370_FR4_1-61	57	PhSigP-52370_FR4_1-61	174		M	*	SIG	-1	6.425	7.73			0	0	PhSigP-52370_FR4_1-61	40	0	Y	40.5636	0	2.81164	0	Unknown product	uk				hypothetical protein AN1606.2	1.7	gi|67522298	41	58	6	Aspergillus nidulans FGSC A4	uncharacterized protein LOC103519878	12	gi|662218325	35	51	9	Diaphorina citri	PRK02304	0.71	PRK02304 | PRK05716 | MetAP1 | HCO3_cotransp |	PhSigP-52370_FR4_1-61	174	2570	40	100
PhSigP-17808_FR2_1-79	63	PhSigP-17808_FR2_1-79	195		M		SIG	13-14	6.693	8.16	5.229	6.76	0	4	PhSigP-17808_FR2_1-79	199	4	Y	40.3608	0.0197221	12.4815	0.247399	hypothetical secreted protein precursor	s/uk	NR-LIGHT	1000	8.2	protein binding protein, putative	3.7	gi|255588826	32	55	8	Ricinus communis	putative nuclear envelope pore membrane protein POM 121B	7.2	gi|193620175	38	58	5	Acyrthosiphon pisum	conserved_hypot	1.6	conserved_hypothetical_protein | Glycoprotein | HP_OMP_2 | TT_ORF1 |	PhSigP-17808_FR2_1-79	195	1395	199	98.4615
PhSigP-61573_FR4_120-254	125	PhSigP-61573_FR4_120-254	378		M	*	SIG	19-20	13.768	5.04	11.634	5.04	0	0	PhSigP-61573_FR4_120-254	8812	229	Y	38.8529	0.0256233	285.122	7.3066	hypothetical secreted protein - signalP detected	s/	HEMIPTERA	5e-30	98.5	rhoGAP GTPase, putative	0.018	gi|675221827	30	53	12	Plasmodium chabaudi chabaudi	hypothetical secreted protein	5E-030	gi|307095054	53	69	99	Triatoma matogrossensis	PLN02357	0.62	PLN02357 | DUF2362 | Utp14 | Sec_Non_Glob | Macoilin | PLN02507 | COG5022 | OSTbeta | PRK13735 | PLN03110 |	PhSigP-61573_FR4_120-254	378	4148	8812	100
Ph-4181	530	Ph-4181	1593		F	*	BL	23-24	59.421	8.22	56.38	7.66	0	1	Ph-4181	3139	81	Y	38.8199	0.0254378	24.1004	0.613255	Amidases	st	KOG	0	96	fatty-acid amide hydrolase 2-like isoform X2	1E-117	gi|512896875	41	62	99	Bombyx mori	putative amidase, partial	0.0	gi|656773259	95	98	100	Panstrongylus megistus	GatA	4E-067	GatA 4e-067| Amidase 1e-065| PRK06170 1e-045| PRK07487 1e-041| Glutamyl-tRNAGln_amidotransferase_subu... 158 5e-039 5e-039| PRK07486 4e-034| PRK07488 7e-033| PRK09201 8e-033| Glu-tRNAGln_amidotransferase_A_subunit... 136 2e-032 2e-032| PRK12470 2e-029|	Ph-4181	1593	9513	3139	100
PhSigP-56361_FR2_1-207	204	PhSigP-56361_FR2_1-207	618		M		SIG	25-26	23.026	6.24	20.296	5.41	6	1	PhSigP-56361_FR2_1-207	1176	31	Y	37.2678	0.0259722	23.2738	0.604986	transporter major facilitator superfamily - signalP detected - 6 predicted membrane helices	tr membrane	HEMIPTERA	2e-75	44.4	facilitated trehalose transporter Tret1-like	9E-028	gi|328699079	33	52	42	Acyrthosiphon pisum	putative transporter major facilitator superfamily	2E-075	gi|485219212	65	78	44	Rhodnius prolixus	Sugar_tr	1E-013	Sugar_tr 1e-013| Membrane_transporter 3e-010| organic_anion_transporter 3e-010| MFS_1 2e-008| MFS 6e-008| transport_protein 6e-007| Chromaffin_granule_amine_transporter 6e-006| synaptic_vesicle_protein_2C 1e-005| xylE 3e-005| Carboxylic_acid_transporter_protein_ho... 40 9e-004 9e-004|	PhSigP-56361_FR2_1-207	618	3005	1176	99.1909
PhSigP-4181_FR3_600-690	78	PhSigP-4181_FR3_600-690	237		M	*	SIG	-1	8.186	9.3			2	1	PhSigP-4181_FR3_600-690	761	20	Y	36.7487	0.025882	39.2721	1.01778	Unknown product - signalP detected - 2 predicted membrane helices	uk membrane				protein sax-3	6.3	gi|641666067	39	54	4	Acyrthosiphon pisum	protein sax-3	0.29	gi|641666067	39	54	4	Acyrthosiphon pisum	Gluconate_perme	1.3	Gluconate_permease | GntP_permease | PHA01755 | Sema_2A | PRK08258 |	PhSigP-4181_FR3_600-690	237	672	761	100
PhSigP-417_FR6_42-176	122	PhSigP-417_FR6_42-176	369		M	*	SIG	26-27	14.23	9.7	11.5	9.72	1	0	PhSigP-417_FR6_42-176	10563	292	Y	36.5592	0.027257	350.114	9.54395	hypothetical secreted protein precursor	s/uk	NR-LIGHT	1000	1.3	conserved Plasmodium protein, unknown function	8E-011	gi|641578851	40	66	1	Plasmodium reichenowi	hypothetical protein CM83_49400, partial	3E-015	gi|732630859	43	62	51	Lygus hesperus	PTZ00121	0.64	PTZ00121 | PRK12704 | RNase_Y | DUF1510 |	PhSigP-417_FR6_42-176	369	88	10563	100
PhSigP-29213	56	PhSigP-29213	56		M		SIG	23-24	6.679	8.56	3.864	8.65	0	0	PhSigP-29213	36	0	Y	36.5072	0	7.86254	0	hypothetical secreted protein precursor	s/uk	NR-LIGHT	1000	3.1	hypothetical protein YYG_03710	1.3	gi|577147972	46	59	3	Plasmodium vinckei petteri	glyoxylate reductase/hydroxypyruvate reductase	21	gi|193659821	38	72	5	Acyrthosiphon pisum				PhSigP-29213	56	4624	36	100
PhSigP-39428_FR2_108-184	69	PhSigP-39428_FR2_108-184	210		M	*	SIG	16-17	7.833	9.15	5.965	8.68	0	0	PhSigP-39428_FR2_108-184	952	26	Y	35.7561	0.0269032	55.4455	1.49323	hypothetical secreted protein precursor	s/uk	NR-LIGHT	1000	5.3	uncharacterized protein YMR317W-like isoform X1	14	gi|571515809	28	44	5	Glycine max	zinc finger protein	12	gi|501298634	34	53	8	Riptortus pedestris	citrate_citG	2.1	citrate_citG | NolX | tRNA_Me_trans | mnmA |	PhSigP-39428_FR2_108-184	210	1864	952	100
Ph-37846	361	Ph-37846	1086		K	*	SIG	25-26	39.737	8.48	36.994	7.67	8	0	Ph-37846	1631	46	Y	35.1911	0.0277946	18.3684	0.510858	synaptic vesicle glycoprotein 2B - probable fragment - signalP detected - 8 predicted membrane helices	pe membrane	NR-LIGHT	0	66	synaptic vesicle glycoprotein 2B	1E-141	gi|752875172	66	81	66	Camponotus floridanus	putative synaptic vesicle glycoprotein 2b, partial	0.0	gi|656773029	97	98	72	Panstrongylus megistus	organic_anion_t	2E-026	organic_anion_transporter 2e-026| synaptic_vesicle_protein_2C 5e-026| transport_protein 9e-011| Sugar_tr 1e-010| Membrane_transporter 2e-008| Inorganic_phosphate_transporter_PHO84 3e-007| MFS 9e-007| MFS_1 1e-005| Putative_metabolite_transport_protein 3e-005| xylE 5e-004|	Ph-37846	1086	6517	1631	100
Ph-59893	170	Ph-59893	513		P	*	CYT		19.257	6.42			0	0	Ph-59893	114313	3297	Y	35.1497	0.0284409	2725.38	77.5128	triabin-like lipocalin 4a precursor lipocalin partial lipocalin	s/lipocal	HEMIPTERA	6e-70	95.4	hypothetical protein Td40 similar to triabin-like lipocalin 4a precursor	9E-010	gi|270046220	30	49	83	Triatoma dimidiata	putative triabin-like lipocalin 4a precursor lipocalin, partial	6E-070	gi|604789049	74	84	95	Triatoma infestans	Triabin	4E-007	Triabin 4e-007| Nitrophorin 6e-006| Lipocalin 2e-004| PLN02908 | Wzb | LMWPc | Glyco_hydro_15 | COG1678 | PLN02372 | PRK14108 |	Ph-59893	513	11067	114313	100
PhSigP-59215_FR2_881-943	60	PhSigP-59215_FR2_881-943	183		M	*	ANC		6.814	5.04	3.608	4.2	2	0	PhSigP-59215_FR2_881-943	380	10	Y	35.0322	0.025882	25.3969	0.659054	Unknown product - 3 predicted membrane helices - Membrane anchor detected	uk membrane membrAnchor				CypA	8.3	gi|46370462	32	64	7	Aspergillus flavus	phosphoinositide 3-kinase adapter protein 1 isoform X1	1.1	gi|328712401	33	59	4	Acyrthosiphon pisum	M20_ArgE-relate	3.7	M20_ArgE-related |	PhSigP-59215_FR2_881-943	183	3555	380	100
Ph-59083	266	Ph-59083	801		S	*	CYT		30.058	5.5			0	2	Ph-59083	1880	55	Y	34.0445	0.0288335	28.7061	0.828137	salivary trypsin - probable fragment	pm/protease	HEMIPTERA	0	79.2	tripsin, putative	7E-050	gi|242015302	40	59	61	Pediculus humanus corporis	salivary trypsin	1E-118	gi|307095024	80	90	79	Triatoma matogrossensis	Tryp_SPc	2E-059	Tryp_SPc 2e-059| Tryp_SPc 1e-056| Trypsin 3e-045| COG5640 1e-013| Peptidase_S6 | COG5038 | Sema_plexin_like | Apc4 | DUF1189 | COG4888 |	Ph-59083	801	10368	1880	100
PhSigP-40927_FR5_58-117	55	PhSigP-40927_FR5_58-117	168		M	*	SIG	23-24	6.943	9.47	3.953	9.9	1	0	PhSigP-40927_FR5_58-117	162	4	Y	32.8565	0.0241989	11.7938	0.287159	hypothetical secreted protein precursor	s/uk	NR-LIGHT	1000	8.6	polycystic kidney disease 2-like 2 protein isoform X2	25	gi|569004206	33	53	9	Mus musculus	Rap guanine nucleotide exchange factor 4, partial	1.1	gi|732636489	35	45	5	Lygus hesperus	PRCH	3.0	PRCH | PRK05434 |	PhSigP-40927_FR5_58-117	168	1954	162	100
PhSigP-39428_FR4_26-128	93	PhSigP-39428_FR4_26-128	282		M	*	SIG	24-25	10.592	7.57	7.924	7.75	0	0	PhSigP-39428_FR4_26-128	1163	35	Y	32.7607	0.0296509	50.4405	1.49689	hypothetical conserved secreted protein precursor	s/ucs	Sigp			conserved hypothetical protein	4E-012	gi|242006565	49	69	79	Pediculus humanus corporis	uncharacterized protein LOC103509953	7E-006	gi|662184621	40	56	49	Diaphorina citri	alaS	0.74	alaS | Mg_trans_NIPA | SGNH_hydrolase_like_1 | tRNA-synt_2c | AlaS | DUF4102 | AlaRS_core | PLN02900 | AICARFT_IMPCHas | PBP1_CcpB_like |	PhSigP-39428_FR4_26-128	282	1865	1163	100
PhSigP-58131_FR4_142-462	272	PhSigP-58131_FR4_142-462	819		M	*	BL	22-23	29.528	8.41	27.084	7.69	0	2	PhSigP-58131_FR4_142-462	76195	2362	Y	32.6994	0.0305683	1137.87	34.7831	glycosyl transferase family - probable fragment	met/carb	HEMIPTERA	0	59.9	thymidine phosphorylase	9E-048	gi|688547124	40	60	58	Danio rerio	putative glycosyl transferase family	1E-136	gi|656772297	91	96	60	Panstrongylus megistus	Thymidine_phosp	1E-057	Thymidine_phosphorylase 1e-057| DeoA 4e-057| deoA 1e-053| PRK06078 5e-044| PRK04350 7e-035| Thymidine_phosphorylase 5e-033| AMP_phos 8e-028| AMP_phosphorylase 1e-025| PYNP_C 1e-010| PYNP_C 6e-010|	PhSigP-58131_FR4_142-462	819	3297	76195	100
Ph-52389	391	Ph-52389	1176		K	*	SIG	14-15	37.098	9.74	35.758	9.7	0	14	Ph-52389	5064	157	Y	32.5022	0.0305664	52.6665	1.61014	secreted salivary gland peptide - probable fragment - signalP detected	s/mucin	NR-LIGHT	8e-30	94	secreted salivary gland peptide, putative	8E-030	gi|241756012	43	50	94	Ixodes scapularis	hypothetical protein, partial	9E-055	gi|743579440	40	52	118	Lygus hesperus	rne	6E-012	rne 6e-012| PRK07994 4e-006| PRK07003 4e-006| PRK12323 9e-006| PRK14951 2e-005| PHA02030 1e-004| PTZ00436 5e-004| flhF 7e-004| PRK07764 0.002| PHA03247 0.002|	Ph-52389	1176	9594	5064	100
PhSigP-4068_FR5_270-358	53	PhSigP-4068_FR5_270-358	162		M	*	SIG	29-30	6.182	7.94	2.947	8.16	1	0	PhSigP-4068_FR5_270-358	156	4	Y	31.6396	0.0251237	11.7776	0.297795	hypothetical secreted protein precursor	s/uk	NR-LIGHT	1000	5.2	echinoderm microtubule-associated protein-like 3 isoform X2	6.5	gi|528484524	39	60	5	Danio rerio	NADH dehydrogenase subunit 4L (mitochondrion)	27	gi|215789015	41	61	32	Aquarius paludum				PhSigP-4068_FR5_270-358	162	653	156	100
Ph-54112	196	Ph-54112	591		E	*	CYT		22.892	5.09			0	1	Ph-54112	124	3	Y	31.4368	0.0236665	2.56615	0.0612217	Ca2+ sensor (EF-Hand superfamily)	st	KOG	1e-56	93.2	Kv channel-interacting protein 2-like	4E-092	gi|328698609	82	91	88	Acyrthosiphon pisum	Kv channel-interacting protein 2-like	2E-093	gi|328698609	82	91	88	Acyrthosiphon pisum	FRQ1	5E-020	FRQ1 5e-020| EFh 9e-010| EF-hand_7 1e-005| PTZ00184 3e-004| EF-hand_8 6e-004| PRK12309 0.019| PLN02964 0.032| EF-hand_1 0.075| EFh 0.099| PTZ00183 |	Ph-54112	591	5540	124	100
PhSigP-49868_FR1_1-119	102	PhSigP-49868_FR1_1-119	309		M	*	SIG	16-17	11.731	4.55	9.799	4.45	0	12	PhSigP-49868_FR1_1-119	942	30	Y	30.8153	0.0313713	37.2856	1.17094	hypothetical secreted protein precursor	s/uk	netoglyc			brain chitinase and chia	0.008	gi|157132639	32	55	2	Aedes aegypti	general transcriptional corepressor trfA-like	0.009	gi|328714319	40	57	6	Acyrthosiphon pisum	ND5	0.20	ND5 | Dicty_REP | SSP160 | DUF3439 | sulfolob_CbsA | DUF1963 | PLN00151 | PseudoU_synth_TruD_like | PRK04028 | COG3889 |	PhSigP-49868_FR1_1-119	309	2364	942	100
PhSigP-49536_FR1_215-345	88	PhSigP-49536_FR1_215-345	267		M	*	SIG	22-23	9.815	8.72	7.523	8.95	1	1	PhSigP-49536_FR1_215-345	4619	154	Y	30.2199	0.0328702	211.585	6.95635	Unknown product - signalP detected	uk				olfactory receptor 146-like	1.7	gi|528514411	30	54	18	Danio rerio	NADH dehydrogenase subunit 4 (mitochondrion)	0.50	gi|70779446	33	64	10	Daktulosphaira vitifoliae	poly3-hydroxyb	3.4	poly3-hydroxybutyrate_depolymerase_A_p... 26 3.4 | PRK08170 |	PhSigP-49536_FR1_215-345	267	2344	4619	100
Ph-9094	393	Ph-9094	1182		V	*	CYT		46.308	7.72			0	0	Ph-9094	1921	64	Y	29.9703	0.032836	19.8773	0.653032	ecdysteroid kinase partial	met/lipd	HEMIPTERA	2e-99	100	Juvenile hormone-inducible protein	1E-024	gi|170050000	25	44	93	Culex quinquefasciatus	putative znf c4 abd hlh domain protein	1E-103	gi|485218875	45	68	98	Rhodnius prolixus	EcKinase	2E-039	EcKinase 2e-039| CHK 3e-024| DUF1679 7e-004| APH 0.042| HomoserineK_II | DOPA_deC_like | AATase | APH_ChoK_like | Cas_Csx8 | Cas8a1_I-A |	Ph-9094	1182	10887	1921	100
Ph-56318	484	Ph-56318	1455		C	*	CYT		53.784	7.95			1	0	Ph-56318	3779	128	Y	29.7073	0.0333919	31.766	1.06101	Multiple epidermal growth factor-like protein 10	st	SWISSP	2e-16	43	integrin beta-like protein 1	5E-064	gi|751206717	31	48	77	Solenopsis invicta	hypothetical protein, partial	1E-169	gi|485221655	56	70	101	Rhodnius prolixus	Draxin	0.90	Draxin | EB | Phosphate_import_ATP-binding_protein_P... 31 1.2 | PIP49_C | LFG_like | PRK14877 | IL12 | Plasmod_Pvs28 |	Ph-56318	1455	7648	3779	100
PhSigP-15819_FR4_1-77	57	PhSigP-15819_FR4_1-77	177		M		ANC		6.827	10.03	4.708	9.57	1	0	PhSigP-15819_FR4_1-77	29	0	Y	29.4086	0	2.00389	0	Unknown product - Membrane anchor detected	uk membrAnchor				otoferlin-like	4E-004	gi|755864299	39	60	3	Musca domestica	Otoferlin, partial	0.001	gi|732621355	35	57	20	Lygus hesperus	Wzz	1.2	Wzz | MgtA | Cellulose_synthase_UDP-forming | PLN02833 |	PhSigP-15819_FR4_1-77	177	1331	29	98.8701
Ph-47737	299	Ph-47737	900		Y	*	BL	126-127	33.834	9.03	20.091	8.61	6	0	Ph-47737	1415	48	Y	29.2844	0.0334273	19.2292	0.643236	organic solute transporter alpha-like protein - probable fragment - 6 predicted membrane helices	tr membrane	HEMIPTERA	0	80.8	organic solute transporter alpha-like protein	5E-092	gi|328703747	62	77	62	Acyrthosiphon pisum	putative organic solute transporter alpha-like protein	1E-162	gi|656764121	97	98	81	Panstrongylus megistus	Solute_trans_a	0.003	Solute_trans_a 0.003| RHD-n_Relish | COG4984 |	Ph-47737	900	8273	1415	95.3333
PhSigP-53612_FR6_1-407	392	PhSigP-53612_FR6_1-407	1179		M	*	SIG	16-17	45.735	5.47	43.853	5.47	0	0	PhSigP-53612_FR6_1-407	3314	117	Y	28.4805	0.0348037	34.3785	1.19686	hypothetical secreted protein precursor	s/uk	NR-LIGHT	1000	29.1	LOW QUALITY PROTEIN: dynein regulatory complex protein 1-like	0.001	gi|699242664	22	45	29	Ciona intestinalis	putative secreted protein precursor, partial	6E-006	gi|604782358	20	45	69	Triatoma infestans	PRK05321	0.54	PRK05321 | PRK13770 | COG2956 | DUF3818 | DUF3584 | COG2856 | dnaE |	PhSigP-53612_FR6_1-407	1179	2684	3314	100
PhSigP-58946_FR1_399-460	58	PhSigP-58946_FR1_399-460	177		M	*	BL	32-33	7.262	7.92	3.243	4.65	1	0	PhSigP-58946_FR1_399-460	34880	1262	Y	28.0059	0.0356775	2410.19	85.992	Unknown product	uk				NADPH oxidase 4	42	gi|76253705	45	62	3	Ciona intestinalis	NADH dehydrogenase subunit 2 (mitochondrion)	7.1	gi|571032526	31	78	10	Peirates arcuatus	PLN02360	3.7	PLN02360 | dnaE |	PhSigP-58946_FR1_399-460	177	3473	34880	100
Ph-61539	502	Ph-61539	1509		A	*	CYT		54.961	5.99			0	3	Ph-61539	13008	472	Y	27.8886	0.0357784	105.431	3.77246	Acyl-CoA synthetase	met/lipd	KOG	0	92.5	4-coumarate--CoA ligase 1-like	4E-078	gi|642915003	36	55	94	Tribolium castaneum	putative acyl-coa synthetase, partial	0.0	gi|604783182	84	91	97	Triatoma infestans	Firefly_Luc_lik	1E-123	Firefly_Luc_like e-123| 4CL 2e-096| CaiC 5e-093| FC-FACS_FadD_like 2e-079| AMP-binding 5e-078| AFD_class_I 2e-072| PRK06187 8e-072| FACL_like_2 2e-070| PLN02246 1e-069| LC_FACS_like 9e-069|	Ph-61539	1509	6104	13008	98.9397
PhSigP-54112_FR3_344-416	64	PhSigP-54112_FR3_344-416	195		M	*	SIG	18-19	7.518	8.94	5.385	6.91	0	1	PhSigP-54112_FR3_344-416	82	2	Y	27.7185	0.0237616	5.14313	0.123699	hypothetical secreted protein precursor	s/uk	HEMIPTERA	1000	17								ADP,ATP carrier protein-like	5.5	gi|662184676	32	52	17	Diaphorina citri	DUF1974	1.3	DUF1974 | fadE |	PhSigP-54112_FR3_344-416	195	2740	82	100
PhSigP-57147_FR2_652-714	55	PhSigP-57147_FR2_652-714	168		M	*	SIG	26-27	6.335	4.68	3.495	6.05	0	0	PhSigP-57147_FR2_652-714	217	7	Y	27.5072	0.0316639	15.7979	0.502528	hypothetical secreted protein precursor	s/uk	NR-LIGHT	1000	6.2	RING finger protein 10-like isoform X1	32	gi|356571636	29	51	6	Glycine max	putative fe2+/zn2+ regulated transporter	5.5	gi|604788667	34	62	12	Triatoma infestans	PRK06524	3.0	PRK06524 |	PhSigP-57147_FR2_652-714	168	3129	217	100
PhSigP-60736_FR3_35-127	80	PhSigP-60736_FR3_35-127	243		M	*	SIG	27-28	8.534	7.52	5.612	8.33	1	1	PhSigP-60736_FR3_35-127	1557	57	Y	27.2231	0.036077	78.3665	2.82905	secreted peptide - signalP detected	s/	HEMIPTERA	4e-26	98.7	secreted peptide	1E-021	gi|116267193	67	74	92	Triatoma brasiliensis	putative secreted peptide	4E-026	gi|604792210	64	75	99	Triatoma infestans	KAZAL	0.30	KAZAL | KAZAL_FS | BchE | PRK11427 | DUF4481 | COG3826 | PRK14286 | PRK13331 |	PhSigP-60736_FR3_35-127	243	3948	1557	100
Ph-55341	315	Ph-55341	948		T	*	CYT		37.008	8.84			7	0	Ph-55341	22074	825	Y	27.1005	0.0368533	284.788	10.4958	Fatty acyl-CoA elongase/Polyunsaturated fatty acid specific elongation enzyme - 7 predicted membrane helices	met/lipd membrane	KOG	3e-74	94.8	elongation of very long chain fatty acids protein AAEL008004	1E-133	gi|751216303	70	78	98	Solenopsis invicta	putative elongation of very long chain fatty acids protein, partial	0.0	gi|656763615	98	98	100	Panstrongylus megistus	ELO	1E-059	ELO 1e-059| PTZ00251 2e-005| TATR | RNA_pol | COG2604 | PRK10459 | PLN03140 | flhB | PRK05454 |	Ph-55341	948	6442	22074	100
PhSigP-9231	618	PhSigP-9231	1856		M		SIG	18-19	70.476	9.9	68.285	9.92	0	0	PhSigP-9231	1281	47	Y	27.0635	0.0361521	8.4415	0.305416	rna-directed dna polymerase from transposon x-element partial - probable fragment - signalP detected	te	HEMIPTERA	0	48.8	uncharacterized protein LOC103311982	1E-100	gi|641651439	35	54	73	Acyrthosiphon pisum	putative rna-directed dna polymerase from transposon x-element, partial	1E-116	gi|604783515	36	57	49	Triatoma infestans	Rnase_HI_RT_non	3E-028	Rnase_HI_RT_non_LTR 3e-028| RT_nLTR_like 4e-017| RNase_H 4e-016| RVT_1 3e-010| RNase_HI_eukaryote_like 2e-008| RNase_H_like 8e-006| RNase_HI_prokaryote_like 2e-005| RNase_HI_bacteria_like 2e-004| RNase_HI_RT_Bel 4e-004| hypothetical_protein 6e-004|	PhSigP-9231	1856	4542	1281	100
PhSigP-769	207	PhSigP-769	207		M		SIG	27-28	22.955	5.12	19.72	5.08	2	0	PhSigP-769	711	26	Y	26.7044	0.0360095	42.0095	1.51487	solute carrier organic anion transporter family member 4C1-like isoform X1 - probable fragment - signalP detected - 2 predicted membrane helices	tr membrane	HEMIPTERA	2e-68	32	solute carrier organic anion transporter family member 4C1-like isoform X1	3E-067	gi|641663511	54	74	32	Acyrthosiphon pisum	solute carrier organic anion transporter family member 4C1-like isoform X1	2E-068	gi|641663511	54	74	32	Acyrthosiphon pisum	OATP	3E-035	OATP 3e-035| oat 9e-025| KAZAL_SLC21 4e-013| KAZAL_FS 3e-004| COG2405 0.092| MFS | MFS_1 | Kazal_2 | DUF2259 | MCM2 |	PhSigP-769	207	4451	711	100
PhSigP-52180_FR5_1-443	437	PhSigP-52180_FR5_1-443	1314		M	*	SIG	30-31	49.467	6.5	46.385	6.24	1	0	PhSigP-52180_FR5_1-443	3130	122	Y	25.8057	0.0384238	29.1338	1.11979	Ribosomal protein S12 methylthiotransferase RimO - signalP detected	ps	HEMIPTERA	6e-37	92.4	uncharacterized protein LOC100160431 isoform X2	2E-019	gi|328710851	24	45	47	Acyrthosiphon pisum	Melanophilin	5E-046	gi|732591841	41	60	91	Lygus hesperus	FYVE_2	0.018	FYVE_2 0.018| motC | DYNc | CsoR-like_DUF156 | A1pp | zf-piccolo | heme_ox_HugZ | Trns_repr_metal | gatA | PRK14332 |	PhSigP-52180_FR5_1-443	1314	2553	3130	100
Ph-57117	380	Ph-57117	1140		F		CYT		42.618	9.17			0	7	Ph-57117	202	7	Y	25.6058	0.0340036	2.16718	0.0740568	adenylate cyclase type 3-like protein partial - probable fragment	st	HEMIPTERA	2e-37	83.4	putative ORF1	5E-027	gi|903725	36	51	50	Drosophila melanogaster	putative gag-like protein	1E-118	gi|485221526	73	85	82	Rhodnius prolixus	AIR1	0.002	AIR1 0.002| PTZ00368 0.022| PTZ00121 0.089| Alanine--tRNA_ligase | PRK01770 | PRK03918 | PRK10905 | DUF4200 | chromosome_segregation_protein_related... 32 0.45 | COG1711 |	Ph-57117	1140	8058	202	100
Ph-58589	306	Ph-58589	921		R	*	CYT		34.525	5.42			0	1	Ph-58589	1491	59	Y	25.2001	0.0389948	19.8001	0.772617	hypothetical protein - probable fragment	uc	HEMIPTERA	0	78.1	uncharacterized protein LOC105256393	1E-065	gi|752892890	41	62	77	Camponotus floridanus	hypothetical protein	1E-141	gi|485219187	79	89	78	Rhodnius prolixus	AAT	9E-026	AAT 9e-026| PRK06521 | PRK08583 | SLC6sbd_CT1 | NosZ | Sm_multidrug_ex | PBP2_TRAP_Dctp3_4 | Phage_portal | PRK15221 | 3-hydroxy-3-methylglutaryl-coenzyme_A_... 28 8.4 |	Ph-58589	921	9502	1491	100
PhSigP-18907	85	PhSigP-18907	255		M		BL	15-16	9.805	4.31	7.964	4.31	3	0	PhSigP-18907	296	11	Y	25.0142	0.0365224	14.1971	0.520265	G-protein coupled receptor Mth2-like isoform X1 - probable fragment - 4 predicted membrane helices	st membrane	NR-LIGHT	7e-21	16	G-protein coupled receptor Mth2-like isoform X1	7E-021	gi|571503857	55	72	16	Apis mellifera	G-protein coupled receptor Mth2, partial	1E-020	gi|732612761	56	66	14	Lygus hesperus	KdpD	1.00	KdpD | 7tm_2 |	PhSigP-18907	255	4605	296	100
PhSigP-55894_FR2_113-207	93	PhSigP-55894_FR2_113-207	282		M	*	SIG	39-40	10.934	10.54	6.288	10.58	0	0	PhSigP-55894_FR2_113-207	368	14	Y	24.879	0.0374132	15.9605	0.598757	hypothetical secreted protein precursor	s/uk	NR-LIGHT	1000	50	hypothetical protein VITISV_040701	8.2	gi|147853888	28	46	50	Vitis vinifera	putative cystoskeletal protein tektin	2.4	gi|604790336	26	41	17	Triatoma infestans	PRK13876	1.5	PRK13876 | Csx17_I-U | KISc_C_terminal | hypothetical_protein_AaLAA1DRAFT_1703 |	PhSigP-55894_FR2_113-207	282	2948	368	100
PhSigP-48947	153	PhSigP-48947	461		M		BL	20-21	16.867	7.75	14.657	6.92	4	0	PhSigP-48947	1197	48	Y	24.7728	0.0395101	31.7572	1.25578	transporter major facilitator superfamily - 5 predicted membrane helices	tr membrane	HEMIPTERA	1e-50	33.2	facilitated trehalose transporter Tret1-like	5E-015	gi|328699079	34	51	30	Acyrthosiphon pisum	putative transporter major facilitator superfamily	1E-050	gi|485219212	64	76	33	Rhodnius prolixus	Sugar_tr	7E-011	Sugar_tr 7e-011| Membrane_transporter 3e-010| transport_protein 1e-007| MFS_1 1e-006| MFS 9e-006| Chromaffin_granule_amine_transporter 9e-006| organic_anion_transporter 1e-005| xylE 9e-005| synaptic_vesicle_protein_2C 1e-004| PRK10473 0.037|	PhSigP-48947	461	4746	1197	100
PhSigP-46758_FR6_1-73	54	PhSigP-46758_FR6_1-73	165		M	*	SIG	18-19	6.589	10.52	4.437	10.65	0	0	PhSigP-46758_FR6_1-73	268	10	Y	24.7069	0.0366582	19.8655	0.73095	hypothetical secreted protein precursor	s/uk	NR-LIGHT	1000	2	conserved Plasmodium protein, unknown function	42	gi|641583679	33	56	3	Plasmodium reichenowi	early nodulin-75-like	12	gi|662204917	57	71	5	Diaphorina citri				PhSigP-46758_FR6_1-73	165	2225	268	100
PhSigP-13997_FR1_29-196	160	PhSigP-13997_FR1_29-196	483		M	*	SIG	20-21	17.593	5.4	15.43	5.27	0	0	PhSigP-13997_FR1_29-196	340	13	Y	24.6279	0.0375935	8.60954	0.324615	hypothetical secreted protein precursor	s/uk	NR-LIGHT	1000	4	AGAP004367-PA	0.021	gi|347971772	24	46	4	Anopheles gambiae str. PEST	uncharacterized protein LOC103505818	0.007	gi|662191199	28	41	5	Diaphorina citri	dipZ	0.29	dipZ | E3_UbLigase_R4 | MSS4 | DUF4617 | PTZ00470 | TSGP1 | yajC | DUF793 | COG4354 | ArfGap |	PhSigP-13997_FR1_29-196	483	1271	340	100
Ph-10367	183	Ph-10367	549		G		CYT		19.664	8.87			0	2	Ph-10367	1326	55	Y	24.0122	0.040871	29.5406	1.20826	Predicted dehydrogenase	detox	KOG	2e-40	65.9	dehydrogenase/reductase SDR family member 11-like	1E-039	gi|642925814	46	64	64	Tribolium castaneum	putative dehydrogenase	2E-065	gi|485219082	68	79	72	Rhodnius prolixus	Mgc4172-like_SD	3E-047	Mgc4172-like_SDR_c 3e-047| SDR_c 3e-040| 17beta-HSD-like_SDR_c 4e-035| COG4221 4e-035| SDR_c5 4e-031| FabG 6e-030| 11beta-HSD1_like_SDR_c 2e-029| DltE 8e-029| BKR_SDR_c 7e-028| SDR_c6 9e-028|	Ph-10367	549	10981	1326	100
PhSigP-58946_FR4_121-239	116	PhSigP-58946_FR4_121-239	351		M	*	SIG	20-21	13.605	7.84	11.263	7.23	0	0	PhSigP-58946_FR4_121-239	58713	2481	Y	23.9888	0.0416686	2045.86	85.2494	Lysosomal acid phosphatase - signalP detected	pm/protease	HEMIPTERA	1e-28	26.7	AGAP002387-PA	6E-024	gi|347967754	57	71	21	Anopheles gambiae str. PEST	acid phosphatase-1	7E-029	gi|501291631	66	75	21	Riptortus pedestris	His_Phos_2	1E-018	His_Phos_2 1e-018| HP_HAP_like 3e-012| HP 0.002| PRK10172 | PLN02738 | PHA03239 | Cyt_c_Oxidase_IV | PTZ00445 | DUF2366 | PycA |	PhSigP-58946_FR4_121-239	351	3474	58713	100
PhSigP-58303_FR6_43-388	320	PhSigP-58303_FR6_43-388	963		M	*	SIG	19-20	36.873	6.72	34.833	6.44	0	0	PhSigP-58303_FR6_43-388	14133	600	Y	23.8471	0.041861	179.497	7.51444	Inositol-145-triphosphate 5-phosphatase (synaptojanin) INP51/INP52/INP53 family - probable fragment - signalP detected	pe	KOG	7e-55	29.8	salivary inositol polyphosphate 5-phosphatase	1E-100	gi|90101342	58	72	100	Rhodnius prolixus	salivary inositol polyphosphate 5-phosphatase	1E-101	gi|90101342	58	72	100	Rhodnius prolixus	INPP5c_INPP5J-l	1E-081	INPP5c_INPP5J-like 1e-081| IPPc 2e-069| INPP5c 2e-065| INPP5c_INPP5B 2e-063| INPP5c_Synj 8e-050| INPP5c_ScInp51p-like 1e-046| INPP5c_INPP5E-like 3e-039| INPP5c_Synj2 2e-037| COG5411 4e-037| INPP5c_Synj1 1e-036|	PhSigP-58303_FR6_43-388	963	3317	14133	100
PhSigP-2649_FR5_1-463	453	PhSigP-2649_FR5_1-463	1362		M	*	SIG	19-20	53.177	6.15	51.002	6.16	0	0	PhSigP-2649_FR5_1-463	11308	490	Y	23.3551	0.0427263	101.545	4.33901	Purple acid phosphatase - signalP detected	met/carb	KOG	0	94.4	iron/zinc purple acid phosphatase-like protein	1E-158	gi|193624668	60	76	95	Acyrthosiphon pisum	putative purple acid phosphatase	0.0	gi|485218203	86	92	99	Rhodnius prolixus	MPP_PAPs	9E-097	MPP_PAPs 9e-097| PLN02533 6e-033| Metallophos_C 1e-014| Metallophos 2e-014| MPP_ACP5 5e-008| MPP_superfamily 4e-004| Icc 0.010| MPP_GpdQ | MPP_YydB | S-methyl_trans |	PhSigP-2649_FR5_1-463	1362	458	11308	100
Ph-40927	231	Ph-40927	696		N	*	SIG	34-35	26.548	8.49	22.629	6.81	6	0	Ph-40927	644	27	Y	23.3241	0.0412788	11.3168	0.467871	non-vertebrate eumetazoan cytochrome b partial - signalP detected - 6 predicted membrane helices	met/energy membrane	HEMIPTERA	1e-33	91.5	hypothetical protein BRAFLDRAFT_90224	1E-028	gi|260800385	31	53	88	Branchiostoma floridae	putative non-vertebrate eumetazoan cytochrome b, partial	1E-033	gi|656762705	35	54	92	Panstrongylus megistus	Cyt_b561_CG1275	5E-032	Cyt_b561_CG1275_like 5e-032| Cytochrom_B561 4e-023| Cyt_b561 3e-018| B561 1e-017| PLN02810 2e-017| Cyt_b561_ACYB-1_like 2e-016| Cyt_b561_CYB561 4e-016| Cyt_b561_CYBRD1 2e-014| Cyt_b561_CYBASC3 4e-014| PLN02680 1e-011|	Ph-40927	696	7155	644	100
PhSigP-53041_FR2_539-645	88	PhSigP-53041_FR2_539-645	267		M	*	SIG	22-23	10.356	8.85	7.822	8.82	0	0	PhSigP-53041_FR2_539-645	68	2	Y	22.986	0.0285828	3.11491	0.0903422	hypothetical secreted protein precursor	s/uk	NR-LIGHT	1000	36.6	hypothetical protein	24	gi|68070505	30	53	37	Plasmodium berghei strain ANKA	putative e3 ubiquitin ligase, partial	0.50	gi|604783659	32	52	29	Triatoma infestans	PRK14507	4.8	PRK14507 |	PhSigP-53041_FR2_539-645	267	2628	68	100
PhSigP-533_FR5_1-115	92	PhSigP-533_FR5_1-115	279		M	*	SIG	19-20	10.083	6.39	8.025	6.04	1	0	PhSigP-533_FR5_1-115	128001	5945	Y	21.8306	0.0457993	5611.22	256.992	defensin - signalP detected	imm/secreted defensin	HEMIPTERA	6e-37	101	Def1	4E-038	gi|55247597	82	87	101	Triatoma brasiliensis	Def1	2E-039	gi|55247597	82	87	101	Triatoma brasiliensis	Defensin_2	3E-005	Defensin_2 3e-005| Knot1 0.002| PRK11281 0.018| Arch_flagellin | exosort_acyl | Ttg2D | COG4652 | malE | PRK10604 | Knot1 |	PhSigP-533_FR5_1-115	279	107	128001	100
Ph-283	133	Ph-283	402		R	*	SIG	26-27	14.908	8.93	12.052	8.76	1	0	Ph-283	41626	1968	Y	21.4386	0.0466201	1266.45	59.0433	kazal-type inhibitor partial - signalP detected	s/protinh Kazal	HEMIPTERA	4e-57	100	Kazal-type inhibitor	2E-018	gi|295315536	45	57	25	Panstrongylus megistus	putative kazal-type inhibitor, partial	4E-057	gi|604789231	74	85	100	Triatoma infestans	KAZAL	1E-007	KAZAL 1e-007| Kazal_1 8e-007| KAZAL_FS 8e-007| Kazal_2 3e-006| KAZAL_PSTI 3e-005| oat 0.039| OATP | KAZAL_SLC21 | PS_antenn_a_b | Ubox |	Ph-283	402	5197	41626	100
PhSigP-2044_FR4_13-256	236	PhSigP-2044_FR4_13-256	711		M	*	BL	22-23	26.844	8.59	24.122	8.4	0	0	PhSigP-2044_FR4_13-256	35862	1708	Y	21.2799	0.046964	616.898	28.9728	deoxyribonuclease ii	met/nuc	HEMIPTERA	1e-85	66.9	plancitoxin-1	2E-048	gi|642920207	44	60	65	Tribolium castaneum	putative deoxyribonuclease ii	1E-085	gi|485219151	63	80	67	Rhodnius prolixus	DNase_II	2E-053	DNase_II 2e-053| PLDc_DNaseII_1 1e-038| PLDc_DNaseII_beta_1 2e-030| PLDc_DNaseII_alpha_1 1e-029| PLDc_DNaseII_2 0.082| PLDc_DNaseII_alpha_2 | ATP_synthase_gamma_chain | GT_2_like_f | PLN02449 | Aldehyde_oxidase_1 |	PhSigP-2044_FR4_13-256	711	367	35862	100
PhSigP-37359_FR6_62-137	67	PhSigP-37359_FR6_62-137	204		M	*	BL	23-24	7.464	10.53	4.944	11.05	0	2	PhSigP-37359_FR6_62-137	83	3	Y	21.0424	0.0352181	4.97618	0.177363	Unknown product	uk				conserved hypothetical protein	6.3	gi|157876987	40	62	4	Leishmania major strain Friedlin	uncharacterized protein LOC103308715	12	gi|641658702	41	54	3	Acyrthosiphon pisum	Transcription-r	7.9	Transcription-repair-coupling_factor | PLN02337 |	PhSigP-37359_FR6_62-137	204	1759	83	100
PhSigP-57969_FR6_24-494	467	PhSigP-57969_FR6_24-494	1404		M	*	SIG	20-21	54.156	8.52	51.865	8.18	3	0	PhSigP-57969_FR6_24-494	4108	197	Y	21.0398	0.0472774	35.7859	1.69227	Cation transporter family protein - signalP detected - 4 predicted membrane helices	st membrane	CDD	4e-70	100	glycine receptor subunit alphaZ1-like	1E-144	gi|328698853	56	72	90	Acyrthosiphon pisum	putative ligand-gated ion channel	0.0	gi|485218608	83	90	101	Rhodnius prolixus	Neuronal_acety	4E-070	Neuronal_acetylcholine_receptor_subuni... 261 4e-070 4e-070| Neur_chan_LBD 7e-041| Neur_chan_memb 1e-025| PLN03211 | PLN02418 | ORC2 | PLN03082 | Macoilin | PRK07394 | SLC6sbd_GlyT1 |	PhSigP-57969_FR6_24-494	1404	3273	4108	100
Ph-55277	337	Ph-55277	1014		M	*	BL	21-22	37.618	5.24	35.338	5.24	1	0	Ph-55277	3000	146	Y	20.6957	0.0479745	36.1853	1.73655	platelet endothelial aggregation receptor 1	st	HEMIPTERA	0	99	uncharacterized protein ZC84.1-like isoform X7	3E-046	gi|328779355	31	50	87	Apis mellifera	putative platelet endothelial aggregation receptor 1	1E-174	gi|604789209	81	89	100	Triatoma infestans	EB	0.82	EB | PRK14956 | WbbJ | KTR1 |	Ph-55277	1014	6796	3000	100
Ph-349	580	Ph-349	1740		Y		CYT		67.102	9.4			11	0	Ph-349	6752	344	Y	19.8468	0.0502325	47.4604	2.38441	Conserved plasma membrane protein - 11 predicted membrane helices	uc/memb membrane	KOG	0	96.2	nose resistant to fluoxetine protein 6-like	1E-080	gi|641650007	29	53	62	Acyrthosiphon pisum	Nose resistant to fluoxetine protein 6, partial	1E-146	gi|732598539	44	64	96	Lygus hesperus	COG1835	3E-016	COG1835 3e-016| Acyl_transf_3 2e-008| PHA02898 | DUF1624 | PRK06277 |	Ph-349	1740	5597	6752	100
Ph-36871	725	Ph-36871	2178		L	*	CYT		81.816	9.36			5	4	Ph-36871	2915	148	Y	19.8394	0.0500493	16.3693	0.81955	Open rectifier potassium channel protein 1 - probable fragment - 6 predicted membrane helices	tr membrane	HEMIPTERA	0	97.9	open rectifier potassium channel protein 1	1E-085	gi|645008132	33	47	66	Nasonia vitripennis	Open rectifier potassium channel protein 1	1E-152	gi|732575243	45	62	98	Lygus hesperus	Ion_trans_2	1E-013	Ion_trans_2 1e-013| Trk_system_potassium_uptake_protein_tr... 46 7e-005 7e-005| Ion_trans 5e-004| 7TMR-DISM_7TM 0.003| AppB 0.008| PRK10537 0.013| DUF2232 0.073| PLN03192 0.083| PRK14971 0.092| TDT |	Ph-36871	2178	6421	2915	100
Ph-62345	194	Ph-62345	585		W	*	CYT		22.114	5.97			0	2	Ph-62345	56508	3081	Y	18.5932	0.0537647	1181.41	63.5196	peroxiredoxin posttranslational modification	ps	HEMIPTERA	0	87.3	peroxiredoxin-6-like	5E-083	gi|751209017	76	89	87	Solenopsis invicta	putative peroxiredoxin posttranslational modification	1E-111	gi|604790878	98	100	87	Triatoma infestans	PRX_1cys	3E-077	PRX_1cys 3e-077| AhpC 1e-048| PRK13189 2e-042| PRK13190 8e-038| PRK13191 9e-037| PRX_family 2e-031| PRX_Typ2cys 4e-030| PRK13599 4e-027| AhpC-TSA 4e-023| PTZ00253 8e-020|	Ph-62345	585	6381	56508	100
Ph-41424	75	Ph-41424	228		Q	*	CYT		9.259	10.42			1	0	Ph-41424	55	2	Y	18.5917	0.0352181	2.95037	0.105795	Unknown product - 2 predicted membrane helices	uk membrane				hypothetical protein PFMALIP_00696	6.4	gi|574989994	34	50	68	Plasmodium falciparum MaliPS096_E11	putative secreted protein precursor, partial	0.13	gi|604789382	40	53	64	Triatoma infestans	COG4243	6.2	COG4243 |	Ph-41424	228	9576	55	100
PhSigP-54813_FR5_105-193	65	PhSigP-54813_FR5_105-193	198		M	*	SIG	22-23	7.432	9.81	5.046	9.65	0	1	PhSigP-54813_FR5_105-193	436	23	Y	18.4226	0.0519003	26.9321	1.40099	Unknown product	uk				erythrocyte membrane protein 1, EMP1	3.7	gi|641584761	30	53	2	Plasmodium reichenowi	serine protease 4	21	gi|659099176	31	56	6	Nilaparvata lugens	CCDC14	0.20	CCDC14 | PRK10517 | PRK13557 | DUF3228 |	PhSigP-54813_FR5_105-193	198	2823	436	100
Ph-59043	243	Ph-59043	732		M	*	CYT		25.983	7.18			0	3	Ph-59043	82022	4532	Y	18.3494	0.0544851	1370.46	74.6708	two dm9 repeat protein	uc	HEMIPTERA	0	106	uncharacterized protein LOC100164577	3E-040	gi|350537189	49	68	93	Acyrthosiphon pisum	putative two dm9 repeat protein	1E-123	gi|656762467	83	88	106	Panstrongylus megistus	DUF3421	6E-036	DUF3421 6e-036| DM9 1e-017| RRM3_I_PABPs | PRK13016 | Ribosomal_L24e_L24 |	Ph-59043	732	10542	82022	100
Ph-60901	220	Ph-60901	663		K	*	CYT		25.077	9.56			0	15	Ph-60901	1670	93	Y	18.0163	0.054882	30.8071	1.69177	C2H2-type Zn-finger protein - 16 NetOglyc sites	tm	KOG	2e-17	66.3	protein odd-skipped-like	3E-069	gi|110762343	71	76	64	Apis mellifera	Protein sister of odd and bowel, partial	9E-097	gi|732596545	79	82	97	Lygus hesperus	ZF_C2H2	2E-025	ZF_C2H2 2e-025| ZF_C2H2 8e-014| SFP1 4e-004| zf-H2C2_2 0.003| ZF_C2H2 0.017| UPF1_Zn_bind 0.032| zf-C2H2 0.032| ZF_C2H2 0.033| PHA00733 0.037| HRD1 0.044|	Ph-60901	663	11410	1670	100
Ph-2767	330	Ph-2767	993		G	*	CYT		36.692	5.63			0	0	Ph-2767	6431	371	Y	17.5312	0.0568789	79.2096	4.50605	cathepsin d partial	pm/protease	HEMIPTERA	0	100	aspartic protease BmAsp-2	4E-067	gi|21907889	41	61	74	Brugia malayi	putative cathepsin d, partial	1E-168	gi|604788845	91	96	100	Triatoma infestans	Cathepsin_D_lik	2E-077	Cathepsin_D_like 2e-077| Asp 7e-073| phytepsin 3e-072| Cathepsin_D2 8e-071| pepsin_A 3e-070| Proteinase_A_fungi 1e-068| renin_like 2e-064| pepsin_like 3e-063| Cathespin_E 9e-059| gastricsin 2e-052|	Ph-2767	993	8412	6431	100
Ph-38464	313	Ph-38464	942		L	*	CYT		36.256	8.92			0	0	Ph-38464	2359	137	Y	17.3351	0.0572443	30.6285	1.75405	Phosphatidylinositol transfer protein SEC14	met/lipd	KOG	4e-29	81	clavesin-2 isoform X2	1E-119	gi|110749181	70	80	95	Apis mellifera	putative phosphatidylinositol transfer protein sec14, partial	1E-174	gi|604786757	95	99	100	Triatoma infestans	CRAL_TRIO	9E-020	CRAL_TRIO 9e-020| SEC14 5e-016| CRAL_TRIO_N 1e-009| SEC14 7e-007| CRAL_TRIO_N 5e-006| COG5219 | ALDH_F15-22 | PRK06707 | COG3459 | AAK_AK-DapG-like |	Ph-38464	942	6645	2359	100
PhSigP-2767_FR4_50-125	70	PhSigP-2767_FR4_50-125	213		M	*	SIG	29-30	8.193	9.3	4.726	10.55	0	0	PhSigP-2767_FR4_50-125	1618	94	Y	17.2716	0.0572538	92.9068	5.32255	hypothetical secreted protein precursor	s/uk	NR-LIGHT	1000	12	Protein Bm7831, partial	32	gi|671419059	32	50	12	Brugia malayi	hypothetical protein CM83_26697	21	gi|732584647	31	59	13	Lygus hesperus	Formamidopyrimi	1.3	Formamidopyrimidine-DNA_glycosylase |	PhSigP-2767_FR4_50-125	213	478	1618	100
PhSigP-45235_FR6_1-158	148	PhSigP-45235_FR6_1-158	450		M		ANC		17.058	9.39	14.27	8.07	3	1	PhSigP-45235_FR6_1-158	560	32	Y	17.2088	0.0562484	15.2203	0.857648	G-protein coupled receptor Mth2 isoform X1 - probable fragment - 4 predicted membrane helices - Membrane anchor detected	st membrane membrAnchor	NR-LIGHT	1e-26	18	G-protein coupled receptor Mth2 isoform X1	1E-026	gi|752867706	43	66	18	Camponotus floridanus	G-protein coupled receptor Mth2, partial	2E-026	gi|732612761	37	58	24	Lygus hesperus	7tm_2	0.14	7tm_2 | COG5593 | DUF605 | Retinal-specific_ATP-binding_cassette_... 28 1.5 | PRK09146 | M20_ArgE | Kua-UEV1_localn | COG0429 | DUF2984 | PRK12570 |	PhSigP-45235_FR6_1-158	450	2164	560	99.7778
PhSigP-59215_FR4_1278-1426	72	PhSigP-59215_FR4_1278-1426	219		M	*	SIG	19-20	7.907	5.75	5.736	6.27	0	0	PhSigP-59215_FR4_1278-1426	219	12	Y	17.0835	0.0537876	12.2306	0.660859	hypothetical secreted protein precursor	s/uk	NR-LIGHT	1000	50.3	Gfi-1	6.4	gi|77999331	31	39	50	Musca domestica	protein eyes shut	5.4	gi|641649617	43	53	2	Acyrthosiphon pisum	ALDH_ALD2-YMR17	0.15	ALDH_ALD2-YMR170C | ALDH_F1AB_F2_RALDH1 | PLN02466 | ALDH_F2BC | PRK08195 | PRK07360 | D1pyr5carbox3 |	PhSigP-59215_FR4_1278-1426	219	3556	219	100
PhSigP-616	78	PhSigP-616	78		M		SIG	16-17	9.048	5.64	7.299	5.31	1	3	PhSigP-616	1131	69	Y	16.3848	0.0601071	177.344	10.6691	hypothetical conserved secreted protein precursor	s/ucs	HEMIPTERA	1e-37	13.5	UNC93-like protein	9E-015	gi|751229966	58	68	14	Solenopsis invicta	putative conserved plasma membrane protein, partial	1E-037	gi|604787809	97	98	14	Triatoma infestans	PRK14868	0.18	PRK14868 | Nop25 | Ndufs5 | flhA | NARP1 | TolA | PLN02967 | BUD22 |	PhSigP-616	78	4448	1131	100
PhSigP-62127	134	PhSigP-62127	134		M		SIG	29-30	15.066	6.07	11.758	6.09	2	0	PhSigP-62127	220	13	Y	15.9357	0.0580062	20.0801	1.17007	the eye pigment precursor transporter partial - probable fragment - signalP detected - 2 predicted membrane helices	tr membrane	HEMIPTERA	2e-69	21	ABC transporter, putative	1E-031	gi|242008016	48	68	19	Pediculus humanus corporis	putative the eye pigment precursor transporter, partial	2E-069	gi|604786569	96	98	21	Triatoma infestans	Protein_white	9E-011	Protein_white 9e-011| ABC2_membrane 3e-004| Purine-cytosine_permease | COG5540 | COG2899 | ChaA | UT |	PhSigP-62127	134	4906	220	100
PhSigP-54112_FR1_175-229	53	PhSigP-54112_FR1_175-229	162		M	*	SIG	24-25	6.578	9.65	3.638	10	0	0	PhSigP-54112_FR1_175-229	47	2	Y	15.8874	0.0410877	3.54839	0.148897	hypothetical secreted protein precursor	s/uk	NR-LIGHT	1000	2.3	hypothetical protein PFNF54_01503	25	gi|583227347	35	62	2	Plasmodium falciparum NF54	putative membrane protein patched/ptch, partial	16	gi|604784565	41	70	2	Triatoma infestans				PhSigP-54112_FR1_175-229	162	2739	47	100
Ph-60280	202	Ph-60280	609		K	*	SIG	19-20	20.447	8.16	18.457	6.83	0	3	Ph-60280	2124	137	Y	15.6082	0.0635748	42.6565	2.71316	salivary secreted protein - signalP detected	s/	HEMIPTERA	7e-82	96.6	hypothetical protein Td21 similar to hemolysin-like secreted salivary protein 3	1E-008	gi|270046192	23	46	74	Triatoma dimidiata	putative salivary secreted protein	7E-082	gi|656762161	76	85	97	Panstrongylus megistus	PRK12863	3.7	PRK12863 | PLN03209 | DUF3260 | euk_LANCL | TLV_coat | PRK05286 | AcnX |	Ph-60280	609	11237	2124	100
PhSigP-37079_FR5_3-509	491	PhSigP-37079_FR5_3-509	1476		M	*	SIG	24-25	56.007	6.75	53.216	6.45	1	1	PhSigP-37079_FR5_3-509	6154	407	Y	15.2959	0.0652063	50.994	3.32568	Alpha-amylase - signalP detected	met/carb/secreted Alpha-amylase	KOG	0	99	alpha-amylase 4N-like	1E-161	gi|498982873	57	71	93	Ceratitis capitata	putative alpha-amylase, partial	0.0	gi|604789548	90	95	100	Triatoma infestans	AmyAc_bac_euk_A	1E-149	AmyAc_bac_euk_AmyA e-149| AmyAc_bac1_AmyA 3e-040| Aamy_C 9e-025| AmyAc_AmyMalt_CGTase_like 4e-021| Aamy 2e-018| Alpha-amylase 1e-017| AmyA 2e-013| AmyAc_euk_AmyA 8e-013| Alpha-amylase_C 2e-012| AmyAc_arch_bac_plant_AmyA 6e-009|	PhSigP-37079_FR5_3-509	1476	1748	6154	100
PhSigP-43642_FR3_1-69	64	PhSigP-43642_FR3_1-69	195		M	*	SIG	20-21	6.992	6.7	4.843	6.63	1	2	PhSigP-43642_FR3_1-69	586	38	Y	15.2374	0.0638365	36.7546	2.35029	hypothetical secreted protein precursor	s/uk	NR-LIGHT	1000	3.4	predicted protein	31	gi|115400865	39	53	3	Aspergillus terreus NIH2624	hypothetical protein CM83_84248	2.5	gi|732578811	35	54	5	Lygus hesperus	Citrate_ly_lig	4.7	Citrate_ly_lig |	PhSigP-43642_FR3_1-69	195	2071	586	100
Ph-3532	632	Ph-3532	1899		D	*	CYT		69.89	7.74			11	1	Ph-3532	5207	348	Y	15.13	0.0658918	33.536	2.21017	Organic anion transporter - probable fragment - 12 predicted membrane helices	tr membrane	KOG	0	86.9	solute carrier organic anion transporter family member 4C1-like isoform X1	1E-178	gi|641663511	46	66	96	Acyrthosiphon pisum	Solute carrier organic anion transporter family member 3A1	0.0	gi|732612221	54	71	92	Lygus hesperus	OATP	1E-120	OATP e-120| oat 7e-086| KAZAL_SLC21 4e-014| KAZAL_FS 7e-004| MFS_1 7e-004| MFS 0.003| Kazal_2 0.039| MFS_2 | FucP | Probable_glucarate_transporter |	Ph-3532	1899	9152	5207	100
Ph-55894	161	Ph-55894	486		T	*	CYT		18.482	9.51			0	4	Ph-55894	737	50	Y	14.6546	0.0668093	18.5473	1.24081	Platelet-derived growth factor receptor beta	st	HEMIPTERA	2e-47	111.4	uncharacterized protein LOC100163009	1E-027	gi|242246940	42	52	100	Acyrthosiphon pisum	hypothetical protein, partial	9E-091	gi|604784789	100	100	100	Triatoma infestans	DUF4175	1.8	DUF4175 | Plexin_cytopl | cyt_nit_nrfC | FANC | PRK13360 | RasGAP_plexin_B1 | Chorismate_synthase | RasGAP_plexin_B3 | Putative_tyrosine-protein_kinase_EpsB | OSCP |	Ph-55894	486	6948	737	100
PhSigP-48146_FR1_6-57	50	PhSigP-48146_FR1_6-57	153		M	*	SIG	19-20	5.551	10.68	3.476	10.68	1	0	PhSigP-48146_FR1_6-57	72	4	Y	14.6029	0.0540332	5.75558	0.315312	hypothetical secreted protein precursor	s/uk	NR-LIGHT	1000	16.6	elastase-2B	91	gi|170031040	28	55	17	Culex quinquefasciatus	glutamate receptor ionotropic, kainate 5	5.6	gi|641664662	43	73	2	Acyrthosiphon pisum	COG4954	3.8	COG4954 | SFT1 |	PhSigP-48146_FR1_6-57	153	2277	72	100
PhSigP-39335	149	PhSigP-39335	448		M		SIG	26-27	16.643	7.61	13.722	6.99	4	0	PhSigP-39335	661	45	Y	14.572	0.0670313	18.0456	1.21145	facilitated trehalose transporter tret1-like protein partial - probable fragment - signalP detected - 5 predicted membrane helices	tr membrane	HEMIPTERA	7e-84	30	conserved hypothetical protein	6E-038	gi|242020658	46	69	27	Pediculus humanus corporis	putative facilitated trehalose transporter tret1-like protein, partial	7E-084	gi|656772902	97	98	31	Panstrongylus megistus	Sugar_tr	1E-014	Sugar_tr 1e-014| Membrane_transporter 5e-012| MFS 2e-007| xylE 5e-005| Chromaffin_granule_amine_transporter 2e-004| transport_protein 2e-004| MFS_1 2e-004| Carboxylic_acid_transporter_protein_ho... 41 3e-004 3e-004| synaptic_vesicle_protein_2C 0.007| Putative_metabolite_transport_protein 0.017|	PhSigP-39335	448	4681	661	100
PhSigP-42944_FR4_1-338	318	PhSigP-42944_FR4_1-338	957		M	*	SIG	30-31	35.472	8.94	32.087	8.84	6	6	PhSigP-42944_FR4_1-338	426	29	Y	14.4001	0.066972	5.44435	0.365475	Glycoprotein hormone receptor - signalP detected - 6 predicted membrane helices	st membrane	KOG	3e-78	87.3	leucine-rich transmembrane protein	1E-101	gi|170043092	59	76	36	Culex quinquefasciatus	Thyrotropin receptor	1E-106	gi|732583043	57	76	43	Lygus hesperus	7tm_1	1E-021	7tm_1 1e-021| PHA03087 1e-008| PHA02638 2e-004| PHA02834 0.015| PRK11281 0.022| PHA03235 0.029| 7TM_GPCR_Srab |	PhSigP-42944_FR4_1-338	957	2044	426	100
PhSigP-42743_FR4_5-227	219	PhSigP-42743_FR4_5-227	660		M	*	SIG	18-19	24.023	9.35	22.264	9.5	0	0	PhSigP-42743_FR4_5-227	2951	208	Y	14.3186	0.0694817	54.6857	3.80094	tachykinin precursor - signalP detected	st/secreted tachykinin	NR-LIGHT	0	102.3	tachykinin precursor	1E-108	gi|240248412	87	93	102	Rhodnius prolixus	tachykinin precursor	1E-109	gi|240248412	87	93	102	Rhodnius prolixus	RGS-like	3.2	RGS-like | PRK15315 | COG4031 | DnaJ |	PhSigP-42743_FR4_5-227	660	2042	2951	100
Ph-57147	380	Ph-57147	1143		S	*	CYT		43.334	6.99			0	1	Ph-57147	73279	5216	Y	14.2441	0.07019	784.118	55.0381	galactoside-binding lectin	imm	HEMIPTERA	4e-60	92.7	hypothetical protein BRAFLDRAFT_95854	3E-044	gi|260807884	33	49	69	Branchiostoma floridae	putative galactoside-binding lectin	4E-060	gi|485221498	39	58	93	Rhodnius prolixus	Gal_Lectin	8E-017	Gal_Lectin 8e-017| PLN03059 0.027| DUF4269 | PRK08654 | PRK05932 |	Ph-57147	1143	8162	73279	100
Ph-36452	147	Ph-36452	444		L	*	SIG	21-22	17.107	9.82	15.007	9.87	1	0	Ph-36452	2211	157	Y	14.1908	0.0699903	60.9052	4.2647	odorant-binding protein 2 - signalP detected OBP	s/OBP	HEMIPTERA	3e-09	100	odorant-binding protein RproOBP2 precursor, partial	8E-006	gi|240247219	23	42	82	Rhodnius prolixus	putative odorant-binding protein 2	3E-009	gi|700284167	24	47	101	Chinavia ubica	PBP_GOBP	4E-007	PBP_GOBP 4e-007| PhBP 7e-005| PHA00202 0.035| Dopey_N | SpsE | PRK13328 | pyridoxal_pyridoxamine_kinase | HSPA9-like_NBD |	Ph-36452	444	6341	2211	100
PhSigP-40759_FR2_99-199	61	PhSigP-40759_FR2_99-199	186		M	*	SIG	20-21	7.444	11.65	4.934	12.19	0	1	PhSigP-40759_FR2_99-199	111	7	Y	14.0705	0.0616316	7.29892	0.453897	hypothetical secreted protein precursor	s/uk	NR-LIGHT	1000	11	vasorin	19	gi|198420627	32	59	11	Ciona intestinalis	putative secreted protein precursor, partial	47	gi|604788453	24	47	89	Triatoma infestans				PhSigP-40759_FR2_99-199	186	1942	111	100
PhSigP-58847_FR6_997-1079	50	PhSigP-58847_FR6_997-1079	153		M	*	SIG	24-25	5.77	10.04	3.026	8.75	1	0	PhSigP-58847_FR6_997-1079	318	22	Y	14.0209	0.0680073	25.4205	1.73422	hypothetical secreted protein precursor	s/uk	NR-LIGHT	1000	6	leucine zipper-ef-hand containing transmembrane protein, putative	18	gi|255547432	40	58	7	Ricinus communis								SEC62	6.3	SEC62 |	PhSigP-58847_FR6_997-1079	153	3429	318	100
Ph-61608	1071	Ph-61608	3213		S		CYT		125.537	9.16			0	0	Ph-61608	2433	175	Y	14.0186	0.0708991	9.26147	0.6569	endonuclease-reverse transcriptase partial	te	HEMIPTERA	0	99.4	endonuclease-reverse transcriptase	3E-056	gi|298204367	26	45	64	Bombyx mori	putative endonuclease-reverse transcriptase, partial	0.0	gi|604788947	39	60	99	Triatoma infestans	RT_nLTR_like	4E-044	RT_nLTR_like 4e-044| RVT_1 2e-018| RT_G2_intron 2e-010| Exo_endo_phos_2 2e-010| R1-I-EN 1e-006| RT_like 3e-005| EEP 8e-005| RT_Bac_retron_I 9e-005| hypothetical_protein 3e-004| DNA-apurinic_or_apyrimidinic_site_lyas... 43 8e-004 8e-004|	Ph-61608	3213	7047	2433	95.9228
PhSigP-43415_FR6_6-151	138	PhSigP-43415_FR6_6-151	417		M	*	SIG	18-19	15.285	5.06	13.279	5.06	0	0	PhSigP-43415_FR6_6-151	2156	156	Y	13.926	0.0713178	63.2355	4.51191	lysozyme - signalP detected	imm/secreted lysozyme	HEMIPTERA	2e-59	100	lysozyme	3E-058	gi|160222000	71	84	100	Rhodnius prolixus	lysozyme	2E-059	gi|160222000	71	84	100	Rhodnius prolixus	LYZ1	8E-033	LYZ1 8e-033| LYZ1 2e-030| Lys 9e-027| PRK15328 | PRK02255 | Putrescine_carbamoyltransferase | LT_GEWL | SLT | DUF2481 | PBP2_TAXI_TRAP_like_1 |	PhSigP-43415_FR6_6-151	417	2067	2156	100
PhSigP-61608_FR2_1245-1376	105	PhSigP-61608_FR2_1245-1376	318		M	*	SIG	21-22	11.657	4.86	9.409	4.86	0	2	PhSigP-61608_FR2_1245-1376	524	38	Y	13.6252	0.0713753	20.1536	1.44121	hypothetical secreted protein precursor	s/uk	NR-LIGHT	1000	5.3	hypothetical protein, conserved in Plasmodium species	2.2	gi|221056066	42	59	5	Plasmodium knowlesi strain H	putative presenilin, partial	2.5	gi|604791910	30	44	15	Triatoma infestans	hypothetical_pr	2.3	hypothetical_protein | DUF364 | K_oxygenase |	PhSigP-61608_FR2_1245-1376	318	4156	524	100
Ph-16622	184	Ph-16622	552		R		CYT		20.67	9.32			0	0	Ph-16622	263	19	Y	13.3353	0.0709697	5.82727	0.415132	trypsin-like serine protease partial - probable fragment	pm/protease	HEMIPTERA	0	39.5	coagulation factor VII isoform X4	5E-072	gi|751200229	67	81	34	Solenopsis invicta	putative trypsin-like serine protease, partial	1E-107	gi|656772598	98	100	40	Panstrongylus megistus	Tryp_SPc	2E-053	Tryp_SPc 2e-053| Tryp_SPc 2e-053| Trypsin 4e-043| COG5640 8e-017| COG3591 | DUF1986 | Trypsin_2 | PH1_FGD5_FGD6 |	Ph-16622	552	5980	263	100
Ph-2096	365	Ph-2096	1098		Q	*	CYT		41.74	5.96			7	0	Ph-2096	2483	191	Y	13.1145	0.0758237	27.6581	2.09799	Rhomboid family - probable fragment - 7 predicted membrane helices	st membrane	KOG	1e-53	75	rhomboid-related protein 3	6E-097	gi|645015359	48	66	98	Nasonia vitripennis	putative rhomboid family, partial	1E-141	gi|604786133	64	80	98	Triatoma infestans	Rhomboid	3E-027	Rhomboid 3e-027| COG0705 1e-016| PTZ00101 4e-011| hypothetical_protein 3e-010| GlpG_protein 1e-006| EFh 2e-006| PRK10907 2e-005| FRQ1 4e-005| EF-hand_7 3e-004| COG4487 0.006|	Ph-2096	1098	7475	2483	100
PhSigP-17350_FR6_1-190	187	PhSigP-17350_FR6_1-190	567		M		SIG	27-28	21.153	6.88	18.172	5.64	0	4	PhSigP-17350_FR6_1-190	2269	180	Y	12.7125	0.0781934	48.944	3.82879	inactive pancreatic lipase-related protein 1-like isoform X1 - probable fragment - signalP detected	s/met/lipd inactive	HEMIPTERA	2e-46	30.7	inactive pancreatic lipase-related protein 1-like isoform X1	4E-045	gi|193587079	53	67	31	Acyrthosiphon pisum	inactive pancreatic lipase-related protein 1-like isoform X1	2E-046	gi|193587079	53	67	31	Acyrthosiphon pisum	Pancreat_lipase	2E-016	Pancreat_lipase_like 2e-016| Lipase 2e-012| ttLC_FACS_AEE21_like | PLN02683 | Rota_NS53 | SoxD | vWA_micronemal_protein |	PhSigP-17350_FR6_1-190	567	1381	2269	99.8236
PhSigP-60829_FR5_120-256	126	PhSigP-60829_FR5_120-256	381		M	*	SIG	28-29	14.129	9.26	11.054	9.38	0	0	PhSigP-60829_FR5_120-256	87	6	Y	12.6037	0.0672345	2.79282	0.189932	rna-directed dna polymerase from transposon bs partial - probable fragment - signalP detected	te	HEMIPTERA	4e-27	10.4	uncharacterized protein LOC101743910	1E-012	gi|512887376	36	54	15	Bombyx mori	putative rna-directed dna polymerase from transposon bs, partial	4E-027	gi|604783030	45	67	10	Triatoma infestans	RT_nLTR_like	4E-015	RT_nLTR_like 4e-015| RVT_1 4e-006| RT_like 0.003| TERT 0.010| PRK09632 0.013| MtLigD_Pol_like 0.030| hypothetical_protein 0.058| TEL1 | RT_ZFREV_like | RT_Bac_retron_I |	PhSigP-60829_FR5_120-256	381	3964	87	100
Ph-62556	380	Ph-62556	1143		L	*	CYT		43.047	5.4			0	0	Ph-62556	24101	1993	Y	12.2571	0.0815413	257.892	21.0297	SERine Proteinase INhibitors	s/protinh	CDD	0	101.3	serpin	1E-117	gi|507848876	57	76	94	Panstrongylus megistus	putative serpin length	1E-124	gi|485217486	63	78	94	Rhodnius prolixus	SERPIN	1E-109	SERPIN e-109| Serpin e-109| SERPIN 2e-093| PAI-2 3e-090| ovalbumin_like 6e-085| ov-serpin 2e-079| alpha-1-antitrypsin_like 7e-070| bacterial_SERPIN 4e-064| COG4826 5e-063| plant_SERPIN 1e-062|	Ph-62556	1143	7931	24101	100
Ph-16095	282	Ph-16095	849		T	*	ANC		32.901	6.23	28.97	5.61	1	0	Ph-16095	4275	353	Y	12.2464	0.0814068	61.5853	5.01463	sodium/potassium-transporting ATPase subunit beta-2 - Membrane anchor detected	tr membrAnchor	NR-LIGHT	0	87	sodium/potassium-transporting ATPase subunit beta-2	1E-103	gi|752882654	64	77	87	Camponotus floridanus	putative sodium/potassium-transporting atpase subunit beta-2	1E-166	gi|604790902	95	96	90	Triatoma infestans	Na_K-ATPase	1E-044	Na_K-ATPase 1e-044| Potassium-transporting_ATPase_subunit_... 131 4e-031 4e-031| YbiR_permease | PLN02893 | PLN02198 | PLN02960 | PLN02542 | PRK10787 |	Ph-16095	849	5522	4275	100
Ph-62224	421	Ph-62224	1266		G	*	CYT		48.573	5.41			0	0	Ph-62224	19861	1654	Y	12.1697	0.0821175	191.874	15.757	Serine carboxypeptidase	pm/protease	PFAM	2e-70	100.7	serine carboxypeptidase 1	1E-115	gi|588269607	47	68	91	Triatoma infestans	putative serine carboxypeptidase	1E-173	gi|485218891	67	82	92	Rhodnius prolixus	Peptidase_S10	1E-069	Peptidase_S10 1e-069| PLN02209 2e-030| PTZ00472 6e-027| COG2939 4e-024| PLN03016 8e-024| PLN02213 3e-014| Proline_iminopeptidase | DAP2 | Abhydrolase_1 | Putative_rRNA_methyltransferase_YqxC |	Ph-62224	1266	7617	19861	97.5513
PhSigP-10230_FR3_1-68	66	PhSigP-10230_FR3_1-68	201		M	*	SIG	27-28	7.753	8.96	4.549	9.19	0	0	PhSigP-10230_FR3_1-68	130	10	Y	11.9847	0.0752752	7.91035	0.600034	rna-directed dna polymerase from mobile element jockey-like protein partial - signalP detected	nr	HEMIPTERA	8e-15	25.3	uncharacterized protein LOC105194286	2E-009	gi|751209574	50	71	8	Solenopsis invicta	putative rna-directed dna polymerase from mobile element jockey-like protein,	8E-015	gi|656761307	94	97	25	Panstrongylus megistus	BAR_Gvp36	7.1	BAR_Gvp36 | RfbD | PRK12482 |	PhSigP-10230_FR3_1-68	201	1129	130	100
PhSigP-43642	116	PhSigP-43642	349		M		SIG	20-21	12.544	7.61	10.414	5.42	0	8	PhSigP-43642	992	84	Y	11.835	0.0834168	34.7644	2.90286	hypothetical secreted protein precursor	s/uk	NR-LIGHT	1000	2.3	AGAP009450-PA-like protein	2.9	gi|668450721	44	58	2	Anopheles sinensis	cathepsin F-like cysteine protease	0.50	gi|161408101	30	57	6	Plautia stali	hypothetical_pr	0.60	hypothetical_protein | PLN02889 | PRK13574 | COG0478 | DUF4392 | PHA02952 | PRK15012 | FleN-like | PLN03137 | ADP-heptose--LPS_heptosyltransferase_2... 25 9.4 |	PhSigP-43642	349	4719	992	100
Ph-62005	369	Ph-62005	1110		P	*	CYT		42.268	6.35			0	1	Ph-62005	3574	307	Y	11.7674	0.084681	39.3804	3.3357	Triglyceride lipase-cholesterol esterase	met/lipd	KOG	0	91.8	lipase 3-like	8E-091	gi|751199162	44	63	87	Solenopsis invicta	Lipase 3, partial	1E-101	gi|732646008	49	65	84	Lygus hesperus	PLN02872	1E-040	PLN02872 1e-040| Abhydro_lipase 2e-016| Abhydrolase_1 1e-007| MhpC 1e-004| PhaC 0.018| Abhydrolase_6 0.020| Abhydrolase_5 0.031| RPS1A 0.053| Ribosomal_S3Ae | Se_sel_red_Mo |	Ph-62005	1110	6814	3574	100
Ph-15511	179	Ph-15511	537		E		CYT		19.645	4.15			0	20	Ph-15511	275	23	Y	11.6198	0.0821755	6.26335	0.516565	Arginine--tRNA ligase partial - 21 NetOglyc sites	uc	HEMIPTERA	5e-56	96.6	hypothetical protein Phum_PHUM492370	5E-021	gi|242020406	38	54	30	Pediculus humanus corporis	Arginine--tRNA ligase, partial	5E-056	gi|732619025	74	88	97	Lygus hesperus	lept_O_ant_chp1	0.25	lept_O_ant_chp1 | PRK14469 | 18 | PRK08360 | Fe-ADH | Cyt_c_ox_IV | PTZ00472 | PRK10314 | PRK07488 | Acetyltransf_CG |	Ph-15511	537	5443	275	100
PhSigP-50398_FR6_262-317	50	PhSigP-50398_FR6_262-317	153		M	*	SIG	20-21	5.703	6.51	3.553	8.23	1	1	PhSigP-50398_FR6_262-317	205	17	Y	11.5494	0.0813776	16.3874	1.34008	hypothetical secreted protein precursor	s/uk	NR-LIGHT	1000	3.3	serine/threonine-protein kinase 11-interacting protein isoform X2	41	gi|752867790	42	55	3	Camponotus floridanus	HEAT repeat-containing protein 5B-like	21	gi|662195490	44	65	1	Diaphorina citri	Histidinol_dh	2.7	Histidinol_dh | C2_plant_PLD |	PhSigP-50398_FR6_262-317	153	2404	205	100
PhSigP-27630_FR5_45-419	362	PhSigP-27630_FR5_45-419	1092		M		SIG	22-23	41.45	6.12	39.007	5.97	0	0	PhSigP-27630_FR5_45-419	439	38	Y	11.415	0.0851637	4.91689	0.419694	thyrotropin receptor-like - signalP detected	st/secreted thyrotropin	NR-LIGHT	3e-50	36.4	thyrotropin receptor-like	3E-050	gi|642928198	38	55	36	Tribolium castaneum	neuropeptide GPCR A48	4E-049	gi|549137495	40	56	36	Nilaparvata lugens	LRR_RI	2E-009	LRR_RI 2e-009| LRR_1 7e-009| LRR_8 0.002| PRK14942 | PLN03210 | 14-3-3_sigma | PRK14298 | PLN02350 | 6-phosphogluconate_dehydrogenase_decar... 30 1.9 | ABC_ATPase |	PhSigP-27630_FR5_45-419	1092	1520	439	99.6337
PhSigP-20158_FR1_17-87	70	PhSigP-20158_FR1_17-87	216		M		SIG	-1	7.781	9.88			1	0	PhSigP-20158_FR1_17-87	45	3	Y	11.4085	0.0643112	2.54805	0.167509	Unknown product	uk				lysozyme precursor	42	gi|260447050	38	56	7	Tribolium castaneum	kunitz-type proteinase inhibitor kalicludin-1-like	12	gi|328721440	30	49	59	Acyrthosiphon pisum	CYTH-like_Pase	7.3	CYTH-like_Pase |	PhSigP-20158_FR1_17-87	216	1451	45	98.1481
Ph-60	102	Ph-60	309		I	*	BL	-1	11.753	9.87			1	0	Ph-60	846	75	Y	11.2884	0.0873175	33.4858	2.92735	Unknown product	uk				uncharacterized protein LOC100167032	1E-021	gi|328705955	62	89	18	Acyrthosiphon pisum	hypothetical protein CM83_105609, partial	5E-024	gi|732635107	61	81	70	Lygus hesperus	SLC5sbd_YidK	0.55	SLC5sbd_YidK | PRK10484 | SLC5sbd_SGLT1-like | SLC5sbd_vSGLT | AbiF | Chromate_transport_protein | UPF0118 | Putative_lipid_II_flippase_FtsW |	Ph-60	309	5004	846	100
PhSigP-62383_FR1_364-504	140	PhSigP-62383_FR1_364-504	426		M		SIG	30-31	15.496	4.68	11.98	4.62	0	7	PhSigP-62383_FR1_364-504	133	11	Y	11.2395	0.080949	3.81848	0.311426	hypothetical secreted protein precursor	s/imm s/uk	NR-LIGHT	1000	16	pollen-specific leucine-rich repeat extensin-like protein 3	3E-012	gi|328705763	71	75	16	Acyrthosiphon pisum	pollen-specific leucine-rich repeat extensin-like protein 3	2E-013	gi|328705763	71	75	16	Acyrthosiphon pisum	SelB_euk	0.22	SelB_euk | MM_CoA_mutase_beta | NosD | {ManC} | COG1944 | Heterogeneous_nuclear_ribonucleoprotei... 27 2.8 | NfsA_FRP | entF | PLN03209 | Totivirus_coat |	PhSigP-62383_FR1_364-504	426	4342	133	99.061
PhSigP-42720_FR4_11-424	405	PhSigP-42720_FR4_11-424	1218		M	*	SIG	28-29	45.272	8.55	41.97	8.49	0	0	PhSigP-42720_FR4_11-424	5639	513	Y	11.1254	0.0896936	56.6243	5.07974	serine protease protein 42 isoform 1 precursor partial - signalP detected	s/protease	HEMIPTERA	0	99.7	venom serine protease 34-like	7E-070	gi|752893391	38	56	99	Camponotus floridanus	putative serine protease protein 42 isoform 1 precursor, partial	0.0	gi|604788585	82	90	100	Triatoma infestans	Tryp_SPc	4E-052	Tryp_SPc 4e-052| Tryp_SPc 4e-050| Trypsin 6e-037| COG5640 4e-014| CUB 3e-006| CUB 6e-005| CUB 0.001| ATP-dependent_helicase/deoxyribonuclea... 35 0.049 0.049| Peptidase_S6 | TCP1_gamma |	PhSigP-42720_FR4_11-424	1218	2040	5639	100
PhSigP-44881_FR5_143-244	93	PhSigP-44881_FR5_143-244	282		M	*	ANC		11.15	7.93			3	0	PhSigP-44881_FR5_143-244	76	6	Y	11.0101	0.0768394	3.29619	0.25661	Unknown product - 4 predicted membrane helices - Membrane anchor detected	uk membrane membrAnchor				conserved Plasmodium protein, unknown function	0.001	gi|641581803	27	40	2	Plasmodium reichenowi	NADH dehydrogenase subunit 2 (mitochondrion)	4E-004	gi|430727986	40	47	22	Aleurodicus dispersus				PhSigP-44881_FR5_143-244	282	2138	76	100
Ph-58392	311	Ph-58392	933		L		CYT		36.573	7.88			0	0	Ph-58392	1390	128	Y	10.927	0.0907416	18.2214	1.65463	ecdysteroid kinase partial	met/lipd	HEMIPTERA	0	79.1	hypothetical protein AaeL_AAEL014436	2E-035	gi|157105219	33	52	38	Aedes aegypti	putative ecdysteroid kinase, partial	1E-147	gi|604788719	81	89	79	Triatoma infestans	EcKinase	2E-049	EcKinase 2e-049| CHK 2e-029| DUF1679 6e-009| APH 0.050| HomoserineK_II 0.085| COG3173 | secA | PRK09605 | APH_ChoK_like | SecA_DEAD |	Ph-58392	933	9434	1390	100
PhSigP-59508_FR3_172-226	53	PhSigP-59508_FR3_172-226	162		M	*	SIG	16-17	6.346	7.51	4.308	6.77	0	0	PhSigP-59508_FR3_172-226	140	12	Y	10.921	0.0839239	10.5697	0.893384	hypothetical secreted protein precursor	s/uk	NR-LIGHT	1000	41.4	wsv094	1.7	gi|417072322	30	41	41	White spot syndrome virus	probable RNA-binding protein orb2	2.5	gi|662196309	56	62	6	Diaphorina citri	SIR2	8.0	SIR2 |	PhSigP-59508_FR3_172-226	162	3643	140	100
PhSigP-62662_FR6_46-656	608	PhSigP-62662_FR6_46-656	1827		M	*	SIG	16-17	68.622	8.28	66.936	8.01	0	1	PhSigP-62662_FR6_46-656	10503	981	Y	10.8462	0.0920954	70.311	6.47593	Acetylcholinesterase/Butyrylcholinesterase - signalP detected	st/secreted Acetylcholinesterase/Butyrylcholinesterase	KOG	0	93.8	acetylcholinesterase 1	0.0	gi|345101189	83	91	94	Cimex lectularius	putative acetylcholinesterase/butyrylcholinesterase	0.0	gi|604788333	95	97	100	Triatoma infestans	COesterase	1E-169	COesterase e-169| Esterase_lipase e-137| PnbA 2e-079| Aes 6e-011| Abhydrolase_3 2e-010| PRK10162 6e-005| Abhydrolase_5 0.059| PLN02822 | COG0610 | FBP_aldolase_I |	PhSigP-62662_FR6_46-656	1827	4401	10503	100
Ph-58957	285	Ph-58957	858		K	*	CYT		31.216	8.9			0	1	Ph-58957	8938	836	Y	10.8291	0.0922233	127.409	11.7514	cathepsin d partial - probable fragment	pm/protease	HEMIPTERA	0	67.4	cathepsin D	3E-081	gi|301030231	52	72	67	Triatoma infestans	putative cathepsin d, partial	1E-103	gi|604789195	67	80	67	Triatoma infestans	Asp	7E-077	Asp 7e-077| Cathepsin_D2 1e-074| Cathepsin_D_like 1e-074| phytepsin 2e-072| pepsin_A 4e-068| pepsin_like 6e-066| Proteinase_A_fungi 7e-066| renin_like 2e-065| Cathespin_E 1e-063| gastricsin 7e-060|	Ph-58957	858	10104	8938	100
Ph-45775	511	Ph-45775	1536		S	*	CYT		58.278	8.93			2	2	Ph-45775	2358	222	Y	10.723	0.0928001	18.7759	1.74315	Acyl-CoA reductase - 3 predicted membrane helices	met/lipd membrane	KOG	0	112.4	putative fatty acyl-CoA reductase CG5065	1E-151	gi|193636566	50	70	97	Acyrthosiphon pisum	putative acyl-coa reductase, partial	0.0	gi|656773137	94	97	100	Panstrongylus megistus	FAR-N_SDR_e	8E-097	FAR-N_SDR_e 8e-097| NAD_binding_4 1e-057| PLN02996 1e-035| MupV_like_SDR_e 6e-030| PLN02503 6e-030| FAR_C 8e-021| SDR_e1 1e-017| Sterile 6e-017| PRK07201 4e-013| L-aminoadipate-semialdehyde_dehydrogen... 66 4e-011 4e-011|	Ph-45775	1536	7944	2358	100
Ph-23093	153	Ph-23093	459		S		CYT		17.289	6.29			0	0	Ph-23093	146	13	Y	10.5755	0.0872066	3.89035	0.341588	Heparin-binding growth factor 1 precursor	st	NR-LIGHT	3e-33	86.1	Heparin-binding growth factor 1 precursor, putative	3E-033	gi|242023501	50	67	86	Pediculus humanus corporis	fibroblast growth factor 1-like isoform X1	3E-022	gi|641665440	41	59	76	Acyrthosiphon pisum	FGF	7E-025	FGF 7e-025| FGF 2e-022| FGF 2e-022| pyrrolo-quinoline_quinone | COG2933 | Adeno_100 | M14_AGBL5_like |	Ph-23093	459	5838	146	100
PhSigP-36675_FR3_1-106	94	PhSigP-36675_FR3_1-106	285		M	*	SIG	20-21	9.573	9.47	7.584	9.63	0	2	PhSigP-36675_FR3_1-106	655	62	Y	10.5433	0.093199	28.109	2.62373	Pupal cuticle protein G1A partial - signalP detected	extmat	HEMIPTERA	3e-12	41.6	uncharacterized protein LOC100168043 precursor	3E-006	gi|240849541	43	50	69	Acyrthosiphon pisum	Pupal cuticle protein G1A, partial	3E-012	gi|732633377	59	70	42	Lygus hesperus	omega-3_polyun	0.48	omega-3_polyunsaturated_fatty_acid_syn... 29 0.48 | PRK14951 | PRK14971 | PRK10118 | PRK12323 | PRK07764 |	PhSigP-36675_FR3_1-106	285	1727	655	100
PhSigP-20077_FR3_13-93	77	PhSigP-20077_FR3_13-93	234		M	*	SIG	30-31	8.65	9.73	5.299	9.06	2	0	PhSigP-20077_FR3_13-93	1646	158	Y	10.4981	0.0945991	86.0325	8.14354	Unknown product - signalP detected - 2 predicted membrane helices	uk membrane				uncharacterized protein LOC100679270 isoform X9	24	gi|645020818	30	63	32	Nasonia vitripennis	putative gpi mannosyltransferase 2, partial	1.9	gi|604784011	30	43	20	Triatoma infestans				PhSigP-20077_FR3_13-93	234	1448	1646	100
Ph-10772	401	Ph-10772	1206		W	*	CYT		47.565	5.93			0	1	Ph-10772	2115	204	Y	10.4624	0.0950688	21.4492	2.04011	ecdysteroid kinase partial	met/lipd	HEMIPTERA	0	100	hypothetical protein AND_008126	2E-043	gi|568250587	29	51	96	Anopheles darlingi	putative ecdysteroid kinase, partial	0.0	gi|656764647	91	95	100	Panstrongylus megistus	EcKinase	2E-061	EcKinase 2e-061| CHK 2e-036| DUF1679 6e-012| APH 0.003| APH_ChoK_like | PRK09112 | M14_ASTE |	Ph-10772	1206	11044	2115	100
Ph-37655	107	Ph-37655	324		A	*	CYT		12.226	9.13			0	1	Ph-37655	462	44	Y	10.4113	0.093712	17.44	1.63787	insect pheromone-binding family	s/	HEMIPTERA	4e-56	84.2	chemosensory protein 7 precursor	8E-037	gi|113951719	65	83	81	Tribolium castaneum	putative insect pheromone-binding family	4E-056	gi|604790496	94	97	84	Triatoma infestans	OS-D	3E-038	OS-D 3e-038| VHS_ENTH_ANTH | CRD_SMO | TrwB | dnd_assoc_1 | TrwB_AAD_bind | PRK02925 |	Ph-37655	324	6540	462	100
Ph-20077	337	Ph-20077	1014		M	*	CYT		39.243	7.66			0	1	Ph-20077	5386	525	Y	10.3838	0.0961027	64.9646	6.24443	sulfotransferase	detox	HEMIPTERA	0	100	Sulfotransferase 1C4	6E-081	gi|307178213	48	65	95	Camponotus floridanus	putative sulfotransferase	0.0	gi|485218018	87	94	100	Rhodnius prolixus	Sulfotransfer_1	6E-050	Sulfotransfer_1 6e-050| PLN02164 2e-011| Sulfotransfer_3 0.008| PRK13578 | PGM_like4 | gliding_motility-related_protein | WavE | GH3 | PTKc_Tie | PTKc_Tie1 |	Ph-20077	1014	5779	5386	100
PhSigP-46496_FR5_1-224	216	PhSigP-46496_FR5_1-224	651		M	*	SIG	16-17	24.892	9.27	23.078	9.36	0	0	PhSigP-46496_FR5_1-224	18530	1819	Y	10.3248	0.096796	348.131	33.6995	secreted protein - signalP detected	s/	HEMIPTERA	2e-77	97.7	hypothetical protein PCYB_114090	0.17	gi|457872834	24	45	32	Plasmodium cynomolgi strain B	putative secreted protein	2E-077	gi|485221413	64	79	98	Rhodnius prolixus	PRK06241	1.4	PRK06241 | COG1303 | PRK05249 | PHA02896 | PBP1_mGluR_groupIII | PLN02340 |	PhSigP-46496_FR5_1-224	651	2213	18530	100
Ph-57354	1690	Ph-57354	5073		P	*	CYT		194.585	5.75			0	1	Ph-57354	119079	11892	Y	10.1536	0.0984781	287.09	28.2723	Viral protein found on Panstrongylus lignarius transcriptome	vir/	NR-LIGHT	0	54.4	polyprotein	0.0	gi|297578409	34	51	54	Slow bee paralysis virus	hypothetical protein CM83_37293, partial	2E-094	gi|732604865	29	46	95	Lygus hesperus	rhv_like	6E-029	rhv_like 6e-029| RNA_helicase 5e-015| Rhv 5e-008| Calici_coat 1e-007| CRPV_capsid 9e-004| AAA_16 0.056| conserved_hypothetical_protein | AAA_5 | NAD_bind_Glutamyl_tRNA_reduct | AAA_PrkA |	Ph-57354	5073	8810	119079	100
PhSigP-32535_FR1_1-76	71	PhSigP-32535_FR1_1-76	216		M	*	SIG	18-19	7.988	8.99	5.938	9.24	1	0	PhSigP-32535_FR1_1-76	39	3	Y	9.88738	0.0739579	2.20831	0.167509	Unknown product - signalP detected	uk				AAEL017324-PA, partial	11	gi|403183342	36	53	11	Aedes aegypti	Polycystin-2	0.13	gi|732648674	56	65	3	Lygus hesperus	PRK14703	0.56	PRK14703 | PRK10507 |	PhSigP-32535_FR1_1-76	216	1622	39	100
PhSigP-1480_FR4_3-303	279	PhSigP-1480_FR4_3-303	843		M		BL	19-20	31.437	9.14	29.401	9.2	0	6	PhSigP-1480_FR4_3-303	1006	104	Y	9.71595	0.101842	14.5955	1.48791	contactin-associated protein like 5-1	cs	HEMIPTERA	5e-85	13.4	contactin-associated protein like 5-1	1E-083	gi|328702470	62	76	13	Acyrthosiphon pisum	hypothetical protein	1E-110	gi|743554093	73	83	94	Lygus hesperus	KU	3E-012	KU 3e-012| KU 3e-012| Kunitz_BPTI 1e-011| Laminin_G_2 3e-008| LamG 2e-007| LamG 2e-007| Laminin_G_1 0.002| Laminin_G_3 | PRK03080 | PRK15130 |	PhSigP-1480_FR4_3-303	843	281	1006	99.4069
PhSigP-60477_FR3_425-528	102	PhSigP-60477_FR3_425-528	309		M	*	SIG	22-23	12.507	10.19	9.824	10.15	0	0	PhSigP-60477_FR3_425-528	67	6	Y	9.70629	0.0870093	2.65195	0.234188	hypothetical secreted protein precursor	s/uk	NR-LIGHT	1000	0.9	hypothetical protein YYE_01305	0.15	gi|669196388	30	57	1	Plasmodium vinckei vinckei	uncharacterized protein LOC100576074	1.1	gi|328724446	35	54	38	Acyrthosiphon pisum	DUF4569	0.10	DUF4569 | PRK07093 | AcnA | PHA03325 | PRK11367 | PTZ00124 |	PhSigP-60477_FR3_425-528	309	3891	67	100
PhSigP-59166	426	PhSigP-59166	1279		M		SIG	21-22	48.666	7.92	46.544	7.62	1	0	PhSigP-59166	2476567	258980	Y	9.69748	0.103119	23682.5	2442.12	Viral protein found on Panstrongylus lignarius transcriptome	vir/	NR-LIGHT	0	23.7	nonstructural protein precursor	0.0	gi|20451029	97	99	24	Triatoma virus	putative nonstructural protein precursor, partial	0.0	gi|604791580	99	100	24	Triatoma infestans	RNA_helicase	2E-028	RNA_helicase 2e-028| DnaC 0.015| AAA_23 | AAA | Sms | SbcC | COG3596 | PRK04220 | AAA_29 | AAA_16 |	PhSigP-59166	1279	4852	2476567	100
Ph-51595	226	Ph-51595	681		A	*	CYT		25.201	9.09			0	0	Ph-51595	953	100	Y	9.56859	0.103365	17.1157	1.77102	hemolymph juvenile hormone binding protein partial	s/	HEMIPTERA	0	99.1	protein takeout-like	1E-050	gi|193645777	45	65	84	Acyrthosiphon pisum	putative hemolymph juvenile hormone binding protein, partial	1E-116	gi|604789762	88	95	99	Triatoma infestans	JHBP	5E-057	JHBP 5e-057| JHBP 1e-046| PLN00016 | RNA_pol | CamS_repeat | Phosphoglycerate_kinase | DNA_topoisomerase_3 | PRK13957 | Putative_protein_methyltransferase_AF_... 27 5.9 | stage_IV_sporulation_protein |	Ph-51595	681	9266	953	99.8532
PhSigP-23887_FR5_1-73	51	PhSigP-23887_FR5_1-73	159		M		SIG	37-38	5.711	4.53	1.498	4	1	0	PhSigP-23887_FR5_1-73	160	16	Y	9.54438	0.0979981	12.3075	1.21365	concentrative na+-nucleoside cotransporter cnt1/cnt2 partial - probable fragment - signalP detected	tr	HEMIPTERA	1e-22	9.4	sodium/nucleoside cotransporter 2-like	3E-008	gi|641650797	58	74	9	Acyrthosiphon pisum	putative concentrative na+-nucleoside cotransporter cnt1/cnt2, partial	1E-022	gi|604785105	98	100	9	Triatoma infestans	Purine_nucleos	5E-008	Purine_nucleoside_transport_protein_Nu... 52 5e-008 5e-008| NupC 2e-004|	PhSigP-23887_FR5_1-73	159	1485	160	97.4843
Ph-58945	1147	Ph-58945	3444		L	*	CYT		134.63	6.74			0	0	Ph-58945	7908	845	Y	9.47923	0.105356	28.0835	2.95914	hypothetical protein partial	uc	HEMIPTERA	0	99.9	hypothetical protein TcasGA2_TC008352	2E-051	gi|270006184	23	43	79	Tribolium castaneum	hypothetical protein, partial	0.0	gi|604782424	78	88	100	Triatoma infestans	PLN02279	0.062	PLN02279 0.062| STKc_SLK | STKc_STK10 | PRK04023 | DNA_polymerase_II_large_subunit | PRK14714 | PolC_DP2 | Dihydrolipoyl_dehydrogenase | coenzyme_PQQ_synthesis_protein_E |	Ph-58945	3444	10274	7908	99.9129
PhSigP-57667_FR2_15-88	62	PhSigP-57667_FR2_15-88	189		M	*	SIG	30-31	7.372	10.44	3.935	10.69	0	0	PhSigP-57667_FR2_15-88	295	31	Y	9.34864	0.103275	19.0901	1.97821	hypothetical secreted protein precursor	s/uk	NR-LIGHT	1000	13.2	melanopsin	18	gi|655865921	32	45	13	Oryctolagus cuniculus	dipeptidyl peptidase 9-like	12	gi|662204110	40	52	5	Diaphorina citri	PRK09255	1.7	PRK09255 | Type_IV_pilus_assembly_protein_PilF | Malate_synthase | malate_synt_A | COG1860 | PLN02626 |	PhSigP-57667_FR2_15-88	189	3207	295	100
PhSigP-55452_FR2_25-559	525	PhSigP-55452_FR2_25-559	1578		M	*	SIG	24-25	56.99	6.76	54.464	6.49	0	0	PhSigP-55452_FR2_25-559	9576	1055	Y	9.19595	0.108629	74.2208	8.06338	alkaline phosphatase - signalP detected	st/secreted alkaline	NR-LIGHT	0	95.9	alkaline phosphatase	1E-160	gi|751216455	55	72	96	Solenopsis invicta	putative alkaline phosphatase tissue-nonspecific isozyme-like isoform 1, partial	0.0	gi|604788293	89	95	100	Triatoma infestans	alkPPc	1E-124	alkPPc e-124| alkPPc e-111| Alk_phosphatase e-106| PhoA 1e-073| PRK10518 2e-037| Phosphodiest 0.007| COG1524 0.013| AslA | PHA03282 | chol_sulfatase |	PhSigP-55452_FR2_25-559	1578	2894	9576	100
Ph-4911	278	Ph-4911	837		F	*	CYT		31.496	9.44			6	2	Ph-4911	991	109	Y	9.13603	0.108352	14.4809	1.57063	D(1)-like dopamine receptor partial - 6 predicted membrane helices	st membrane	HEMIPTERA	0	100	5-hydroxytryptamine receptor 1A-like	2E-061	gi|512897544	44	62	63	Bombyx mori	D(1)-like dopamine receptor, partial	1E-122	gi|732591447	75	87	100	Lygus hesperus	7tm_1	6E-023	7tm_1 6e-023| PHA03087 4e-013| PHA02638 0.005| 7TM_GPCR_Srsx | ALDH_SGSD_AstD | PRK09917 | PHA02834 |	Ph-4911	837	9923	991	100
Ph-770	434	Ph-770	1302		G		SIG	24-25	48.51	8.83	46.095	8.77	12	1	Ph-770	3233	362	Y	9.03183	0.11038	30.3699	3.35328	transporter major facilitator superfamily - signalP detected - 12 predicted membrane helices	tr membrane	HEMIPTERA	0	96.6	facilitated trehalose transporter Tret1-like	8E-053	gi|328699079	27	50	91	Acyrthosiphon pisum	putative transporter major facilitator superfamily	0.0	gi|604788805	90	95	97	Triatoma infestans	Sugar_tr	2E-032	Sugar_tr 2e-032| Membrane_transporter 1e-027| xylE 3e-013| organic_anion_transporter 1e-010| Carboxylic_acid_transporter_protein_ho... 55 7e-008 7e-008| MFS 2e-007| Putative_metabolite_transport_protein 1e-006| MFS_1 2e-006| transport_protein 2e-006| Probable_glucarate_transporter 1e-005|	Ph-770	1302	6194	3233	100
PhSigP-55946_FR4_1-402	386	PhSigP-55946_FR4_1-402	1164		M		SIG	27-28	43.537	7.27	40.486	6.8	1	0	PhSigP-55946_FR4_1-402	1429	160	Y	9.00084	0.110333	15.0151	1.65783	lysosomal acid phosphatase partial - signalP detected	pm/protease	HEMIPTERA	0	97.7	Lysosomal acid phosphatase precursor, putative	5E-040	gi|242020246	32	53	91	Pediculus humanus corporis	putative lysosomal acid phosphatase, partial	0.0	gi|656764179	91	96	98	Panstrongylus megistus	His_Phos_2	5E-034	His_Phos_2 5e-034| HP_HAP_like 7e-016| HP 2e-009| HP_PGM_like 0.002| His_Phos_1 0.004| PGAM 0.011| phoE | Malto-oligosyltrehalose_trehalohydrola... 31 0.79 | Zn_ADH10 | PRK15416 |	PhSigP-55946_FR4_1-402	1164	2951	1429	99.6564
Ph-57667	72	Ph-57667	219		M	*	CYT		8.344	6.56			0	0	Ph-57667	298	33	Y	8.8882	0.108834	16.6426	1.81736	G protein gamma subunit-like motifs	st	CDD	9e-13	100	LOW QUALITY PROTEIN: guanine nucleotide-binding protein subunit gamma-e	8E-035	gi|752880741	95	98	58	Camponotus floridanus	putative g protein gamma subunit-like motif	3E-037	gi|604788175	100	100	100	Triatoma infestans	G-gamma	5E-013	G-gamma 5e-013| GGL 9e-013| GGL 1e-009| PRK14511 | PRK14018 |	Ph-57667	219	8699	298	100
Ph-40423	1025	Ph-40423	3075		S		CYT		119.55	9.22			0	0	Ph-40423	1305	149	Y	8.82258	0.112504	5.19055	0.584404	endonuclease-reverse transcriptase partial	te	HEMIPTERA	0	93.5	uncharacterized protein LOC105204247	3E-049	gi|751235635	26	49	101	Solenopsis invicta	putative endonuclease-reverse transcriptase, partial	0.0	gi|656775047	93	96	94	Panstrongylus megistus	RT_nLTR_like	1E-040	RT_nLTR_like 1e-040| RVT_1 2e-019| Exo_endo_phos_2 3e-011| RT_G2_intron 3e-007| hypothetical_protein 9e-005| XthA 1e-004| R1-I-EN 0.001| Exo_endo_phos 0.003| EEP 0.003| L1-EN 0.007|	Ph-40423	3075	7139	1305	100
PhSigP-58816_FR5_1143-1208	57	PhSigP-58816_FR5_1143-1208	174		M	*	SIG	-1	6.712	7.77			0	0	PhSigP-58816_FR5_1143-1208	987831	115728	Y	8.656	0.115526	69435.5	8021.6	hypothetical secreted protein precursor	s/uk	NR-LIGHT	1000	6	MFS general substrate transporter	93	gi|599157251	48	51	6	Aspergillus ruber CBS 135680	ATP synthase A chain subunit 6 (mitochondrion)	21	gi|12666561	32	44	26	Myzocallis pictus	Aconitase_2_N	3.6	Aconitase_2_N | RIC1 |	PhSigP-58816_FR5_1143-1208	174	3414	987831	100
PhSigP-10553_FR5_228-292	62	PhSigP-10553_FR5_228-292	189		M	*	SIG	19-20	7.981	11.29	5.566	11.62	1	0	PhSigP-10553_FR5_228-292	128	14	Y	8.65357	0.107019	8.28317	0.893384	hypothetical secreted protein precursor	s/uk	NR-LIGHT	1000	2.3	conserved Plasmodium protein, unknown function	1.3	gi|641580131	38	54	2	Plasmodium reichenowi	NADH dehydrogenase subunit 6 (mitochondrion)	0.39	gi|430727981	29	57	44	Aleurodicus dispersus	SDH_sah	0.43	SDH_sah |	PhSigP-10553_FR5_228-292	189	1148	128	100
PhSigP-44539_FR6_75-317	238	PhSigP-44539_FR6_75-317	720		M		SIG	15-16	26.927	6.64	25.198	6.4	0	0	PhSigP-44539_FR6_75-317	4596	540	Y	8.61508	0.115836	78.0721	9.04551	secreted protein precursor partial - signalP detected	s/	HEMIPTERA	2e-60	100	50 kDa midgut protein	2E-005	gi|157361569	28	50	29	Phlebotomus papatasi	putative secreted protein precursor, partial	2E-060	gi|604791578	54	72	100	Triatoma infestans	COG5589	0.39	COG5589 | COG0429 | tolB | PseudoU_synth_PUS1_PUS2 | PTZ00216 | NTP_transf_5 | GT8_Glycogenin |	PhSigP-44539_FR6_75-317	720	2124	4596	99.4444
Ph-56221	72	Ph-56221	216		M		CYT		8.345	5.79			0	0	Ph-56221	14782	1742	Y	8.60028	0.116201	837.005	97.2671	acyl-coa-binding protein 5	met/lipd	HEMIPTERA	1e-35	82.7	acyl-CoA-binding protein 5	1E-032	gi|471271542	88	100	83	Rhodnius prolixus	putative acyl-coa-binding protein 5	1E-035	gi|656760753	95	100	83	Panstrongylus megistus	ACBP	1E-021	ACBP 1e-021| ACBP 2e-021| ACB 1e-018| PTZ00458 0.011| creatine_kinase_like | RRM2_RBM40_like | F-protein |	Ph-56221	216	7087	14782	100
Ph-10645	290	Ph-10645	873		P	*	CYT		33.566	7.47			0	0	Ph-10645	3134	370	Y	8.56647	0.116382	43.9069	5.11163	Phosphatidylinositol transfer protein SEC14	met/lipd	KOG	6e-29	83.2	conserved hypothetical protein	1E-073	gi|242024209	49	69	80	Pediculus humanus corporis	putative phosphatidylinositol transfer protein sec14, partial	1E-164	gi|656763269	96	98	100	Panstrongylus megistus	CRAL_TRIO	2E-018	CRAL_TRIO 2e-018| SEC14 1e-017| SEC14 2e-014| CRAL_TRIO_2 2e-008| CRAL_TRIO_N | cysS | Alg14 | PI3Kc_C2_gamma | Acetyltransf_4 | TolB |	Ph-10645	873	11018	3134	100
Ph-59590	488	Ph-59590	1467		Q	*	BL	29-30	54.242	7.27	50.911	6.54	5	0	Ph-59590	10888	1308	Y	8.435	0.118452	90.775	10.7535	Conserved plasma membrane protein - 5 predicted membrane helices	uc/memb membrane	KOG	0	92	conserved hypothetical protein	1E-170	gi|242006107	61	79	77	Pediculus humanus corporis	putative conserved plasma membrane protein, partial	0.0	gi|604786183	99	99	100	Triatoma infestans	Tweety_N	1E-133	Tweety_N e-133| Tweety 8e-097| Baculo_PEP_C | UPF0560 | PRK13356 | Prominin | COG2194 | Tetraspannin | PRK05777 | TraG_N |	Ph-59590	1467	10971	10888	100
PhSigP-60477_FR6_10-80	63	PhSigP-60477_FR6_10-80	192		M	*	SIG	24-25	7.389	9.61	4.631	9.81	2	0	PhSigP-60477_FR6_10-80	58	6	Y	8.40246	0.100282	3.69467	0.376896	Unknown product - signalP detected - 2 predicted membrane helices	uk membrane				AGAP008950-PA	14	gi|158299614	28	52	15	Anopheles gambiae str. PEST	NADH dehydrogenase subunit 5 (mitochondrion)	2.5	gi|657941471	27	50	9	Paratrioza sinica	CstA	6.3	CstA | PHA02791 | ETR_like_1 |	PhSigP-60477_FR6_10-80	192	3892	58	100
PhSigP-21308_FR3_1-74	50	PhSigP-21308_FR3_1-74	156		M		ANC		6.286	4.72	0.934	5.52	1	0	PhSigP-21308_FR3_1-74	66	7	Y	8.36624	0.103026	5.17449	0.541184	C-C chemokine receptor type 11 - Membrane anchor detected	imm membrAnchor	HEMIPTERA	1e-14	12	uncharacterized protein LOC726695 isoform X2	0.004	gi|571559542	29	58	9	Apis mellifera	putative conserved plasma membrane protein, partial	1E-020	gi|604782654	85	87	16	Triatoma infestans	UPF0182	8.9	UPF0182 |	PhSigP-21308_FR3_1-74	156	1466	66	98.7179
PhSigP-57052_FR2_1654-1727	55	PhSigP-57052_FR2_1654-1727	171		M		SIG	21-22	6.036	9.38	3.779	8.29	0	2	PhSigP-57052_FR2_1654-1727	231	27	Y	8.36624	0.114762	16.5221	1.90432	hypothetical secreted protein precursor	s/uk	NR-LIGHT	1000	10.1	homeobox protein Nkx-2.1-like	32	gi|524864726	37	53	10	Aplysia californica	putative mitochondrial ribosomal protein l32, partial	35	gi|656761997	36	60	15	Panstrongylus megistus	PRK14050	3.1	PRK14050 | DUF2480 | COG4733 |	PhSigP-57052_FR2_1654-1727	171	3111	231	97.076
Ph-60469	259	Ph-60469	780		S	*	CYT		28.341	8.63			0	0	Ph-60469	8509	1041	Y	8.28109	0.120627	133.423	16.0964	17-beta-hydroxysteroid dehydrogenases	met/lipd	CDD	2e-68	102	estradiol 17-beta-dehydrogenase 12	8E-043	gi|557762562	41	62	74	Musca domestica	putative 17-beta-hydroxysteroid dehydrogenase, partial	1E-111	gi|604783861	78	88	88	Triatoma infestans	17beta-HSD1_lik	2E-068	17beta-HSD1_like_SDR_c 2e-068| DltE 9e-043| PLN02780 3e-034| SDR_c 1e-032| fabG 1e-032| fabG 2e-028| FabG 2e-028| 11beta-HSD1_like_SDR_c 3e-028| Ga5DH-like_SDR_c 2e-027| COG4221 2e-026|	Ph-60469	780	11319	8509	100
Ph-58816	1346	Ph-58816	4041		Y	*	CYT		152.151	6.31			2	0	Ph-58816	13008644	1598352	Y	8.25346	0.121161	39372.4	4770.41	Viral protein found on Panstrongylus lignarius transcriptome	vir/ membrane	NR-LIGHT	0	74.9	nonstructural protein precursor	0.0	gi|20451029	97	99	75	Triatoma virus	putative nonstructural protein precursor, partial	0.0	gi|604791580	99	99	75	Triatoma infestans	RNA_dep_RNAP	1E-066	RNA_dep_RNAP 1e-066| RdRP_1 7e-041| RNA_helicase 1e-028| Peptidase_C4 8e-004| Peptidase_C3G 0.011| DnaC 0.024| AAA_23 | Peptidase_C3 | AAA | RdRP_4 |	Ph-58816	4041	10270	13008644	100
PhSigP-53754_FR2_1277-1375	59	PhSigP-53754_FR2_1277-1375	180		M	*	SIG	-1	5.647	8.66			0	1	PhSigP-53754_FR2_1277-1375	145	17	Y	8.16906	0.114821	9.85244	1.13906	hypothetical secreted protein precursor	s/uk	NR-LIGHT	1000	3.3	myb family transcription factor	2.2	gi|297816498	35	46	3	Arabidopsis lyrata subsp. lyrata	putative rna-binding protein fusilli, partial	12	gi|656774005	35	50	8	Panstrongylus megistus				PhSigP-53754_FR2_1277-1375	180	2696	145	100
PhSigP-35142_FR3_101-161	58	PhSigP-35142_FR3_101-161	180		M		SIG	18-19	6.718	9.13	4.705	9.59	1	0	PhSigP-35142_FR3_101-161	24	2	Y	8.11272	0.0788884	1.63075	0.134008	Unknown product - signalP detected - 2 predicted membrane helices	uk membrane				rap1 GTPase-activating protein 1-like	32	gi|645025977	34	52	4	Nasonia vitripennis	NADH dehydrogenase subunit 4 (mitochondrion)	0.17	gi|197107822	30	57	11	Laternaria candelaria	WbbJ	2.7	WbbJ | Flu_PB1 | CE4_Ecf1_like_5s |	PhSigP-35142_FR3_101-161	180	1676	24	97.7778
PhSigP-22908_FR6_1-291	264	PhSigP-22908_FR6_1-291	798		M		BL/SIG		28.713	9.24			5	1	PhSigP-22908_FR6_1-291	370	46	Y	7.98326	0.122266	5.67084	0.695227	Sodium-independent sulfate anion transporter - 6 predicted membrane helices	tr membrane	HEMIPTERA	0	42.2	sodium-independent sulfate anion transporter isoform X1	1E-092	gi|642932951	64	79	43	Tribolium castaneum	putative sulfate/bicarbonate/oxalate exchanger sat-1	1E-144	gi|656773837	98	99	42	Panstrongylus megistus	Sulfate_transpo	8E-036	Sulfate_transporter 8e-036| SUL1 2e-035| Sulfate_tra_GLY 1e-021| PRK11660 1e-020| Sulfate_transp 2e-011| ubiA | PalH |	PhSigP-22908_FR6_1-291	798	1480	370	99.7494
Ph-1419	504	Ph-1419	1515		N	*	CYT		54.394	5.24			11	1	Ph-1419	10524	1337	Y	7.9763	0.125266	84.9604	10.6436	Amino acid transporters - 12 predicted membrane helices	tr membrane	KOG	0	97	hypothetical protein TcasGA2_TC000583	0.0	gi|270001710	78	88	93	Tribolium castaneum	putative amino acid transporter, partial	0.0	gi|604787637	99	99	100	Triatoma infestans	High-affinity_m	1E-123	High-affinity_methionine_permease e-123| putative_amino_acid_transporter 4e-038| AA_permease_2 5e-037| PotE 2e-036| frlA 1e-035| putative_ethanolamine_permease 2e-029| Low_affinity_cationic_amino_acid_trans... 87 1e-017 1e-017| Arginine/ornithine_antiporter 1e-015| AA_permease 3e-014| PRK10644 3e-014|	Ph-1419	1515	6717	10524	100
PhSigP-17979_FR5_49-119	59	PhSigP-17979_FR5_49-119	180		M	*	SIG	20-21	6.698	9.95	4.295	9.87	0	0	PhSigP-17979_FR5_49-119	110	13	Y	7.96785	0.11549	7.47427	0.871049	hypothetical secreted protein precursor	s/uk	NR-LIGHT	1000	9.4	conserved Plasmodium protein, unknown function	32	gi|675230443	34	55	9	Plasmodium yoelii	ACYPI000884	16	gi|239799416	33	46	20	Acyrthosiphon pisum				PhSigP-17979_FR5_49-119	180	1399	110	100
Ph-21428	126	Ph-21428	381		D	*	CYT		14.5	8.72			0	0	Ph-21428	102	12	Y	7.95671	0.114886	3.27434	0.379864	rna-directed dna polymerase from transposon bs partial - probable fragment	te	HEMIPTERA	5e-27	11.5	uncharacterized protein LOC105247901, partial	1E-012	gi|752867280	30	55	24	Camponotus floridanus	putative rna-directed dna polymerase from transposon bs, partial	5E-027	gi|604783030	43	63	12	Triatoma infestans	RT_nLTR_like	0.011	RT_nLTR_like 0.011| PLN02802 | PRK15387 | DUF3501 | Syo1_like | PRK09568 | PTZ00454 | UPF0160 | DNase1 | PLDc_vPLD6_like |	Ph-21428	381	5810	102	100
PhSigP-12340_FR3_186-241	51	PhSigP-12340_FR3_186-241	156		M	*	SIG	19-20	5.938	8.66	3.873	8.25	0	0	PhSigP-12340_FR3_186-241	180	22	Y	7.93636	0.119858	14.1123	1.70087	hypothetical secreted protein precursor	s/uk	NR-LIGHT	1000	8	transmembrane protein 176A	53	gi|45429975	55	65	8	Bos taurus	hypothetical protein CM83_40932, partial	36	gi|732578205	42	68	5	Lygus hesperus				PhSigP-12340_FR3_186-241	156	1210	180	100
PhSigP-58847_FR6_524-621	77	PhSigP-58847_FR6_524-621	234		M	*	SIG	17-18	8.606	11.71	6.781	11.44	0	5	PhSigP-58847_FR6_524-621	326	41	Y	7.87127	0.12364	17.0392	2.1132	hypothetical secreted protein precursor	s/uk	NR-LIGHT	1000	13.3	conserved hypothetical protein	4.9	gi|255570220	27	41	13	Ricinus communis	uncharacterized protein LOC103512228	0.012	gi|662203712	37	46	25	Diaphorina citri	GxGYxYP	1.1	GxGYxYP | PBP2_AlgQ_like_3 | Fungal_trans_2 | FGGY_ygcE_like | PLN02508 | PHA03187 |	PhSigP-58847_FR6_524-621	234	3428	326	100
PhSigP-60469_FR3_760-859	53	PhSigP-60469_FR3_760-859	162		M	*	SIG	28-29	5.696	5.82	2.627	10	1	5	PhSigP-60469_FR3_760-859	2076	269	Y	7.79723	0.127714	156.733	20.0267	hypothetical secreted protein precursor	s/uk	NR-LIGHT	1000	2.4	low density lipoprotein receptor-related protein	8.5	gi|525314226	41	54	2	Amphimedon queenslandica	uncharacterized protein LOC103516898	4.2	gi|662212719	38	52	6	Diaphorina citri	Shisa	0.15	Shisa | Corona_S2 | PRK04778 | Herpes_gE | LemA |	PhSigP-60469_FR3_760-859	162	3889	2076	100
PhSigP-58847_FR4_793-848	54	PhSigP-58847_FR4_793-848	165		M	*	SIG	22-23	6.109	6.52	3.685	4.82	0	1	PhSigP-58847_FR4_793-848	314	40	Y	7.76645	0.12522	23.2752	2.9238	hypothetical secreted protein precursor	s/uk	NR-LIGHT	1000	5.3	sigma B, partial	11	gi|640938513	63	78	5	Avian orthoreovirus	uncharacterized protein LOC103514831	12	gi|662208790	32	46	12	Diaphorina citri	Reovirus_cap	5.6	Reovirus_cap |	PhSigP-58847_FR4_793-848	165	3427	314	100
Ph-12340	343	Ph-12340	1029		I		CYT		38.98	6.21			5	0	Ph-12340	873	115	Y	7.6319	0.129751	10.3764	1.34789	g-protein coupled receptor mth2 partial - 5 predicted membrane helices	st membrane	HEMIPTERA	0	73.7	G-protein coupled receptor Mth2-like isoform X1	8E-058	gi|644999720	40	57	62	Nasonia vitripennis	putative g-protein coupled receptor mth2, partial	0.0	gi|604788755	90	95	74	Triatoma infestans	7tm_2	1E-013	7tm_2 1e-013| Ocular_alb 0.004| PRK09449 | Frag1 | YidC | Methuselah_N | Dicty_CAR | APG9 |	Ph-12340	1029	5109	873	100
Ph-4439	134	Ph-4439	405		M	*	CYT		15.258	5.39			0	0	Ph-4439	12303	1664	Y	7.4933	0.133361	371.539	49.553	fatty acid-binding protein fabp	met/lipd	HEMIPTERA	1e-69	100	myelin P2 protein isoform X1	1E-046	gi|752894084	68	85	74	Camponotus floridanus	putative fatty acid-binding protein fabp	1E-069	gi|604790600	97	100	100	Triatoma infestans	Lipocalin	2E-005	Lipocalin 2e-005| Lipocalin_7 4e-004| DAP2 | conserved_hypothetical_protein | PRK11040 | multidrug_transporter | PTZ00127 | PRK05347 | PRK09853 | Svf1 |	Ph-4439	405	9396	12303	100
PhSigP-61540_FR3_12-75	51	PhSigP-61540_FR3_12-75	156		M	*	SIG	-1	5.295	3.57			1	3	PhSigP-61540_FR3_12-75	248	33	Y	7.39689	0.130689	19.4435	2.5513	acyl-coa synthetase partial - signalP detected	met/lipd	HEMIPTERA	1e-09	7.3	4-coumarate--CoA ligase 1-like	4.8	gi|642915003	48	64	6	Tribolium castaneum	putative acyl-coa synthetase, partial	1E-009	gi|604783182	73	86	7	Triatoma infestans	AMP-binding	0.001	AMP-binding 0.001| Firefly_Luc_like 0.003| PRK07514 0.013| PRK08276 | FAA1 | non-ribosomal_peptide_synthetase | PRK13390 | OSB_CoA_lg | DUF561 | 4CL |	PhSigP-61540_FR3_12-75	156	4139	248	27.5641
PhSigP-1191_FR5_46-456	406	PhSigP-1191_FR5_46-456	1221		M	*	SIG	19-20	47.596	6.99	45.369	7.06	2	1	PhSigP-1191_FR5_46-456	4911	678	Y	7.33461	0.136111	49.1929	6.69709	leucine-rich repeat and immunoglobulin-like domain-containing nogo receptor-interacting protein 1-B - signalP detected - 2 predicted membrane helices	imm membrane	NR-LIGHT	1e-22	85.5	leucine-rich repeat and immunoglobulin-like domain-containing nogo	1E-022	gi|91077736	24	45	86	Tribolium castaneum	hypothetical protein	3E-060	gi|743556400	32	55	100	Lygus hesperus	LRR_RI	9E-019	LRR_RI 9e-019| LRR_1 2e-010| LRR_8 1e-009| PLN00113 0.025| LRRCT 0.033| PRK15387 | COG4886 | LRR_AMN1 | LRR_4 | MATE_SpoVB_like |	PhSigP-1191_FR5_46-456	1221	233	4911	100
PhSigP-51338_FR5_459-526	55	PhSigP-51338_FR5_459-526	171		M		SIG	16-17	6.365	6.51	4.634	6.51	0	0	PhSigP-51338_FR5_459-526	159	21	Y	7.32911	0.129426	11.3723	1.48114	hypothetical secreted protein precursor	s/uk	NR-LIGHT	1000	29.6	hypothetical protein Y032_0028g1805	42	gi|597868957	44	74	30	Ancylostoma ceylanicum	Putative amino acid permease F13H10.3	7.1	gi|732624967	50	71	5	Lygus hesperus	YwhD	3.2	YwhD | COG4722 | PHA03061 |	PhSigP-51338_FR5_459-526	171	2462	159	97.6608
PhSigP-18925_FR3_1-78	72	PhSigP-18925_FR3_1-78	219		M	*	SIG	21-22	8.236	8.27	5.726	10.25	1	9	PhSigP-18925_FR3_1-78	114	15	Y	7.22539	0.128622	6.36662	0.826074	hypothetical secreted protein precursor	s/uk	NR-LIGHT	1000	35.1	hypothetical protein ZHAS_00019316	11	gi|668463753	31	55	35	Anopheles sinensis	tyrosine-protein kinase PR2 isoform X3	9.2	gi|641665494	38	50	4	Acyrthosiphon pisum	PRK13608	1.4	PRK13608 | PRK11563 | Probable_lipoate-protein_ligase_A |	PhSigP-18925_FR3_1-78	219	1428	114	100
PhSigP-57923_FR3_42-102	59	PhSigP-57923_FR3_42-102	180		M	*	SIG	24-25	6.811	7.94	3.99	9.11	1	0	PhSigP-57923_FR3_42-102	7218	1024	Y	7.14117	0.139877	490.448	68.6119	hypothetical secreted protein precursor	s/uk	NR-LIGHT	1000	15	hypothetical protein ANCDUO_00103	6.4	gi|748401771	43	67	15	Ancylostoma duodenale	uncharacterized protein LOC103510459	7.1	gi|662200286	43	66	6	Diaphorina citri				PhSigP-57923_FR3_42-102	180	3262	7218	100
Ph-53652	973	Ph-53652	2922		I	*	CYT		110.44	8.97			0	3	Ph-53652	11805	1687	Y	7.09202	0.140908	49.4122	6.96316	Filamin-C	uc	HEMIPTERA	5e-54	104.8	uncharacterized threonine-rich GPI-anchored glycoprotein PJ4664.02-like, partial	7E-009	gi|641681566	18	38	21	Acyrthosiphon pisum	Filamin-C	5E-054	gi|732654054	22	40	105	Lygus hesperus	IG_FLMN	2E-008	IG_FLMN 2e-008| Filamin 3e-007| Trep_Strep | pimA | ribokinase_group_D | Dicty_REP | CTH1 | PTZ00395 | membrane_protein_putative | HeLo |	Ph-53652	2922	5294	11805	100
PhSigP-57998_FR5_55-151	82	PhSigP-57998_FR5_55-151	249		M	*	SIG	17-18	9.38	9.88	7.48	9.5	0	2	PhSigP-57998_FR5_55-151	97	13	Y	7.0262	0.13081	4.76454	0.629674	hypothetical secreted protein precursor	s/uk	NR-LIGHT	1000	2.3	AGAP006339-PA-like protein	4.8	gi|668463237	35	51	2	Anopheles sinensis	serine/arginine repetitive matrix protein 1-like	2.4	gi|662183018	32	48	11	Diaphorina citri	PHA03332	0.17	PHA03332 | IglC | Nickel-cobalt-cadmium_resistance_prote... 26 5.2 | osq_cycl |	PhSigP-57998_FR5_55-151	249	3277	97	100
PhSigP-56632_FR6_61-114	51	PhSigP-56632_FR6_61-114	156		M	*	ANC		4.618	8.25	2.048	8.75	1	0	PhSigP-56632_FR6_61-114	97	13	Y	7.0262	0.13081	7.60493	1.00506	Unknown product - Membrane anchor detected	uk membrAnchor				merozoite surface protein 1	0.33	gi|26985090	52	56	3	Plasmodium vivax	unkown protein	0.10	gi|501290397	39	45	29	Riptortus pedestris				PhSigP-56632_FR6_61-114	156	3034	97	100
Ph-39805	272	Ph-39805	819		M	*	CYT		31.783	5.97			0	0	Ph-39805	9569	1412	Y	6.86754	0.145494	142.9	20.7933	Phosphatidylinositol transfer protein	met/lipd	KOG	0	101.4	phosphatidylinositol transfer protein alpha isoform-like isoform X2	1E-128	gi|498980204	81	88	100	Ceratitis capitata	putative phosphatidylinositol transfer protein	1E-157	gi|656763011	98	99	100	Panstrongylus megistus	SRPBCC_PITPNA-B	1E-125	SRPBCC_PITPNA-B_like e-125| SRPBCC_PITP e-107| IP_trans 1e-094| SRPBCC_PITPNM1-2_like 4e-078| SRPBCC_PITPNC1_like 2e-064| PRK12476 | Contains:_AIDA-I_translocator | Putative_6-phosphogluconate_dehydrogen... 28 4.3 | MacB_PCD | PLN02236 |	Ph-39805	819	6898	9569	100
Ph-51248	383	Ph-51248	1152		D	*	SIG	31-32	43.576	9.93	40.077	9.97	7	1	Ph-51248	2088	310	Y	6.80843	0.146334	22.168	3.2455	neuropeptide gpcr a8 partial - signalP detected - 7 predicted membrane helices	st membrane	HEMIPTERA	0	100	class A rhodopsin-like G-protein coupled receptor GPRnna13, putative	3E-077	gi|242011920	42	60	82	Pediculus humanus corporis	putative neuropeptide gpcr a8, partial	0.0	gi|656764441	98	99	100	Panstrongylus megistus	7tm_1	3E-018	7tm_1 3e-018| 7TM_GPCR_Srw 2e-015| 7TM_GPCR_Srsx 2e-004| PHA03087 0.001| PHA02638 0.018| EVI2A 0.039| Gag_spuma | PHA02834 | Peptidase_U35 | Adeno_PVIII |	Ph-51248	1152	9064	2088	100
Ph-2421	289	Ph-2421	870		V	*	BL	15-16	32.726	9.39	30.949	9.26	0	0	Ph-2421	1335	198	Y	6.80307	0.146144	18.7677	2.74484	17 beta-hydroxysteroid dehydrogenase type 3 HSD17B3	met/lipd	KOG	6e-65	94.5	hypothetical protein BRAFLDRAFT_211167	4E-044	gi|260823538	39	59	95	Branchiostoma floridae	putative 17-beta-hydroxysteroid dehydrogenase, partial	1E-111	gi|604784243	68	81	96	Triatoma infestans	17beta-HSD1_lik	2E-062	17beta-HSD1_like_SDR_c 2e-062| DltE 4e-043| PLN02780 3e-038| SDR_c 4e-030| COG4221 6e-028| FabG 3e-026| 11beta-HSD1_like_SDR_c 1e-024| BKR_like_SDR_like 2e-024| fabG 7e-024| Ga5DH-like_SDR_c 1e-023|	Ph-2421	870	8093	1335	100
Ph-60284	74	Ph-60284	225		T	*	BL/ANC		8.176	6.33			1	0	Ph-60284	1419	211	Y	6.78771	0.146527	77.1344	11.3102	lipopolysaccharide-induced tumor necrosis factor-alpha factor homolog - probable fragment	imm	NR-LIGHT	1e-21	50.7	lipopolysaccharide-induced tumor necrosis factor-alpha factor homolog	1E-021	gi|642915732	63	77	51	Tribolium castaneum	hypothetical protein	7E-025	gi|743553357	58	78	73	Lygus hesperus	zf-LITAF-like	9E-013	zf-LITAF-like 9e-013| LITAF 9e-008| UPF0560 | Transcription_factor_E | PRK05654 | PLN02964 | AccD | hypothetical_protein |	Ph-60284	225	11279	1419	100
PhSigP-18351_FR4_1-104	82	PhSigP-18351_FR4_1-104	252		M		SIG	17-18	9.336	7.82	7.531	8.02	0	0	PhSigP-18351_FR4_1-104	167	24	Y	6.77412	0.140872	8.10521	1.14864	concentrative na+-nucleoside cotransporter cnt1/cnt2 partial - probable fragment - signalP detected	tr	HEMIPTERA	6e-39	15.1	sodium/nucleoside cotransporter 1	2E-016	gi|170050467	48	64	14	Culex quinquefasciatus	putative concentrative na+-nucleoside cotransporter cnt1/cnt2, partial	6E-039	gi|604785105	90	96	15	Triatoma infestans	Purine_nucleos	1E-013	Purine_nucleoside_transport_protein_Nu... 71 1e-013 1e-013| Nucleos_tra2_N 1e-012| NupC 8e-011| fliF | QueA | Queuosine_synth | DUF3051 | DUF4191 |	PhSigP-18351_FR4_1-104	252	1414	167	97.619
PhSigP-21827_FR4_7-238	223	PhSigP-21827_FR4_7-238	675		M		SIG	19-20	25.547	4.49	23.301	4.41	0	0	PhSigP-21827_FR4_7-238	185	27	Y	6.70024	0.143144	3.35209	0.482427	probable serine/threonine-protein kinase kinX - signalP detected	st/secreted probable	NR-LIGHT	9e-06	27.1	conserved hypothetical protein	3E-011	gi|242025598	30	48	22	Pediculus humanus corporis	hypothetical protein CM83_97391	3E-039	gi|732593479	43	62	34	Lygus hesperus	Hint	0.72	Hint | COG2454 | Carbon_monoxide_dehydrogenase_large_ch... 28 3.1 | pagP | PRK10150 | STKc_TSSK4-like | Splicing_factor_U2AF_59_kDa_subunit |	PhSigP-21827_FR4_7-238	675	1474	185	99.4074
Ph-58875	1046	Ph-58875	3141		Y	*	CYT		120.131	9.3			0	0	Ph-58875	1836	283	Y	6.55588	0.151915	7.14913	1.08665	protease reverse transcriptase ribonuclease h integrase partial	te	HEMIPTERA	0	98.9	hypothetical protein TcasGA2_TC006870	0.0	gi|270016625	43	60	70	Tribolium castaneum	putative protease reverse transcriptase ribonuclease h integrase, partial	0.0	gi|604783261	53	70	99	Triatoma infestans	RT_LTR	5E-065	RT_LTR 5e-065| RNase_HI_RT_Ty3 2e-053| RT_ZFREV_like 6e-026| RVT_1 2e-025| RT_Rtv 4e-022| rve 1e-017| RT_DIRS1 6e-010| retropepsin_like 1e-006| RVP 0.002| retropepsin_like_bacteria 0.003|	Ph-58875	3141	10167	1836	100
Ph-6030	695	Ph-6030	2088		L	*	SIG	21-22	76.958	8.31	74.691	8.32	0	0	Ph-6030	8678	1345	Y	6.53809	0.152819	50.832	7.76897	Ceramidases - signalP detected	st/secreted Ceramidases	KOG	0	99.1	neutral ceramidase	0.0	gi|345481479	57	72	97	Nasonia vitripennis	putative ceramidase, partial	0.0	gi|604788401	92	95	99	Triatoma infestans	Ceramidase_alk	0.0	Ceramidase_alk | PTZ00487 | SsrA-binding_protein | SmpB | COG1549 | COG1667 | F-BAR_FCHO2 | PBP1_GalR | PRK09054 | OmpW |	Ph-6030	2088	10449	8678	100
Ph-38813	93	Ph-38813	282		T	*	CYT		11.139	5.65			0	0	Ph-38813	179	27	Y	6.48293	0.147916	7.76341	1.15475	Unknown product	uk				Ankyrin repeat gene family protein	11	gi|9634915	27	53	13	Fowlpox virus	serine palmitoyltransferase small subunit A	0.29	gi|662218625	30	51	82	Diaphorina citri	3-hydroxy-3-me	0.74	3-hydroxy-3-methylglutaryl-coenzyme_A_... 29 0.74 | glycerol3P_GlpC | PycA | PP_kinase | COG2738 | PRK08654 | Mg_trans_NIPA |	Ph-38813	282	6664	179	100
Ph-3187	454	Ph-3187	1365		S	*	CYT		51.211	8.72			10	0	Ph-3187	5000	785	Y	6.45096	0.154788	44.8008	6.936	Amino acid transporters - 11 predicted membrane helices	tr membrane	KOG	0	97.7	amino acid transporter	1E-149	gi|170050820	58	73	95	Culex quinquefasciatus	putative amino acid transporter, partial	0.0	gi|604791778	87	93	100	Triatoma infestans	Aa_trans	5E-051	Aa_trans 5e-051| SdaC 1e-016| PTZ00206 2e-010| UbiA |	Ph-3187	1365	8605	5000	100
Ph-4503	254	Ph-4503	765		L	*	SIG	18-19	28.143	8.15	26.13	7.49	0	2	Ph-4503	7258	1173	Y	6.26939	0.159347	116.039	18.493	peritrophin-like protein - signalP detected	extmat	HEMIPTERA	0	98.8	peritrophin-like protein	1E-023	gi|157361587	28	43	88	Phlebotomus papatasi	putative peritrophin-like protein	1E-112	gi|485217492	69	81	99	Rhodnius prolixus	ChtBD2	4E-004	ChtBD2 4e-004| CBM_14 5e-004| ZnMc_pappalysin_like | COG3223 | PRK10523 | Rieske_RO_Alpha_Cao |	Ph-4503	765	9510	7258	100
PhSigP-230_FR2_692-762	61	PhSigP-230_FR2_692-762	186		M	*	SIG	22-23	6.928	8.17	4.606	7	1	0	PhSigP-230_FR2_692-762	43	6	Y	6.22941	0.134469	2.82751	0.389054	hypothetical secreted protein precursor	s/uk	NR-LIGHT	1000	1.9	multidrug resistance protein 2	19	gi|695936396	41	68	2	Plasmodium falciparum	Mediator of RNA polymerase II transcription subunit 23, partial	12	gi|732643732	30	50	5	Lygus hesperus	Putative_sidero	0.13	Putative_sideroflexin-1.1 | Mtc | citrate_synt_like_1_1 | PRK06143 |	PhSigP-230_FR2_692-762	186	53	43	100
Ph-61236	480	Ph-61236	1443		L	*	CYT		55.473	8.76			0	1	Ph-61236	8677	1432	Y	6.14045	0.162722	73.5447	11.9687	Cytochrome P450 CYP3/CYP5/CYP6/CYP9 subfamilies	detox/ox	KOG	4e-92	95.7	cytochrome P450	2E-076	gi|157114924	32	56	97	Aedes aegypti	putative cytochrome p450 cyp3/cyp5/cyp6/cyp9 subfamily, partial	0.0	gi|604788741	94	97	100	Triatoma infestans	p450	9E-054	p450 9e-054| CypX 2e-029| PLN02290 8e-019| PTZ00404 7e-018| PLN02655 7e-016| PLN02738 1e-014| PLN02394 3e-014| PLN00110 5e-014| PLN00168 7e-014| PLN02936 8e-014|	Ph-61236	1443	5611	8677	100
Ph-59359	791	Ph-59359	2373		L		CYT		87.61	5.12			0	0	Ph-59359	13770189	2277980	Y	6.13008	0.16313	70972.6	11577.7	Viral protein found on Panstrongylus lignarius transcriptome	vir/	NR-LIGHT	0	93.4	capsid P1 polyprotein, partial	0.0	gi|564112403	95	96	93	Triatoma virus	unkown protein	3E-009	gi|501290032	23	37	35	Riptortus pedestris	rhv_like	2E-019	rhv_like 2e-019| CRPV_capsid 5e-006| Rhv 0.004| FAM124 | Nab6_mRNP_bdg | PRK07226 | PRK08328 | PHA03348 | wac | Dimethylamine_methyltransferase_MtbB1 |	Ph-59359	2373	10170	13770189	100
Ph-5823	122	Ph-5823	369		V	*	SIG	14-15	13.792	9.33	12.257	9.47	0	0	Ph-5823	12113	2019	Y	6.08103	0.164351	401.489	65.9905	conserved secreted protein - signalP detected	s/	HEMIPTERA	2e-38	96	hypothetical protein ZHAS_00020534	1E-011	gi|668465073	37	56	82	Anopheles sinensis	putative conserved secreted protein	2E-038	gi|485218966	59	72	96	Rhodnius prolixus	Probable_cobal	1.2	Probable_cobalamine_biosynthesis_prote... 28 1.2 | Tubulin_FtsZ | Glutamate--cysteine_ligase | FERM_C_Talin | PLN03032 | putative_RNA-dependent_RNA_polymerase_... 26 3.3 | Oxidored_molyb |	Ph-5823	369	10105	12113	100
Ph-53602	569	Ph-53602	1710		T	*	CYT		65.184	7.87			4	4	Ph-53602	1971	328	Y	6.07529	0.164018	14.0974	2.31339	hyperpolarization-activated ion channel - 4 predicted membrane helices	tr membrane	NR-LIGHT	0	85.1	potassium/sodium hyperpolarization-activated cyclic nucleotide-gated channel	0.0	gi|512936305	93	95	78	Bombyx mori	putative hyperpolarization activated cyclic nucleotide-gated potassium channel,	0.0	gi|656773845	100	100	91	Panstrongylus megistus	Ion_trans_N	8E-034	Ion_trans_N 8e-034| PLN03192 1e-030| CAP_ED 8e-021| cNMP 3e-016| cNMP_binding 1e-015| Crp 2e-010| Ion_trans 3e-010| COG2905 9e-008| PRK11753 5e-004| PRK10402 0.007|	Ph-53602	1710	5086	1971	100
Ph-53754	975	Ph-53754	2928		C	*	CYT		108.12	10.38			0	0	Ph-53754	1414	237	Y	6.02489	0.165164	5.90645	0.976223	reverse transcriptase-like protein - silkworm - probable fragment	te	NR-LIGHT	0	90.2	uncharacterized protein LOC103314121	1E-152	gi|642939645	35	51	40	Tribolium castaneum	putative reverse transcriptase-like protein, partial	0.0	gi|604782716	42	57	100	Triatoma infestans	RT_nLTR_like	1E-037	RT_nLTR_like 1e-037| RVT_1 1e-026| RT_G2_intron 5e-010| RT_like 0.001| hypothetical_protein 0.008| RT_Bac_retron_II 0.010| RT_like_1 0.012| RT_Bac_retron_I 0.020| DUF3738 | BtuR |	Ph-53754	2928	5600	1414	100
PhSigP-36217	115	PhSigP-36217	347		M		SIG	23-24	12.708	7.7	9.99	7.89	0	2	PhSigP-36217	2174	366	Y	6.00717	0.165938	76.6264	12.7211	sn-12-diacylglycerol ethanolamine- and cholinephosphotranferases - probable fragment - signalP detected	met/lipd	KOG	3e-27	30	choline/ethanolaminephosphotransferase 1 isoform X2	3E-041	gi|642920784	67	80	28	Tribolium castaneum	putative ethanolamine phosphotransferase, partial	4E-063	gi|485221774	99	100	28	Rhodnius prolixus	PTZ00307	0.034	PTZ00307 0.034| PLN02359 | fabG | Rhythmically_expressed_gene_2_protein | PRK12379 | L51_S25_CI-B8 | MTH1175 | COG4977 | PRK00180 |	PhSigP-36217	347	4657	2174	100
Ph-49315	1956	Ph-49315	5868		I		CYT		222.924	6.06			11	1	Ph-49315	8017	1359	Y	5.97791	0.167139	16.7098	2.79319	retinal-specific rim ABC transporter - 11 predicted membrane helices	tr membrane	CDD	0	91.8	ATP-binding cassette sub-family A member 1	0.0	gi|700744544	38	56	91	Sus scrofa	putative lipid exporter abca1	0.0	gi|604791876	94	98	66	Triatoma infestans	Retinal-specif	0.0	Retinal-specific_ATP-binding_cassette_... 1342 0.0 | ABC_subfamily_A 5e-094| CcmA 7e-069| drrA 3e-057| ABC_DrrA 8e-056| ABC_drug_resistance_like 2e-042| CbiO 3e-041| NatA 3e-040| COG4152 5e-040| ABC_cobalt_CbiO_domain1 7e-040|	Ph-49315	5868	8680	8017	100
Ph-12761	482	Ph-12761	1449		K	*	CYT		53.17	9.03			11	0	Ph-12761	10349	1786	Y	5.87287	0.170163	87.3531	14.8657	Amino acid transporters - 12 predicted membrane helices	tr membrane	KOG	0	98	uncharacterized protein LOC100159667	0.0	gi|350536317	66	80	96	Acyrthosiphon pisum	putative amino acid transporter, partial	0.0	gi|656772845	98	99	100	Panstrongylus megistus	Aa_trans	3E-054	Aa_trans 3e-054| SdaC 7e-019| PTZ00206 1e-004| PRK05771 | COG2409 |	Ph-12761	1449	5143	10349	100
Ph-16862	188	Ph-16862	567		V	*	CYT		21.213	8.51			0	0	Ph-16862	161	27	Y	5.83102	0.164351	3.47289	0.574318	Sialic acid synthase partial	uc	HEMIPTERA	3e-59	83.8	sialic acid synthase	1E-046	gi|45592938	46	69	52	Danio rerio	Sialic acid synthase, partial	3E-059	gi|732571919	55	74	84	Lygus hesperus	ORF_8_similar_t	4E-040	ORF_8_similar_to_NeuB_family 4e-040| NeuB 6e-039| SpsE 1e-037| PseI 8e-025| SAF_NeuB_like 9e-006| PRK08673 6e-004| SAF 0.084| FlgA | SAF_CpaB_FlgA_like | SAF |	Ph-16862	567	5590	161	100
PhSigP-288	144	PhSigP-288	144		M		ANC		16.773	4.68	14.046	4.49	2	0	PhSigP-288	188	32	Y	5.77724	0.16696	15.9677	2.68015	sodium-neurotransmitter symporter partial - probable fragment - 2 predicted membrane helices - Membrane anchor detected	tr membrane membrAnchor	HEMIPTERA	3e-79	24.4	sodium-dependent neutral amino acid transporter SLC6A17 isoformX2	6E-048	gi|66506539	59	69	24	Apis mellifera	putative sodium-neurotransmitter symporter, partial	3E-079	gi|656773645	99	100	24	Panstrongylus megistus	SLC6sbd-B0AT-li	3E-025	SLC6sbd-B0AT-like 3e-025| SLC6sbd_NTT4 9e-015| SLC6sbd_B0AT3 2e-014| SLC6sbd_SBAT1 4e-014| SLC6sbd_NTT4-like 2e-013| SNF 6e-011| SLC6sbd_B0AT1 4e-010| SLC6sbd_SERT-like 3e-008| SLC6sbd_SIT1 6e-008| SLC6sbd_GlyT1 2e-007|	PhSigP-288	144	4445	188	100
Ph-57413	286	Ph-57413	861		L	*	CYT		33.913	6.67			3	0	Ph-57413	7069	1242	Y	5.76718	0.173231	100.416	17.3976	C-4 sterol methyl oxidase - 3 predicted membrane helices	met/lipd membrane	KOG	8e-72	97.8	fatty acid hydroxylase domain-containing protein 2 isoform X2	1E-115	gi|751209678	64	79	82	Solenopsis invicta	putative c-4 sterol methyl oxidase, partial	1E-172	gi|656763195	95	99	100	Panstrongylus megistus	ERG3	2E-013	ERG3 2e-013| FA_hydroxylase 3e-013| PLN02869 3e-005| PRK10337 | Flagellar_biosynthetic_protein_FlhB | Bul1_N | deoxyribodipyrimidine_photolyase | lacZ | STKc_CDK2_3 | PHA03365 |	Ph-57413	861	8437	7069	100
Ph-53869	456	Ph-53869	1371		L	*	CYT		50.96	8.79			10	0	Ph-53869	4429	778	Y	5.7656	0.173181	39.5109	6.84406	nhap-type na+/h+ and k+/h+ antiporters inorganic ion transport and metabolism partial - probable fragment - 11 predicted membrane helices	tr membrane	HEMIPTERA	5e-84	82	mitochondrial sodium/hydrogen exchanger 9B2-like	1E-061	gi|512919784	30	55	83	Bombyx mori	putative nhap-type na+/h+ and k+/h+ antiporters inorganic ion transport and	5E-084	gi|604785299	33	59	82	Triatoma infestans	Na_H_Exchanger	9E-009	Na_H_Exchanger 9e-009| NhaP 2e-008| KefB | COG1585 | COG3263 |	Ph-53869	1371	5216	4429	100
PhSigP-43477_FR1_198-281	51	PhSigP-43477_FR1_198-281	156		M	*	SIG	27-28	5.993	7.88	2.757	6.73	1	1	PhSigP-43477_FR1_198-281	96	16	Y	5.72663	0.162657	7.52653	1.23699	secreted protein precursor partial - signalP detected	s/	HEMIPTERA	1e-08	48.4	thyrotropin-releasing hormone receptor-like isoform 2	18	gi|72013600	31	47	11	Strongylocentrotus purpuratus	putative secreted protein precursor, partial	1E-008	gi|604783229	63	69	48	Triatoma infestans	PRK09231	4.0	PRK09231 | Chlor_Arch_YYY |	PhSigP-43477_FR1_198-281	156	2069	96	100
PhSigP-62125_FR5_548-605	52	PhSigP-62125_FR5_548-605	159		M	*	SIG	19-20	5.899	8.37	3.873	6.74	0	2	PhSigP-62125_FR5_548-605	84	14	Y	5.6789	0.162417	6.46146	1.06195	hypothetical secreted protein precursor	s/uk	HEMIPTERA	1000	12.1								NADH dehydrogenase subunit 2 (mitochondrion)	12	gi|693583219	29	56	12	Hemiodoecus leai	PLN02327	2.7	PLN02327 |	PhSigP-62125_FR5_548-605	159	4283	84	100
PhSigP-60124_FR3_4-114	103	PhSigP-60124_FR3_4-114	312		M	*	SIG	18-19	11.525	9.51	9.454	9.33	0	1	PhSigP-60124_FR3_4-114	15654	2798	Y	5.67151	0.176246	613.648	108.16	hypothetical secreted protein precursor	s/uk	NR-LIGHT	1000	17.8	hypothetical protein IscW_ISCW015131	3.7	gi|241784723	27	51	18	Ixodes scapularis	uncharacterized protein LOC103524398	2E-013	gi|662187959	35	58	79	Diaphorina citri	PHA02291	0.76	PHA02291 | PLN03214 | ATG27 |	PhSigP-60124_FR3_4-114	312	3796	15654	100
PhSigP-57484_FR2_127-302	171	PhSigP-57484_FR2_127-302	516		M	*	SIG	-1	18.444	8.69			0	3	PhSigP-57484_FR2_127-302	352	62	Y	5.66603	0.173197	8.34337	1.44915	Unknown product	uk				cell surface A33 antigen	0.21	gi|50729798	35	58	19	Gallus gallus	RNA-directed DNA polymerase from mobile element jockey, partial	6.3	gi|732628417	50	65	18	Lygus hesperus	Thaumatin	5.1	Thaumatin | PLN02791 | PRK06170 | PTZ00262 | PLN00033 | PI3Kc_IB_gamma |	PhSigP-57484_FR2_127-302	516	3182	352	100
Ph-3755	260	Ph-3755	780		M		CYT		28.693	5.66			0	8	Ph-3755	825	147	Y	5.65287	0.175493	12.9362	2.27297	Protein containing BTB/POZ and Kelch	st	KOG	1e-15	20.8	broad-complex core protein isoform 6	9E-065	gi|645013555	55	64	61	Nasonia vitripennis	hypothetical protein	1E-152	gi|604788569	100	100	92	Triatoma infestans	BTB	1E-024	BTB 1e-024| BTB 1e-020| PHA03098 4e-006| PHA02713 8e-005| PHA02790 | MCLC | UbiH | Uncharacterized_lipoprotein_lpp | CLAG | Lambda_tail_I |	Ph-3755	780	8995	825	100
PhSigP-22256_FR5_2-193	181	PhSigP-22256_FR5_2-193	549		M		SIG	17-18	20.594	5	18.847	5	0	0	PhSigP-22256_FR5_2-193	217	38	Y	5.6425	0.17189	4.83432	0.834801	salivary lipocalin - signalP detected lipocalin	s/lipocal	HEMIPTERA	8e-63	83.4	hypothetical protein DAPPUDRAFT_306369	2E-010	gi|321476854	32	54	75	Daphnia pulex	putative salivary lipocalin	8E-063	gi|485221518	62	76	83	Rhodnius prolixus	Lipocalin	2E-005	Lipocalin 2e-005| Triabin 1e-004| PRK14176 | M3A_MIP | conserved_hypothetical_protein | BAR_SNX1_2 | PBP2_TRAP_YiaO_like |	PhSigP-22256_FR5_2-193	549	1477	217	99.6357
PhSigP-10553_FR2_1-766	764	PhSigP-10553_FR2_1-766	2295		M	*	SIG	23-24	88.744	9	86.191	9	1	3	PhSigP-10553_FR2_1-766	1084	195	Y	5.60854	0.177226	5.7769	1.02476	probable serine/threonine-protein kinase nek3 - signalP detected	st	HEMIPTERA	7e-36	99.1	probable serine/threonine-protein kinase nek3	2E-034	gi|328700901	26	40	99	Acyrthosiphon pisum	probable serine/threonine-protein kinase nek3	7E-036	gi|328700901	26	40	99	Acyrthosiphon pisum	TT_ORF1	2E-004	TT_ORF1 2e-004| PTZ00265 | transcription_coactivator_CAPER | PLN02328 | Adeno_PV | MDN1 | PRK08493 | Baculo_gp41 | AF-4 | RAD50_homologue_ceRAD50 |	PhSigP-10553_FR2_1-766	2295	1147	1084	100
PhSigP-3187_FR1_415-530	103	PhSigP-3187_FR1_415-530	312		M	*	SIG	25-26	12.311	8.96	9.121	9.16	3	0	PhSigP-3187_FR1_415-530	1584	287	Y	5.5775	0.178557	62.0939	11.0943	Unknown product - signalP detected - 3 predicted membrane helices	uk membrane				conserved Plasmodium protein, unknown function	2.2	gi|675224625	29	55	6	Plasmodium berghei ANKA	putative lipid phosphate phosphatase PPAPDC3	0.37	gi|732596043	32	50	30	Lygus hesperus	pntA	1.5	pntA |	PhSigP-3187_FR1_415-530	312	553	1584	100
PhSigP-39364_FR5_2-244	237	PhSigP-39364_FR5_2-244	717		M		SIG	23-24	26.837	8.48	24.353	8.49	1	0	PhSigP-39364_FR5_2-244	685	124	Y	5.55721	0.178246	11.6848	2.08581	phospholipase A2 - signalP detected	s/met/lipd phospholipase	HEMIPTERA	7e-96	99.5	phospholipase A2	1E-094	gi|404659922	70	83	100	Rhodnius prolixus	phospholipase A2	7E-096	gi|404659922	70	83	100	Rhodnius prolixus	PLA2_bee_venom_	1E-029	PLA2_bee_venom_like 1e-029| Phospholip_A2_2 3e-028| PLA2_like 7e-011| PLA2_group_III_like 6e-008| PA2c 0.008| PLA2c 0.022| PLA2_plant 0.023| Phospholip_A2_1 | Coenzyme_A_disulfide_reductase | PRK05321 |	PhSigP-39364_FR5_2-244	717	1862	685	99.3026
Ph-60030	596	Ph-60030	1791		K	*	BL	25-26	64.492	5.82	61.835	5.61	1	1	Ph-60030	8780	1610	Y	5.52682	0.180803	59.958	10.8418	Gamma-glutamyltransferase	met/aa	KOG	0	95.3	gamma-glutamyltranspeptidase 1-like isoform X1	1E-128	gi|328719426	42	60	98	Acyrthosiphon pisum	putative gamma-glutamyltransferase, partial	0.0	gi|656773661	90	95	101	Panstrongylus megistus	G_glu_transpept	1E-143	G_glu_transpept e-143| Ggt e-115| Contains:_Gamma-glutamyltranspeptidase... 303 9e-083 9e-083| PLN02198 6e-077| PLN02180 4e-074| ggt 1e-057| Glycosylasparaginase | FGGY_CsGK_like | putative_conjugative_transfer_protein_... 31 1.9 | GT1_WabH_like |	Ph-60030	1791	11217	8780	100
PhSigP-54570_FR6_1-254	243	PhSigP-54570_FR6_1-254	735		M		SIG	16-17	26.901	8.66	25.342	8.67	0	1	PhSigP-54570_FR6_1-254	289	53	Y	5.42726	0.180219	4.80905	0.869682	orcokinin isoform C - signalP detected	st/secreted orcokinin	HEMIPTERA	3e-80	72.9	orcokinin isoform C	6E-079	gi|544197196	55	62	73	Rhodnius prolixus	orcokinin isoform C	3E-080	gi|544197196	55	62	73	Rhodnius prolixus	crotonyl_coA_re	0.57	crotonyl_coA_red | wnt | PLN02861 | CYTB | rpoB | CYTB | PfkB |	PhSigP-54570_FR6_1-254	735	2794	289	99.8639
PhSigP-60348_FR2_560-661	54	PhSigP-60348_FR2_560-661	168		M		SIG	18-19	5.67	11	3.8	11	2	0	PhSigP-60348_FR2_560-661	594	111	Y	5.3783	0.183963	43.244	7.96866	sodium/solute symporter partial - signalP detected - 3 predicted membrane helices	tr membrane	HEMIPTERA	1e-08	7.9	sodium/solute symporter, putative	2E-004	gi|241735519	38	75	18	Ixodes scapularis	putative sodium/solute symporter, partial	1E-008	gi|604788793	51	73	8	Triatoma infestans	SLC5sbd_NIS-SMV	1E-004	SLC5sbd_NIS-SMVT 1e-004| SLC5sbd_SMCT1 0.021| SLC5sbd_NIS-like_u3 0.025| SLC5sbd_SMVT 0.028| SLC5sbd_NIS 0.050| SLC5sbd_SMCT 0.067| SLC5sbd_NIS-like_u1 | SLC5sbd_NIS-like_u2 | Na_symport_lg | SLC5sbd_SMCT2 |	PhSigP-60348_FR2_560-661	168	3852	594	20.2381
PhSigP-2866_FR5_284-355	54	PhSigP-2866_FR5_284-355	165		M	*	SIG	-1	6.268	11.42			0	0	PhSigP-2866_FR5_284-355	159	29	Y	5.37468	0.178732	11.7859	2.11976	hypothetical secreted protein precursor	s/uk	NR-LIGHT	1000	37.3	hypothetical protein LOAG_15799	19	gi|312116799	58	65	37	Loa loa	Putative serine/threonine-protein kinase A, partial	7.2	gi|732571077	47	55	12	Lygus hesperus				PhSigP-2866_FR5_284-355	165	503	159	100
Ph-59601	395	Ph-59601	1188		M	*	CYT		44.249	5.02			0	0	Ph-59601	3719	704	Y	5.34951	0.186618	38.2876	7.14707	Aminoacylase ACY1	met/aa	KOG	0	95.2	aminoacylase-1	1E-106	gi|751204497	48	67	99	Solenopsis invicta	putative aminoacylase acy1	0.0	gi|604789364	87	93	100	Triatoma infestans	M20_AcylaseI_li	1E-154	M20_AcylaseI_like e-154| Ac-peptdase-euk e-130| M20_yscS_like 6e-051| M20_ArgE_DapE_like 8e-044| M20_yscS 1e-037| ArgE 1e-037| PRK08262 6e-036| Peptidase_M20 7e-036| PRK08651 3e-028| succinyl-diaminopimelate_desuccinylase... 119 2e-027 2e-027|	Ph-59601	1188	11336	3719	100
Ph-8816	316	Ph-8816	951		I	*	CYT		35.969	9.22			0	2	Ph-8816	544	103	Y	5.30447	0.186365	6.99627	1.30626	endonuclease-reverse transcriptase	te	NR-LIGHT	2e-09	14	endonuclease-reverse transcriptase	2E-009	gi|298204367	27	51	14	Bombyx mori	Putative membrane protein insertion efficiency factor	2E-029	gi|732594655	29	48	104	Lygus hesperus	PTZ00421	0.14	PTZ00421 | M_domain | AAA_13 | hypothetical_protein | DUF874 | Macoilin | DUF1640 | 46 | Smc |	Ph-8816	951	10847	544	100
Ph-3344	308	Ph-3344	927		A	*	CYT		36.087	8.94			0	0	Ph-3344	7476	1431	Y	5.29423	0.188728	98.6366	18.6179	Phosphatidylinositol transfer protein SEC14	met/lipd	KOG	6e-44	91.1	alpha-tocopherol transfer protein-like isoform X1	1E-113	gi|642923425	62	80	90	Tribolium castaneum	Alpha-tocopherol transfer protein-like protein, partial	1E-144	gi|732584223	78	88	86	Lygus hesperus	SEC14	2E-036	SEC14 2e-036| CRAL_TRIO 8e-035| SEC14 2e-022| CRAL_TRIO_2 2e-005| CRAL_TRIO_N 0.003| CRAL_TRIO_N | DUF563 | COG1625 | RNA_Cyclase | MAK32 |	Ph-3344	927	9043	7476	100
PhSigP-57354_FR2_545-623	58	PhSigP-57354_FR2_545-623	177		M	*	SIG	28-29	6.824	6.48	3.53	6.43	1	0	PhSigP-57354_FR2_545-623	9457	1814	Y	5.28388	0.18913	653.474	123.605	hypothetical secreted protein precursor	s/uk	NR-LIGHT	1000	36.7	hypothetical protein WUBG_16108	2.9	gi|402579030	46	65	37	Wuchereria bancrofti	cytochrome oxidase subunit II, partial (mitochondrion)	5.4	gi|47118897	27	62	23	Guayaquila emarginata				PhSigP-57354_FR2_545-623	177	3162	9457	100
Ph-33974	320	Ph-33974	960		L		CYT		36.386	9.01			0	0	Ph-33974	422	80	Y	5.28328	0.186498	5.37638	1.00506	Triglyceride lipase-cholesterol esterase	met/lipd	KOG	6e-87	78.9	lipase 3	1E-062	gi|568248696	41	59	83	Anopheles darlingi	putative triglyceride lipase-cholesterol esterase, partial	1E-156	gi|604784771	82	90	90	Triatoma infestans	PLN02872	1E-042	PLN02872 1e-042| Abhydrolase_1 2e-011| MhpC 8e-010| Abhydro_lipase 1e-008| Abhydrolase_5 2e-008| PldB 1e-006| PhaC 2e-006| COG4757 8e-005| Abhydrolase_6 2e-004| COG1647 8e-004|	Ph-33974	960	6177	422	100
Ph-43688	152	Ph-43688	459		M	*	ANC		17.185	8.62			4	2	Ph-43688	2466	474	Y	5.26473	0.189467	65.7096	12.4548	Conserved plasma membrane protein - 4 predicted membrane helices - Membrane anchor detected	uc/memb membrane membrAnchor	NR-LIGHT	8e-80		uncharacterized protein LOC100891165	8E-006	gi|390352062	21	44	94	Strongylocentrotus purpuratus	putative conserved plasma membrane protein	8E-080	gi|656761351	94	97	100	Panstrongylus megistus	Lysosomal-asso	0.039	Lysosomal-associated_transmembrane_pro... 33 0.039 0.039| Tetraspannin | AnsP | 7TM_GPCR_Srw | STE2 |	Ph-43688	459	7599	2466	100
Ph-493	342	Ph-493	1029		G	*	CYT		38.538	8.06			9	1	Ph-493	2505	482	Y	5.25941	0.189666	29.7742	5.64941	Sphingoid base-phosphate phosphatase - probable fragment - 10 predicted membrane helices	met/lipd membrane	KOG	1e-59	82.3	sphingosine-1-phosphate phosphatase 1-like isoform X1	1E-130	gi|328787814	61	78	79	Apis mellifera	putative sphingoid base-phosphate phosphatase, partial	0.0	gi|656764775	98	99	83	Panstrongylus megistus	PAP2_SPPase1	4E-046	PAP2_SPPase1 4e-046| PLN02525 9e-025| PAP2_like 5e-011| PAP2 2e-009| acidPPc 6e-008| PAP2_like_3 1e-006| PAP2_dolichyldiphosphatase 2e-006| PgpB 2e-005| PAP2_BcrC_like 3e-005| PAP2_like_2 3e-004|	Ph-493	1029	5366	2505	100
PhSigP-4604_FR3_13-1110	1078	PhSigP-4604_FR3_13-1110	3237		M	*	SIG	29-30	121.592	6.54	118.481	6.53	1	1	PhSigP-4604_FR3_13-1110	3766	732	Y	5.21018	0.191619	14.2294	2.72735	Insulin-like growth factor-binding protein complex acid labile chain - probable fragment - signalP detected	st	NR-LIGHT	0	39.6	chaoptin-like	0.0	gi|328786015	56	74	101	Apis mellifera	toll-like receptor 3	0.0	gi|328707874	48	67	99	Acyrthosiphon pisum	LRR_RI	4E-049	LRR_RI 4e-049| PLN00113 2e-024| LRR_1 1e-022| COG4886 9e-010| LRR_8 1e-008| PLN03150 2e-007| LRR_RI 3e-007| LRR_5 5e-005| PRK15370 8e-005| LRR_3 0.001|	PhSigP-4604_FR3_13-1110	3237	718	3766	100
Ph-699	264	Ph-699	795		L	*	BL	23-24	30.376	7.15	27.725	6.22	5	0	Ph-699	11224	2187	Y	5.20208	0.192126	172.675	33.1782	er lumen protein retaining receptor - 5 predicted membrane helices	st membrane	HEMIPTERA	4e-45	97.4	ER lumen protein-retaining receptor	5E-036	gi|752875790	39	61	90	Camponotus floridanus	putative er lumen protein retaining receptor	4E-045	gi|656763069	40	57	97	Panstrongylus megistus	ER_lumen_recept	2E-030	ER_lumen_recept 2e-030| ERD2 2e-026|	Ph-699	795	5907	11224	100
Ph-56632	342	Ph-56632	1029		I	*	BL	12-13	33.703	8.64	32.364	8.77	0	20	Ph-56632	377	73	Y	5.16638	0.190438	4.48099	0.855617	Cuticle protein 7 partial - 20 NetOglyc sites	extmat	HEMIPTERA	1e-66	109.1	cutile protein, putative	1E-036	gi|242004387	50	61	80	Pediculus humanus corporis	Cuticle protein 7, partial	1E-066	gi|732632209	54	63	109	Lygus hesperus	rne	5E-012	rne 5e-012| PRK14951 3e-006| PRK07994 1e-005| kgd 5e-005| PRK12323 6e-005| PRK07003 8e-005| PRK07764 0.001| omega-3_polyunsaturated_fatty_acid_syn... 40 0.002 0.002| PRK14950 0.005| flhF 0.005|	Ph-56632	1029	7710	377	100
Ph-58088	323	Ph-58088	972	Y	K	*	CYT		36.292	5.37			0	0	Ph-58088	3508	701	Y	5.06756	0.196996	44.141	8.69808	SNARE protein Syntaxin 1	pe	KOG	4e-49	85.1	syntaxin-like	2E-074	gi|328702494	50	71	87	Acyrthosiphon pisum	putative snare protein syntaxin 1, partial	1E-167	gi|604785851	94	94	92	Triatoma infestans	SynN	4E-023	SynN 4e-023| COG5074 1e-017| SynN 6e-013| SNARE 7e-009| t_SNARE 9e-009| t_SNARE 3e-007| Syntaxin 3e-007| COG5325 5e-005| Smc | PRK02224 |	Ph-58088	972	9275	3508	97.6337
Ph-720	450	Ph-720	1353		M	*	CYT		47.941	6.81			10	1	Ph-720	1420	285	Y	5.03499	0.197776	12.8363	2.5405	Amino acid transporters - 10 predicted membrane helices	tr membrane	KOG	0	78.8	cationic amino acid transporter 3	1E-154	gi|752893842	66	80	68	Camponotus floridanus	putative cationic amino acid transport permease	0.0	gi|604792012	97	99	100	Triatoma infestans	Low_affinity_c	1E-126	Low_affinity_cationic_amino_acid_trans... 446 e-126 e-126| putative_amino_acid_transporter 6e-066| PotE 9e-045| AA_permease_2 3e-029| AA_permease 4e-027| frlA 7e-024| AnsP 1e-023| LysP 2e-021| High-affinity_methionine_permease 7e-021| PRK15049 1e-019|	Ph-720	1353	6221	1420	100
Ph-40646	437	Ph-40646	1314		M	*	SIG	26-27	49.054	9.06	46.223	9.1	8	0	Ph-40646	12866	2592	Y	5.03173	0.198647	119.756	23.7909	UDP-galactose transporter related protein - probable fragment - signalP detected - 8 predicted membrane helices	tr membrane	KOG	2e-90	98.7	adenosine 3'-phospho 5'-phosphosulfate transporter 1	1E-143	gi|752875736	56	76	98	Camponotus floridanus	putative adenosine 3'-phospho 5'-phosphosulfate transporter 1-like protein	0.0	gi|656772301	98	100	100	Panstrongylus megistus	UAA	1E-067	UAA 1e-067| TPT 0.075| Retinal-specific_ATP-binding_cassette_... 33 0.28 | RhaT | EamA | Uncharacterized_inner_membrane_transpo... 28 9.1 |	Ph-40646	1314	7115	12866	100
Ph-6179	596	Ph-6179	1791		K	*	SIG	26-27	65.719	5.98	63.005	6.2	12	1	Ph-6179	2589	521	Y	5.02965	0.198363	17.6801	3.50844	Monocarboxylate transporter - signalP detected - 12 predicted membrane helices	tr membrane	KOG	2e-67	48.7	uncharacterized protein LOC105205520	1E-168	gi|751238493	49	62	72	Solenopsis invicta	Monocarboxylate transporter 12	1E-142	gi|732605123	43	61	80	Lygus hesperus	Monocarboxylate	6E-046	Monocarboxylate_transporter_2 6e-046| MFS 1e-017| MFS_1 4e-017| Uncharacterized_MFS-type_transporter_Y... 82 6e-016 6e-016| oxalate:formate_antiport_protein 2e-014| transport_protein 5e-010| Sugar_tr 4e-007| Probable_glucarate_transporter 9e-007| Chromaffin_granule_amine_transporter 9e-007| MFS_2 6e-006|	Ph-6179	1791	10268	2589	100
PhSigP-58822_FR4_814-1178	359	PhSigP-58822_FR4_814-1178	1080		M	*	SIG	17-18	40.573	7.62	38.697	6.67	8	0	PhSigP-58822_FR4_814-1178	8565	1731	Y	5.01483	0.19927	96.9956	19.3306	Cystine transporter Cystinosin - signalP detected - 8 predicted membrane helices	tr membrane	KOG	3e-94	87	cystinosin homolog isoform X3	1E-115	gi|751203124	56	74	94	Solenopsis invicta	hypothetical protein CM83_90962	1E-121	gi|732571741	57	73	99	Lygus hesperus	Cystine_transpo	5E-051	Cystine_transporter 5e-051| PQ-loop 9e-012| CTNS 6e-006|	PhSigP-58822_FR4_814-1178	1080	3415	8565	100
PhSigP-14932_FR3_1-87	74	PhSigP-14932_FR3_1-87	228		M		SIG	18-19	8.181	6.69	6.164	6	0	0	PhSigP-14932_FR3_1-87	267	53	Y	5.01411	0.195013	14.3227	2.80358	hypothetical secreted protein precursor	s/uk	NR-LIGHT	1000	49.5	uncharacterized protein F12A10.7	2E-004	gi|557753725	48	56	50	Musca domestica	putative ggy protein	3E-008	gi|485217945	44	55	58	Rhodnius prolixus	PTZ00110	2.9	PTZ00110 | nuc_hydro_CjNH | PTZ00087 | MPN_2A_DUB |	PhSigP-14932_FR3_1-87	228	1302	267	99.1228
PhSigP-2404	329	PhSigP-2404	989		M		SIG	17-18	36.587	6.79	34.735	8.06	5	2	PhSigP-2404	955	194	Y	4.96644	0.200109	11.8102	2.3658	glycine transporter - probable fragment - signalP detected - 5 predicted membrane helices	tr membrane	CDD	0	57.9	sodium- and chloride-dependent transporter, putative	1E-147	gi|242020944	76	86	50	Pediculus humanus corporis	putative sodium-neurotransmitter symporter, partial	0.0	gi|656773645	98	99	56	Panstrongylus megistus	SLC6sbd-B0AT-li	1E-143	SLC6sbd-B0AT-like e-143| SLC6sbd_B0AT3 e-103| SLC6sbd_SIT1 e-100| SLC6sbd_B0AT1 4e-099| SLC6sbd_NTT4 6e-098| SLC6sbd_SBAT1 7e-096| SLC6sbd_NTT4-like 1e-091| SNF 1e-088| SLC6sbd-TauT-like 1e-077| SLC6sbd_NTT5 7e-069|	PhSigP-2404	989	4475	955	100
PhSigP-58753_FR2_1024-1086	56	PhSigP-58753_FR2_1024-1086	171		M	*	SIG	-1	6.259	10.75			0	4	PhSigP-58753_FR2_1024-1086	501	102	Y	4.93261	0.200364	35.8336	7.19409	hypothetical secreted protein precursor	s/uk	NR-LIGHT	1000	3.5	myosin xvIII, putative	24	gi|241999016	46	58	4	Ixodes scapularis	probable Dol-P-Man:Man(7)GlcNAc(2)-PP-Dol alpha-1,6-mannosyltransferase	46	gi|662216884	40	47	15	Diaphorina citri				PhSigP-58753_FR2_1024-1086	171	3399	501	100
PhSigP-56449_FR5_1-713	690	PhSigP-56449_FR5_1-713	2073		M	*	SIG	24-25	81.155	7.1	78.541	6.81	0	0	PhSigP-56449_FR5_1-713	8789	1810	Y	4.9215	0.203055	51.8547	10.5306	hexamerin 4 precursor - signalP detected	storage/	NR-LIGHT	0	97.5	hexamerin 4 precursor	1E-103	gi|282720989	33	53	98	Tribolium castaneum	putative basic juvenile hormone sensitive hemolymph protein two, partial	0.0	gi|604791576	52	72	99	Triatoma infestans	Hemocyanin_C	7E-066	Hemocyanin_C 7e-066| Hemocyanin_M 1e-038| Hemocyanin_N 3e-031| lolE_release | PRK11146 | csgC | PRK14479 | seadorna_VP5 | PRK13898 | Peptidase_S11 |	PhSigP-56449_FR5_1-713	2073	3013	8789	100
Ph-22954	190	Ph-22954	570		N		BL/ANC		21.756	9.4			2	1	Ph-22954	126	25	Y	4.91444	0.194115	2.70361	0.528977	Cytosolic phospholipase A2 partial - probable fragment - 2 predicted membrane helices	met/lipd membrane	HEMIPTERA	1e-32	52	uncharacterized protein LOC725318	2E-033	gi|110749038	44	66	71	Apis mellifera	putative conserved plasma membrane protein, partial	2E-088	gi|604788571	95	98	70	Triatoma infestans	ND4	2.6	ND4 | PRK02913 | COG4478 | DUF4203 |	Ph-22954	570	5837	126	100
Ph-53169	717	Ph-53169	2154		E	*	CYT		78.205	6.95			0	0	Ph-53169	19599	4046	Y	4.91108	0.20356	111.285	22.6544	GNL-CDD-187611 CD05353 HYDROXYACYL-COA-LIKE_DH_SDR_C-LIKE	met/lipd	CDD	0	100	peroxisomal multifunctional enzyme type 2 isoform X1	0.0	gi|328711508	59	77	100	Acyrthosiphon pisum	putative gnl-cdd-187611 cd05353 hydroxyacyl-coa-like dh sdr c-like protein,	0.0	gi|656774229	96	98	100	Panstrongylus megistus	hydroxyacyl-CoA	1E-121	hydroxyacyl-CoA-like_DH_SDR_c-like e-121| PRK07791 5e-063| PLN02864 7e-059| HDE_HSD 1e-049| fabG 1e-049| fabG 1e-048| BKR_SDR_c 2e-047| SDR_c 1e-046| fabG 6e-046| fabG 2e-045|	Ph-53169	2154	5164	19599	100
PhSigP-44958_FR1_460-602	103	PhSigP-44958_FR1_460-602	312		M	*	BL	-1	11.308	10.01			1	1	PhSigP-44958_FR1_460-602	268	55	Y	4.85315	0.20162	10.5058	2.12608	Unknown product - 2 predicted membrane helices	uk membrane				gastrin/cholecystokinin type B receptor-like	4.9	gi|524871275	38	50	11	Aplysia californica	autophagy-related protein 9A-like	1.4	gi|641670051	20	49	13	Acyrthosiphon pisum	Membrane-bound	0.45	Membrane-bound_lytic_murein_transglyco... 29 0.45 | His_Ser_Rich | conserved_hypothetical_protein |	PhSigP-44958_FR1_460-602	312	2145	268	100
PhSigP-50852_FR4_22-221	197	PhSigP-50852_FR4_22-221	597		M		SIG	16-17	22.13	6.88	20.562	7.03	0	0	PhSigP-50852_FR4_22-221	5319	1111	Y	4.85067	0.205933	108.969	22.4446	nitrophorin precursor - signalP detected	s/	HEMIPTERA	7e-36	95.6	unnamed protein product	2E-028	gi|270381619	39	58	96	Triatoma dimidiata	rhodnius biogenic aminebinding-like protein	2E-036	gi|307094890	43	62	92	Triatoma matogrossensis	Nitrophorin	2E-004	Nitrophorin 2e-004| Triabin | GHL5 | misato | PBP2_sulfate_ester_like | AccC | IlvC | RdRP_1 | methan_mark_14 | FAST_2 |	PhSigP-50852_FR4_22-221	597	2434	5319	99.4975
PhSigP-35901	160	PhSigP-35901	160		M	*	SIG	22-23	19.129	9.54	16.364	9.52	2	0	PhSigP-35901	344	71	Y	4.8451	0.202938	26.2958	5.35193	acyl-coa reductase partial - probable fragment - signalP detected - 3 predicted membrane helices	met/lipd membrane	HEMIPTERA	2e-89	32.3	uncharacterized protein LOC411983	1E-031	gi|300116409	43	63	27	Apis mellifera	putative acyl-coa reductase, partial	2E-089	gi|656773008	95	98	32	Panstrongylus megistus	FAR_C	1E-024	FAR_C 1e-024| Sterile 1e-018| PLN02503 8e-005| DUF1735 | PLN02996 | COG3330 | PRK14783 | abortive_AbiA | PRK14773 | COG5293 |	PhSigP-35901	160	4653	344	100
Ph-48772	469	Ph-48772	1410		E	*	CYT		53.712	5.97			0	5	Ph-48772	5933	1245	Y	4.82873	0.206893	51.464	10.6493	e3 ubiquitin-protein ligase bre1 partial	prot	HEMIPTERA	0	100	leucine zipper putative tumor suppressor 2 homolog	4E-096	gi|91076346	46	63	91	Tribolium castaneum	putative e3 ubiquitin-protein ligase bre1, partial	0.0	gi|604784831	95	97	100	Triatoma infestans	Fez1	3E-021	Fez1 3e-021| Chromosome_partition_protein_Smc 3e-011| Smc 5e-009| chromosome_segregation_protein_related... 58 1e-008 1e-008| PRK02224 2e-007| SbcC 5e-005| Spc7 5e-005| COG4942 5e-004| Spc7 5e-004| CALCOCO1 0.002|	Ph-48772	1410	8613	5933	99.2199
PhSigP-49852	51	PhSigP-49852	51		M		BL	21-22	6.001	9.45	3.566	8.15	0	0	PhSigP-49852	38	7	Y	4.81693	0.176993	9.11301	1.65539	Unknown product	uk				unnamed protein product	31	gi|7020711	30	50	13	Homo sapiens	spatacsin	1.9	gi|662195152	41	61	5	Diaphorina citri	GCD14	6.2	GCD14 | Transposase_21 | PppGpp_synthetase. |	PhSigP-49852	51	4756	38	100
PhSigP-17900	64	PhSigP-17900	192		M		SIG	21-22	7.055	9.06	4.863	8	0	1	PhSigP-17900	109	22	Y	4.80591	0.197221	6.94342	1.38195	hypothetical conserved secreted protein precursor	s/ucs	KOG	8e-07	10.1	glucose dehydrogenase	0.040	gi|345497651	36	46	9	Nasonia vitripennis	glucose dehydrogenase	0.003	gi|328697084	34	48	9	Acyrthosiphon pisum	GMC_oxred_C	2E-004	GMC_oxred_C 2e-004| BetA 0.064| PRK02106 | Glypican | Ldh_1_C | MR_like_2 | PRK04210 |	PhSigP-17900	192	4600	109	100
PhSigP-720_FR1_178-346	116	PhSigP-720_FR1_178-346	351		M	*	SIG	25-26	12.607	11.03	9.885	10.5	0	7	PhSigP-720_FR1_178-346	497	104	Y	4.80003	0.205934	17.318	3.57353	hypothetical secreted protein precursor	s/uk	NR-LIGHT	1000	21.7	AAEL008360-PA, partial	8.3	gi|403182949	23	48	22	Aedes aegypti	hypothetical protein CM83_23577, partial	2.5	gi|732618533	22	44	40	Lygus hesperus	COG3127	2.4	COG3127 | PRK12422 | Kunitz_legume | PUB_RNF31 | PRK00299 | MACS_like_2 |	PhSigP-720_FR1_178-346	351	142	497	100
Ph-54309	593	Ph-54309	1782		A	*	CYT		68.208	9.2			0	0	Ph-54309	2261	480	Y	4.76686	0.209253	15.5182	3.24867	endonuclease-reverse transcriptase partial - probable fragment	te	HEMIPTERA	0	77.6	endonuclease-reverse transcriptase	3E-027	gi|642949720	30	52	26	Blattella germanica	putative endonuclease-reverse transcriptase, partial	1E-156	gi|604788933	55	72	78	Triatoma infestans	RT_nLTR_like	3E-023	RT_nLTR_like 3e-023| RVT_1 4e-018| Triabin 6e-007| RT_G2_intron 2e-006| RT_Bac_retron_I 4e-005| TERT 0.014| hypothetical_protein 0.052| RT_like | PRK14460 | CUE_AUP1 |	Ph-54309	1782	5529	2261	100
Ph-55241	231	Ph-55241	693		Y		BL	34-35	27.333	9.2	23.372	9.2	4	0	Ph-55241	393	83	Y	4.74449	0.207733	6.93598	1.4445	fatty acyl-coa elongase/polyunsaturated fatty acid specific elongation enzyme partial - 4 predicted membrane helices	met/lipd membrane	HEMIPTERA	1e-93	93.1	uncharacterized protein LOC100167113	6E-038	gi|648216012	37	57	82	Acyrthosiphon pisum	putative fatty acyl-coa elongase/polyunsaturated fatty acid specific elongation	1E-093	gi|656762711	68	84	93	Panstrongylus megistus	ELO	1E-032	ELO 1e-032| PTZ00251 0.006| PRK05904 | POB3 | VI_Rhs_Vgr |	Ph-55241	693	6438	393	85.8586
PhSigP-40646_FR5_33-106	61	PhSigP-40646_FR5_33-106	186		M	*	SIG	21-22	7.291	9.14	4.682	9.52	2	0	PhSigP-40646_FR5_33-106	2141	458	Y	4.73021	0.210848	140.784	29.6978	Unknown product - signalP detected - 2 predicted membrane helices	uk membrane				vomeronasal 1 receptor, D23-like	11	gi|296477161	31	49	16	Bos taurus	hypothetical protein CM83_11431, partial	5.6	gi|732600873	33	54	12	Lygus hesperus	predic_Ig_block	0.70	predic_Ig_block | AAK_AK-Hom3 | PRK08558 | Nckap1 | COG5539 |	PhSigP-40646_FR5_33-106	186	1937	2141	100
Ph-44958	346	Ph-44958	1041		V	*	CYT		38.366	5			8	1	Ph-44958	592	126	Y	4.7271	0.209527	6.95536	1.45979	transporter major facilitator superfamily - probable fragment - 8 predicted membrane helices	tr membrane	HEMIPTERA	0	73.7	facilitated trehalose transporter Tret1-like	3E-052	gi|328699079	35	53	69	Acyrthosiphon pisum	putative transporter major facilitator superfamily	1E-166	gi|485218408	82	92	74	Rhodnius prolixus	Sugar_tr	3E-036	Sugar_tr 3e-036| Membrane_transporter 2e-032| organic_anion_transporter 1e-010| xylE 3e-009| Inorganic_phosphate_transporter_PHO84 3e-007| MFS 6e-007| MFS_1 6e-004| Putative_metabolite_transport_protein 7e-004| PRK09952 0.021| PRK10406 0.082|	Ph-44958	1041	7857	592	100
Ph-4832	206	Ph-4832	621		M	*	CYT		23.2	6.43			0	0	Ph-4832	9064	1954	Y	4.70164	0.212559	178.516	37.9494	hypothetical protein	uc	HEMIPTERA	0	100	dopamine N acetyltransferase	1E-027	gi|170059818	37	55	88	Culex quinquefasciatus	hypothetical protein	1E-105	gi|656762117	88	95	100	Panstrongylus megistus	Acetyltransf_1	0.007	Acetyltransf_1 0.007| NAT_SF 0.013| M28_AAP_like 0.075| Plasmod_Pvs28 | ArgA | Uncharacterized_protein_MJ1136 | TopA | COG0478 | PRK07219 | COG3153 |	Ph-4832	621	9919	9064	100
Ph-5	651	Ph-5	1953		V		CYT		72.949	6.44			0	0	Ph-5	4764	1038	Y	4.64978	0.214812	29.8344	6.41013	alpha-tubulin suppressor partial	cs	HEMIPTERA	3e-25	94.8	ankyrin repeat and FYVE domain-containing protein 1 isoform X2	2E-012	gi|675657855	30	53	16	Callithrix jacchus	hypothetical protein, partial	1E-128	gi|656772752	51	69	101	Panstrongylus megistus	BTB	2E-010	BTB 2e-010| BTB 2e-007| ATS1 2e-004| RCC1_2 0.021| PHA02713 0.028| PRK06199 0.045| PHA03098 | PRK07769 | FlaC | PRK12476 |	Ph-5	1953	5122	4764	100
PhSigP-53869_FR6_290-356	55	PhSigP-53869_FR6_290-356	168		M	*	SIG	18-19	6.578	10.05	4.446	10.02	1	0	PhSigP-53869_FR6_290-356	777	169	Y	4.63499	0.214205	56.5666	12.1325	hypothetical secreted protein precursor	s/uk	NR-LIGHT	1000	16.5	conserved hypothetical protein	25	gi|241608664	38	59	17	Ixodes scapularis	PMS1 protein homolog 1-like	21	gi|641662551	37	57	5	Acyrthosiphon pisum	AmyAc_MTase_N	7.3	AmyAc_MTase_N |	PhSigP-53869_FR6_290-356	168	2708	777	100
PhSigP-48772_FR2_343-497	153	PhSigP-48772_FR2_343-497	462		M	*	SIG	30-31	17.829	8.61	14.161	9.2	2	0	PhSigP-48772_FR2_343-497	2047	450	Y	4.60276	0.216674	54.1906	11.7474	Unknown product - signalP detected - 2 predicted membrane helices	uk membrane				putative odorant receptor 85d	0.11	gi|752867046	27	49	46	Camponotus floridanus	uncharacterized protein LOC100568979	0.040	gi|641655033	31	40	7	Acyrthosiphon pisum	secA	1.2	secA |	PhSigP-48772_FR2_343-497	462	2305	2047	100
Ph-27046	369	Ph-27046	1110		P	*	CYT		41.547	8.29			0	5	Ph-27046	305	67	Y	4.54849	0.215912	3.36066	0.727987	probable serine/threonine-protein kinase kinX - probable fragment	st	NR-LIGHT	4e-50	54.5	probable serine/threonine-protein kinase kinX	4E-050	gi|642910934	36	50	55	Tribolium castaneum	hypothetical protein CM83_97391	3E-072	gi|732593479	42	57	59	Lygus hesperus	PTZ00261	0.23	PTZ00261 | DUF3584 | PBP2_PotD_PotF_like_3 | RocR | PTZ00121 | PBP2_PotD_PotF_like_2 | PBP2_PotD_PotF_like | RNase_T | PRK11824 | THOC7 |	Ph-27046	1110	5916	305	100
Ph-55462	149	Ph-55462	447		G		CYT		16.147	11.04			0	2	Ph-55462	62	13	Y	4.49097	0.203482	1.69642	0.350758	Transcription factor HAND2/Transcription factor TAL1/TAL2/LYL1	tm	KOG	1e-12	37.2	protein lin-32, putative	9E-031	gi|242007238	56	66	85	Pediculus humanus corporis	Protein Fer3	4E-050	gi|732590363	69	76	81	Lygus hesperus	HLH	2E-014	HLH 2e-014| HLH 1e-013| HLH 2e-012| PRK10590 0.045| AcnA | PRK10930 | III | TR_SDR_c | Chaperone_protein_DnaJ | PLN03207 |	Ph-55462	447	6815	62	100
PhSigP-59601_FR3_71-126	50	PhSigP-59601_FR3_71-126	153		M	*	SIG	-1	5.452	10.86			1	1	PhSigP-59601_FR3_71-126	734	165	Y	4.48399	0.221371	58.675	13.0066	Unknown product	uk				unnamed protein product	53	gi|401414215	28	65	4	Leishmania mexicana MHOM/GT/2001/U1103	nose resistant to fluoxetine protein 6-like	28	gi|641674067	30	60	6	Acyrthosiphon pisum	PLN03206	5.2	PLN03206 |	PhSigP-59601_FR3_71-126	153	3672	734	100
PhSigP-5702	252	PhSigP-5702	252		M		SIG	26-27	28.46	4.9	25.429	4.9	1	6	PhSigP-5702	1315	302	Y	4.40108	0.226295	63.8225	14.4537	hypothetical secreted protein precursor	s/uk	NR-LIGHT	1000	12.3	hypothetical protein BRAFLDRAFT_76211	0.001	gi|260803029	25	43	12	Branchiostoma floridae	Protein ssh4	6E-027	gi|732593363	44	54	51	Lygus hesperus	aksA	0.62	aksA | flgK | PRK04098 | Cyt_c_Oxidase_III | PRK06975 | Dpy19 | DUF2668 | flgK | PLN02764 |	PhSigP-5702	252	4514	1315	100
PhSigP-49827_FR6_134-251	95	PhSigP-49827_FR6_134-251	288		M	*	SIG	25-26	11.619	9.89	8.49	10.41	1	0	PhSigP-49827_FR6_134-251	796	183	Y	4.38704	0.226421	33.8041	7.66356	hypothetical secreted protein precursor	s/uk	NR-LIGHT	1000	19.6	hypothetical protein	14	gi|71406862	28	54	20	Trypanosoma cruzi strain CL Brener	putative amino acid transporter	1.5	gi|21464658	26	46	13	Acyrthosiphon pisum	PRK11103	0.24	PRK11103 | FCS | PRK08180 | L-asparaginase_2 | PR_SDR_c | PLN02859 |	PhSigP-49827_FR6_134-251	288	2362	796	100
PhSigP-49827_FR2_20-534	513	PhSigP-49827_FR2_20-534	1545		M		BL	24-25	59.871	8.67	56.829	8.69	0	0	PhSigP-49827_FR2_20-534	3131	728	Y	4.35544	0.22921	24.7858	5.68296	Cytochrome P450	detox/ox	PFAM	1e-82	103.4	cytochrome P450 monooxygenase isoform X1	1E-112	gi|642912066	43	62	97	Tribolium castaneum	putative cytochrome, partial	0.0	gi|656773085	91	95	100	Panstrongylus megistus	p450	7E-082	p450 7e-082| CypX 2e-038| PLN02290 4e-036| PLN02738 1e-032| PLN02936 6e-028| PTZ00404 4e-026| PLN00110 1e-021| PLN02687 4e-020| PLN03195 6e-020| PLN02426 9e-019|	PhSigP-49827_FR2_20-534	1545	2361	3131	99.6117
Ph-40759	59	Ph-40759	180		K	*	CYT		6.913	10.02			0	0	Ph-40759	225	53	Y	4.22538	0.231255	15.2883	3.5512	Unknown product	uk				steroid dehydrogenase, putative	41	gi|675219507	40	59	11	Plasmodium chabaudi chabaudi	putative secreted protein precursor, partial	0.026	gi|604789382	40	47	91	Triatoma infestans	RHD-n_NFAT	0.55	RHD-n_NFAT | RHD-n_TonEBP | PRK14327 |	Ph-40759	180	7104	225	100
Ph-37587	120	Ph-37587	363		D	*	CYT		13.382	5.36			1	1	Ph-37587	597	144	Y	4.17525	0.237457	20.1148	4.7844	Conserved plasma membrane protein - 2 predicted membrane helices	uc/memb membrane	NR-LIGHT	2e-46		conserved hypothetical protein	2E-038	gi|170055036	60	80	70	Culex quinquefasciatus	tRNA-specific 2-thiouridylase mnmA, partial	2E-046	gi|732601009	69	79	75	Lygus hesperus	PRK14013	1.9	PRK14013 | PHA03367 | NuoJ | ATPase_flagellum-secretory_path_III | MupV_like_SDR_e | T4_deiodinase | PRK12274 |	Ph-37587	363	6468	597	99.7245
PhSigP-56449_FR2_237-318	52	PhSigP-56449_FR2_237-318	159		M	*	ANC		6.224	9.39	3.188	9.43	1	0	PhSigP-56449_FR2_237-318	996	243	Y	4.13948	0.240345	76.6144	18.4324	Unknown product - Membrane anchor detected	uk membrAnchor				transposase	1.3	gi|749064952	28	50	23	Spiroplasma poulsonii	NADH dehydrogenase subunit 1 (mitochondrion)	9.4	gi|449785369	28	69	13	Dolycoris baccarum	ATPase-IIA1_Ca	5.5	ATPase-IIA1_Ca |	PhSigP-56449_FR2_237-318	159	3012	996	100
Ph-57145	148	Ph-57145	447		M	*	BL/SIG		16.956	6.52			0	0	Ph-57145	9425	2315	Y	4.12686	0.242185	257.883	62.4619	Riboflavin kinase	met/int	KOG	2e-53	93.4	hypothetical protein DAPPUDRAFT_58831	2E-048	gi|321461574	58	80	83	Daphnia pulex	putative riboflavin kinase	4E-078	gi|604790534	92	97	100	Triatoma infestans	PLN02940	2E-037	PLN02940 2e-037| Flavokinase 1e-032| Flavokinase 1e-031| RibF 1e-025| PRK05627 1e-019| Putative_riboflavin_biosynthesis_prote... 76 6e-015 6e-015| PRK05434 | hypothetical_protein | PRK06851 | SH2_Src_Lyn |	Ph-57145	447	8075	9425	100
Ph-47612	224	Ph-47612	675		A	*	CYT		26.035	9.5			0	0	Ph-47612	2501	614	Y	4.12397	0.241994	45.3167	10.9708	odorant binding protein OBP	s/OBP	HEMIPTERA	4e-91	92.1	uncharacterized protein LOC408320 isoform X4	2E-010	gi|571562582	23	49	83	Apis mellifera	putative odorant binding protein	4E-091	gi|485217439	71	86	92	Rhodnius prolixus	JHBP	4E-009	JHBP 4e-009| JHBP 0.012| RHD-n_Dorsal_Dif | HyuB | GDPD_cytoplasmic_ScUgpQ2_like | PRK14812 | ORC2 | PLN02327 | TEL1 |	Ph-47612	675	8297	2501	100
PhSigP-62145_FR5_218-917	691	PhSigP-62145_FR5_218-917	2076		M	*	BL	19-20	77.983	4.54	75.833	4.51	0	3	PhSigP-62145_FR5_218-917	1670	411	Y	4.11051	0.242543	9.83869	2.38774	Cadherin EGF LAG seven-pass G-type receptor - probable fragment	st	KOG	3e-59	26.3	LOW QUALITY PROTEIN: DE-cadherin	0.0	gi|641657033	72	83	43	Acyrthosiphon pisum	DE-cadherin, partial	0.0	gi|732658100	73	84	42	Lygus hesperus	Cadherin_repeat	7E-018	Cadherin_repeat 7e-018| Cadherin 1e-014| CA 7e-014| CA_like | PRK12911 | Ntn_CGH_like | COG0729 | PRK13982 | NHL_like_6 | PLN02243 |	PhSigP-62145_FR5_218-917	2076	4285	1670	95.8574
Ph-43827	329	Ph-43827	990		V	*	CYT		38.408	8.62			4	1	Ph-43827	9811	2438	Y	4.07923	0.245019	121.207	29.7009	Fatty acid desaturase - 4 predicted membrane helices	met/lipd membrane	KOG	3e-98	93.7	acyl-CoA Delta(11) desaturase	1E-123	gi|751224615	65	78	85	Solenopsis invicta	putative fatty acid desaturase, partial	0.0	gi|604789079	95	98	100	Triatoma infestans	Delta9-FADS-lik	1E-046	Delta9-FADS-like 1e-046| OLE1 5e-041| PLN02220 4e-016| FA_desaturase 2e-008| Membrane-FADS-like 3e-008| Alkane-hydroxylase 0.002| ECA_wecA | PRK09823 | DesA |	Ph-43827	990	7649	9811	100
Ph-49535	333	Ph-49535	999		V		CYT		39.568	6.06			0	0	Ph-49535	1729	429	Y	4.07759	0.244531	21.1679	5.17921	sulfotransferase partial	detox	HEMIPTERA	0	99	AGAP001425-PA	7E-086	gi|347965872	46	64	97	Anopheles gambiae str. PEST	putative sulfotransferase, partial	1E-176	gi|604791708	88	93	100	Triatoma infestans	Sulfotransfer_1	2E-050	Sulfotransfer_1 2e-050| PLN02164 9e-010| Sulfotransfer_3 0.003| CorC_HlyC | PRK12595 | CorC_HlyC | DAHP_synth_Bsub | ATP-dependent_protease_ATPase_subunit_... 28 4.5 | PRK13398 | Col_cuticle_N |	Ph-49535	999	8537	1729	100
PhSigP-59530_FR6_146-664	516	PhSigP-59530_FR6_146-664	1551		M	*	SIG	23-24	59.843	8.51	57.332	8.38	3	0	PhSigP-59530_FR6_146-664	11776	2934	Y	4.0688	0.245668	92.8612	22.815	Cytochrome P450 - signalP detected - 3 predicted membrane helices	detox/ox membrane	PFAM	3e-71	105.8	cytochrome P450 6BQ10	1E-104	gi|470011983	38	60	99	Tribolium castaneum	putative cytochrome	0.0	gi|485220151	80	90	100	Rhodnius prolixus	p450	2E-070	p450 2e-070| CypX 2e-035| PLN02290 2e-031| PLN02936 2e-030| PLN02302 1e-026| PLN02738 1e-024| PLN02687 1e-023| PTZ00404 1e-023| PLN00110 7e-023| PLN02966 5e-022|	PhSigP-59530_FR6_146-664	1551	3649	11776	100
PhSigP-21428_FR6_92-154	57	PhSigP-21428_FR6_92-154	177		M		SIG	18-19	6.677	6.52	4.751	6.76	0	0	PhSigP-21428_FR6_92-154	56	13	Y	4.05636	0.224901	3.86957	0.885813	Unknown product	uk				hypothetical protein	54	gi|71405736	30	54	7	Trypanosoma cruzi strain CL Brener	uncharacterized protein LOC100161169 isoform X2	35	gi|328723314	30	56	6	Acyrthosiphon pisum	PRK15363	6.7	PRK15363 |	PhSigP-21428_FR6_92-154	177	1467	56	97.7401
Ph-57626	450	Ph-57626	1353		M	*	CYT		50.512	4.82			0	0	Ph-57626	92724	23226	Y	4.04833	0.247002	838.19	207.037	The tubulin superfamily includes five distinct families	cs	CDD	0	100.7	Tubulin beta-1 chain; AltName: Full=Beta-1-tubulin	0.0	gi|12585365	98	99	101	Manduca sexta	putative beta1-tubulin	0.0	gi|656772438	100	100	100	Panstrongylus megistus	beta_tubulin	0.0	beta_tubulin | PLN00220 | PTZ00010 | COG5023 | Tubulin e-147| alpha_tubulin e-127| PTZ00335 e-123| Tubulin_FtsZ e-122| PLN00221 e-121| gamma_tubulin e-107|	Ph-57626	1353	8698	92724	100
Ph-1460	882	Ph-1460	2646	Y	I		CYT		100.314	8.97			0	0	Ph-1460	999	250	Y	4.03616	0.246526	4.61768	1.13952	endonuclease-reverse transcriptase partial	te	HEMIPTERA	0	81.7	RNA-directed DNA polymerase, Non LTR Retrotransposon	2E-054	gi|440491502	34	54	54	Trachipleistophora hominis	putative endonuclease-reverse transcriptase, partial	0.0	gi|604788947	41	63	82	Triatoma infestans	RT_nLTR_like	2E-049	RT_nLTR_like 2e-049| RVT_1 1e-022| RT_G2_intron 6e-014| Exo_endo_phos_2 4e-010| hypothetical_protein 5e-010| ExoIII_AP-endo 2e-005| RT_Bac_retron_I 3e-004| R1-I-EN 6e-004| XthA 7e-004| Nape_like_AP-endo 0.004|	Ph-1460	2646	6899	999	97.2789
PhSigP-62261_FR5_1-217	203	PhSigP-62261_FR5_1-217	612		M	*	SIG	20-21	23.071	4.99	21.039	4.9	0	1	PhSigP-62261_FR5_1-217	20954	5276	Y	4.02677	0.248279	418.759	103.974	nitrophorin precursor - signalP detected	s/	HEMIPTERA	2e-58	97.5	unnamed protein product	4E-056	gi|270381619	53	70	96	Triatoma dimidiata	rhodnius biogenic aminebinding-like protein	2E-058	gi|307094890	53	70	95	Triatoma matogrossensis	Triabin	8E-007	Triabin 8e-007| Nitrophorin 0.003| Lipocalin 0.035| PRK10218 | COG3240 | CESA_like_1 | Wzb | PRK10064 | Probable_histidinol-phosphatase | benz_CoA_bzdQ |	PhSigP-62261_FR5_1-217	612	4312	20954	100
PhSigP-8220_FR6_140-201	53	PhSigP-8220_FR6_140-201	162		M	*	SIG	23-24	6.11	9.14	3.61	8.79	0	0	PhSigP-8220_FR6_140-201	242	60	Y	4.02311	0.243483	18.2704	4.46692	hypothetical secreted protein precursor	s/uk	NR-LIGHT	1000	3.4	LOW QUALITY PROTEIN: protein sel-1 homolog 3	42	gi|363733559	39	57	3	Gallus gallus	ribonucleoside-diphosphate reductase large subunit-like	16	gi|193608391	40	56	4	Acyrthosiphon pisum	PRK14782	8.4	PRK14782 |	PhSigP-8220_FR6_140-201	162	1039	242	100
Ph-39227	289	Ph-39227	870		E	*	CYT		32.794	5.16			0	0	Ph-39227	1093	275	Y	4.01594	0.247878	15.3656	3.81228	myosin heavy chain non-muscle isoform 2 partial - probable fragment	cs	HEMIPTERA	0	55	hypothetical protein SINV_14043	3E-049	gi|322796236	40	60	101	Solenopsis invicta	putative myosin heavy chain non-muscle isoform 2, partial	1E-156	gi|604783791	97	100	55	Triatoma infestans	Smc	1E-004	Smc 1e-004| Chromosome_partition_protein_Smc 8e-004| chromosome_segregation_protein_related... 37 0.014 0.014| xseA 0.020| COG4372 0.043| conserved_hypothetical_protein | PRK03918 | PRK02224 | SbcC | PspA_IM30 |	Ph-39227	870	9498	1093	100
PhSigP-36871_FR5_420-489	65	PhSigP-36871_FR5_420-489	198		M	*	SIG	-1	6.613	7.73			0	1	PhSigP-36871_FR5_420-489	122	30	Y	3.99094	0.240514	7.53604	1.82738	Unknown product	uk				WD domain, G-beta repeat-containing protein, partial	11	gi|672287673	35	55	32	Toxoplasma gondii FOU	hypothetical protein CM83_19686	1.1	gi|732594835	33	50	9	Lygus hesperus	alpha_tubulin	2.1	alpha_tubulin | PTZ00335 | TraG_VirD4 |	PhSigP-36871_FR5_420-489	198	1738	122	100
Ph-8895	515	Ph-8895	1548		M	*	CYT		57.667	6.62			0	0	Ph-8895	5822	1480	Y	3.98652	0.250633	45.9991	11.5309	Fascin-like domain - probable fragment	cs	CDD	8e-25	101.6	protein singed, putative	0.0	gi|242005783	78	87	101	Pediculus humanus corporis	putative fascin-like domain protein	0.0	gi|656773161	99	100	100	Panstrongylus megistus	Fascin	8E-025	Fascin 8e-025| Fascin 2e-017| FRG1 0.092| DUF569 | conserved_hypothetical_protein | cyc_nuc_ocin | FGF | Integrin_alpha2 | Lnt | FGF |	Ph-8895	1548	10860	5822	100
PhSigP-2991_FR4_48-333	264	PhSigP-2991_FR4_48-333	795		M	*	SIG	28-29	31.022	8.78	27.902	7.69	0	0	PhSigP-2991_FR4_48-333	314	79	Y	3.9803	0.247309	4.83071	1.19848	hypothetical secreted protein precursor	s/uk	NR-LIGHT	1000	13.5	ABC transporter, putative	0.26	gi|124512510	20	45	14	Plasmodium falciparum 3D7	putative secreted protein precursor, partial	2E-004	gi|604782358	30	52	29	Triatoma infestans	MRS6	0.12	MRS6 | PRK10060 | KU70 | PRK07843 | Includes:_Allophanate_hydrolase | COG4770 | P2X_purinoceptor_1 | F-BAR_FCHSD1 |	PhSigP-2991_FR4_48-333	795	519	314	100
Ph-2716	246	Ph-2716	738		F		BL	26-27	28.214	9.16	25.297	9.4	0	0	Ph-2716	222204	56799	Y	3.96716	0.252064	3682.51	928.231	COP9 signalosome complex subunit 4 - probable fragment	pe	HEMIPTERA	3e-50	81.7	uncharacterized protein LOC101887953	0.045	gi|557761907	20	41	51	Musca domestica	COP9 signalosome complex subunit 4	3E-050	gi|732583093	40	64	82	Lygus hesperus	RasGAP_RASAL	0.95	RasGAP_RASAL | TP_methylase | COG4797 | Prenylcys_lyase | recC | SPX_PHO1_like | Phage_holin_T |	Ph-2716	738	8152	222204	22.4932
PhSigP-61829_FR4_59-262	194	PhSigP-61829_FR4_59-262	585		M	*	SIG	20-21	21.124	5.43	19.148	5.22	1	27	PhSigP-61829_FR4_59-262	1591	407	Y	3.95445	0.252101	33.2631	8.39093	Unknown product - signalP detected	uk				uncharacterized protein LOC100678650	4E-018	gi|345482907	44	57	46	Nasonia vitripennis	uncharacterized protein LOC100164948 isoform X1	2E-014	gi|193591795	39	50	48	Acyrthosiphon pisum	HCO3_cotransp	0.060	HCO3_cotransp 0.060| DUF4616 0.086| PRK14950 | tatB | PHA03247 | Gag_spuma | CAP_N | Atrophin-1 | MCPVI | DUF2668 |	PhSigP-61829_FR4_59-262	585	4209	1591	100
PhSigP-787_FR4_395-612	215	PhSigP-787_FR4_395-612	648		M	*	SIG	18-19	23.997	7.68	22.17	7.23	0	0	PhSigP-787_FR4_395-612	30530	7916	Y	3.91059	0.255675	576.236	147.334	ferritin - signalP detected	storage/	HEMIPTERA	4e-85	99.5	ferritin-like precursor	8E-063	gi|240848575	57	71	98	Acyrthosiphon pisum	putative ferritin	4E-085	gi|485217591	72	84	100	Rhodnius prolixus	Euk_Ferritin	6E-049	Euk_Ferritin 6e-049| Ferritin 7e-025| Ferritin 9e-023| Nonheme_Ferritin 3e-019| Ftn 1e-014| Ferritin_like 2e-005| Rubrerythrin 0.025| COG5293 0.031| Bacterioferritin 0.061| Bfr 0.093|	PhSigP-787_FR4_395-612	648	155	30530	100
Ph-41938	204	Ph-41938	615		A	*	CYT		22.634	4.52			0	7	Ph-41938	819	213	Y	3.88103	0.256147	16.2876	4.17711	peritrophin	extmat	HEMIPTERA	0	90.7	uncharacterized protein LOC413679 isoform 1	2E-061	gi|328787428	52	67	77	Apis mellifera	putative peritrophin	1E-119	gi|604789996	94	97	91	Triatoma infestans	CBM_14	8E-005	CBM_14 8e-005| ChtBD2 2e-004| Lyase_I_like | PRK06705 | Argininosuccinate_lyase | Lyase_I | PRK00923 | PRK15415 | PRK00855 | propanediol_utilization_protein_PduB |	Ph-41938	615	7350	819	100
PhSigP-57887_FR5_2032-2155	117	PhSigP-57887_FR5_2032-2155	357		M		ANC		12.664	8.41	10.247	7.84	2	1	PhSigP-57887_FR5_2032-2155	49	12	Y	3.82234	0.236665	1.67871	0.405401	Unknown product - 3 predicted membrane helices - Membrane anchor detected	uk membrane membrAnchor				protein dispatched homolog 1-like	0.003	gi|72113553	27	43	11	Strongylocentrotus purpuratus	NADH dehydrogenase subunit 4 (mitochondrion)	0.22	gi|215788986	33	47	11	Lycorma delicatula	COG1086	0.075	COG1086 0.075| COG1289 | EMP70 | PrgI | COG2194 |	PhSigP-57887_FR5_2032-2155	357	3256	49	98.5994
PhSigP-57602_FR6_408-502	63	PhSigP-57602_FR6_408-502	192		M	*	SIG	16-17	6.994	9.78	5.181	10.31	1	0	PhSigP-57602_FR6_408-502	422	111	Y	3.82095	0.258765	26.8819	6.97258	hypothetical secreted protein precursor	s/uk	NR-LIGHT	1000	16.4	vomeronasal 1 receptor 225	31	gi|21717711	30	51	16	Mus musculus	uncharacterized protein LOC100574689	9.5	gi|328726420	34	59	35	Acyrthosiphon pisum	PRK14876	4.0	PRK14876 |	PhSigP-57602_FR6_408-502	192	3195	422	100
Ph-21873	462	Ph-21873	1386		V		CYT		51.21	6.48			0	0	Ph-21873	448	118	Y	3.81775	0.259155	3.95333	1.02681	Superoxide dismutase Cu-Zn 1 partial	detox/ox	HEMIPTERA	0	57.3	hypothetical protein Phum_PHUM228680	1E-105	gi|242010386	44	63	43	Pediculus humanus corporis	Superoxide dismutase	0.0	gi|732570223	68	82	57	Lygus hesperus	Sod_Cu	7E-007	Sod_Cu 7e-007| Cu-Zn_Superoxide_Dismutase 0.004| SodC 0.006| PLN02386 | PLN02642 | Plasma_membrane_ATPase | MopB_3 | PRK15429 | PHA03335 | COG3575 |	Ph-21873	1386	6013	448	100
Ph-753	145	Ph-753	435		I		CYT		17.289	5.85			0	1	Ph-753	128	33	Y	3.81775	0.25226	3.59889	0.914948	Transcription factor Adf-1 partial	tm	HEMIPTERA	7e-19	95.1	uncharacterized protein LOC101739352	5E-014	gi|512895193	35	52	40	Bombyx mori	Transcription factor Adf-1, partial	7E-019	gi|732593475	44	64	95	Lygus hesperus	MADF	5E-014	MADF 5e-014| MADF_DNA_bdg 4e-013| Myb_DNA-bind_4 0.013| V_ATPase_I | AmyAc_SLC3A2 | TmCorA-like | DUF1708 | SANT | SANT |	Ph-753	435	5894	128	100
Ph-8220	211	Ph-8220	636		M	*	CYT		24.133	6.2			0	1	Ph-8220	696	185	Y	3.79466	0.261735	13.3844	3.50822	animal peptidoglycan recognition protein	imm	HEMIPTERA	0	100	peptidoglycan-recognition protein S2-like protein	6E-031	gi|283436142	39	60	79	Nasonia vitripennis	putative animal peptidoglycan recognition protein	1E-111	gi|656762213	89	92	100	Panstrongylus megistus	PGRP	5E-025	PGRP 5e-025| PGRP 1e-017| Amidase_2 4e-010| Ami_2 1e-009| PHA00447 3e-005| AmyAc_SLC3A1 | PLN02632 | PRK13708 | PRK11186 |	Ph-8220	636	10790	696	100
Ph-7505	204	Ph-7505	615		M	*	CYT		22.589	5.17			0	0	Ph-7505	1376	373	Y	3.73098	0.267115	27.3648	7.31485	Uridylate kinase/adenylate kinase	met/nuc	KOG	3e-63	100	hypothetical protein DAPPUDRAFT_307177	2E-063	gi|321463510	59	79	95	Daphnia pulex	putative uridylate kinase/adenylate kinase	1E-112	gi|656762091	99	99	100	Panstrongylus megistus	Adenylate_kinas	3E-072	Adenylate_kinase_isoenzyme_1 3e-072| ADK 3e-050| ADK 3e-048| UMP-CMP_kinase 9e-046| adk 3e-043| Adenylate_kinase 4e-040| PLN02200 3e-039| Adk 2e-036| PLN02842 2e-034| PRK14531 4e-034|	Ph-7505	615	10641	1376	100
Ph-61768	468	Ph-61768	1407		K	*	CYT		53.143	5.85			0	0	Ph-61768	17610	4847	Y	3.68361	0.271402	153.078	41.5481	selenium-binding protein 1-B	uc	NR-LIGHT	0	97	selenium-binding protein 1-B	1E-165	gi|641664809	58	76	98	Acyrthosiphon pisum	putative selenium-binding protein 1-b, partial	0.0	gi|656772636	91	94	100	Panstrongylus megistus	SBP56	0.0	SBP56 | PRK14184 | M3A_TOP | PRK14176 | PRK14178 | ACAD_fadE6_17_26 | PRK09294 | Beta_propel | Csx1_III-U | Peptidase_C93 |	Ph-61768	1407	6740	17610	100
PhSigP-40674_FR6_1-580	577	PhSigP-40674_FR6_1-580	1734		M	*	BL	16-17	64.254	7.5	62.629	7.5	0	0	PhSigP-40674_FR6_1-580	1245	343	Y	3.67018	0.271456	8.7815	2.38571	glucose dehydrogenase FAD quinone	met/energy	NR-LIGHT	0	96	glucose dehydrogenase	1E-103	gi|752890547	40	56	96	Camponotus floridanus	putative glucose dehydrogenase fad quinone, partial	1E-136	gi|656773611	45	63	98	Panstrongylus megistus	BetA	1E-103	BetA e-103| Oxygen-dependent_choline_dehydrogenase... 313 1e-085 1e-085| PRK02106 1e-085| Rv0697 7e-065| GMC_oxred_N 9e-034| GMC_oxred_C 1e-032| PLN02785 1e-023| GMC_mycofac_2 1e-019| PRK06292 3e-004| Lpd 3e-004|	PhSigP-40674_FR6_1-580	1734	1939	1245	100
Ph-61001	888	Ph-61001	2667		S	*	CYT		97.895	8.07			0	20	Ph-61001	7103	1963	Y	3.66756	0.272484	32.5737	8.87706	proline-rich receptor-like protein kinase perk9 partial - probable fragment - 20 NetOglyc sites	st	HEMIPTERA	0	91.2	cordon-bleu protein-like 1 isoform X4	1E-023	gi|641672652	22	39	81	Acyrthosiphon pisum	putative proline-rich receptor-like protein kinase perk9, partial	0.0	gi|604791624	87	92	91	Triatoma infestans	PHA03247	3E-004	PHA03247 3e-004| PRK14950 5e-004| PRK14951 0.002| predic_Ig_block 0.010| SbcC 0.040| Atrophin-1 0.063| DUF4106 | PHA03307 | DUF1421 | PRK13042 |	Ph-61001	2667	5096	7103	100
Ph-56913	510	Ph-56913	1533		M	*	BL	20-21	59.28	6.4	57.031	6.72	1	1	Ph-56913	11927	3301	Y	3.66295	0.272899	95.1563	25.9702	Cytochrome P450	detox/ox	PFAM	4e-62	106	probable cytochrome P450 6a14	9E-086	gi|328703261	34	55	102	Acyrthosiphon pisum	putative cytochrome, partial	0.0	gi|604789119	85	94	100	Triatoma infestans	p450	2E-061	p450 2e-061| CypX 4e-037| PTZ00404 5e-028| PLN02290 3e-026| PLN02936 3e-024| PLN02302 1e-023| PLN02738 1e-020| PLN02183 4e-020| PLN02500 5e-019| PLN02687 6e-019|	Ph-56913	1533	8119	11927	100
Ph-60835	440	Ph-60835	1323		M	*	CYT		49.415	5.92			0	2	Ph-60835	22217	6202	Y	3.63212	0.275265	205.387	56.5384	Tyrosine aminotransferase	met/aa	KOG	0	93.2	hypothetical protein DAPPUDRAFT_306563	1E-153	gi|321476737	61	80	92	Daphnia pulex	putative tyrosine aminotransferase	0.0	gi|485218600	86	93	100	Rhodnius prolixus	tyrosine_aminot	1E-168	tyrosine_aminotransferase e-168| tyrosine_aminotransferase e-162| PTZ00433 e-110| PLN00145 6e-098| PLN02656 5e-091| PLN00143 5e-083| COG0436 7e-078| PLN02187 4e-073| AAT_like 4e-073| PRK05764 1e-062|	Ph-60835	1323	11476	22217	100
Ph-61821	207	Ph-61821	624		M	*	CYT		23.196	5.86			0	0	Ph-61821	19263	5381	Y	3.62958	0.275448	377.561	104.004	thymosin beta actin-binding motif protein	cs	HEMIPTERA	0	100	uncharacterized protein LOC663390 isoform X1	3E-079	gi|642913910	72	81	100	Tribolium castaneum	putative thymosin beta actin-binding motif protein	1E-109	gi|604792282	95	97	100	Triatoma infestans	Thymosin	4E-005	Thymosin 4e-005| THY 0.002| PRK14039 | PLN02847 | ALDH_ALD2-YMR170C |	Ph-61821	624	6862	19263	100
PhSigP-8056_FR3_236-317	51	PhSigP-8056_FR3_236-317	156		M	*	BL	-1	5.346	9.7			0	0	PhSigP-8056_FR3_236-317	118	32	Y	3.62614	0.265171	9.25136	2.47399	Unknown product	uk				homeobox-leucine zipper protein MERISTEM L1-like isoform X2	91	gi|571436838	53	67	5	Glycine max	roquin-2-like isoform X1	47	gi|641678269	33	56	3	Acyrthosiphon pisum				PhSigP-8056_FR3_236-317	156	1031	118	100
Ph-2111	856	Ph-2111	2571		M	*	CYT		93.394	5.8			3	1	Ph-2111	6179	1730	Y	3.61991	0.276046	29.3944	8.11551	3-hydroxy-3-methylglutaryl-CoA (HMG-CoA) reductase - probable fragment - 4 predicted membrane helices	met/lipd membrane	KOG	0	100.3	3-hydroxy-3-methylglutaryl-coenzyme A reductase isoform X3	0.0	gi|66501005	60	73	99	Apis mellifera	putative 3-hydroxy-3-methylglutaryl-coa hmg-coa reductase	0.0	gi|656774605	98	99	100	Panstrongylus megistus	3-hydroxy-3-me	0.0	3-hydroxy-3-methylglutaryl-coenzyme_A_... 1142 0.0 | HMG-CoA_reductase_classI | HMG-CoA_red e-167| 3-hydroxy-3-methylglutaryl-coenzyme_A_... 495 e-140 e-140| HMG1 e-122| HMG-CoA_reductase 1e-084| HMG-CoA_reductase_classII 4e-020| 3-hydroxy-3-methylglutaryl-coenzyme_A_... 64 2e-010 2e-010| Sterol-sensing 3e-008| Niemann-Pick_C_disease_protein 0.002|	Ph-2111	2571	7848	6179	100
Ph-44	64	Ph-44	192		L		CYT		7.078	10.82			0	2	Ph-44	202	56	Y	3.59379	0.272029	12.8676	3.5177	Unknown product	uk				uncharacterized protein LOC211135	0.005	gi|27369670	32	51	21	Mus musculus	dentin sialophosphoprotein-like	1.9	gi|662200499	32	51	6	Diaphorina citri				Ph-44	192	10336	202	100
Ph-839	273	Ph-839	819		M		CYT		31.498	7.7			0	0	Ph-839	866	244	Y	3.5845	0.27752	12.9325	3.59317	Thymidylate synthase	met/nuc	KOG	0	90	thymidylate synthase-like	1E-112	gi|240848723	67	84	91	Acyrthosiphon pisum	putative thymidylate synthase	1E-156	gi|656763363	96	98	92	Panstrongylus megistus	PTZ00164	1E-135	PTZ00164 e-135| Thymidylat_synt e-108| thyA e-103| ThyA 5e-095| thym_sym 7e-091| TS_Pyrimidine_HMase 5e-088| thyA 2e-054| thyA 5e-012| thy_syn_methano 2e-010| PTKc_DDR |	Ph-839	819	5642	866	100
PhSigP-61001_FR6_381-438	56	PhSigP-61001_FR6_381-438	171		M	*	SIG	19-20	6.284	7.82	4.237	4.68	0	0	PhSigP-61001_FR6_381-438	669	190	Y	3.55197	0.279642	47.8496	13.4008	hypothetical secreted protein precursor	s/uk	NR-LIGHT	1000	11.4	Protein F56F10.2	24	gi|25150951	34	51	11	Caenorhabditis elegans	putative reverse transcriptase-like protein, partial	9.3	gi|604782716	39	75	3	Triatoma infestans	PRK13880	4.3	PRK13880 |	PhSigP-61001_FR6_381-438	171	4005	669	100
Ph-57135	435	Ph-57135	1308		K	*	CYT		49.428	6.54			0	1	Ph-57135	45667	13068	Y	3.54353	0.282176	427.015	120.496	vacuolar sorting protein 9 partial	pe	HEMIPTERA	0	94.3	VPS9 domain-containing protein 1 isoform X2	1E-012	gi|688596450	21	40	70	Danio rerio	putative vacuolar sorting protein 9, partial	0.0	gi|604791662	95	97	94	Triatoma infestans	VPS9	1E-011	VPS9 1e-011| VPS9 5e-005| MopB_DMSOR-BSOR-TMAOR | PRK06466 | phage_shock_protein_A | Adaptin_N | PV-1 | nusA |	Ph-57135	1308	8345	45667	100
Ph-49130	77	Ph-49130	234		M	*	CYT		8.543	8.89			0	0	Ph-49130	379	109	Y	3.494	0.282857	19.8094	5.61801	regulatory protein mlp	st	HEMIPTERA	1e-45	100	cysteine-rich protein 1-like	6E-040	gi|110755704	88	96	99	Apis mellifera	putative regulatory protein mlp	1E-045	gi|485219635	100	100	100	Rhodnius prolixus	LIM_TLP_like	2E-020	LIM_TLP_like 2e-020| LIM_CRIP 1e-019| LIM1_TLP 7e-017| LIM2_TLP 3e-016| LIM_CRP_like 5e-012| LIM_Mical_like 7e-010| LIM 8e-010| LIM 1e-008| LIM 2e-008| LIM2_CRP 5e-008|	Ph-49130	234	8487	379	100
Ph-61149	1154	Ph-61149	3465		V	*	CYT		130.661	9.13			0	0	Ph-61149	2147	623	Y	3.48919	0.286007	7.57839	2.16849	enzymatic polyprotein - probable fragment	te	NR-LIGHT	0	99.7	enzymatic polyprotein, putative	0.0	gi|242022144	37	58	100	Pediculus humanus corporis	Retrovirus-related Pol polyprotein from transposon 17.6, partial	0.0	gi|732630669	46	61	60	Lygus hesperus	RT_LTR	1E-072	RT_LTR 1e-072| RNase_HI_RT_Ty3 1e-049| RVT_1 6e-030| RT_ZFREV_like 3e-025| rve 3e-024| RT_Rtv 2e-019| RT_DIRS1 1e-013| RT_like 2e-006| RNase_HI_RT_DIRS1 5e-005| Tra5 3e-004|	Ph-61149	3465	6073	2147	100
Ph-45755	1606	Ph-45755	4818		I		CYT		184.231	8.62			0	1	Ph-45755	2418	704	Y	3.47811	0.286986	6.13816	1.76229	Myosin class II heavy chain - probable fragment	cs	KOG	0	33.6	myosin-VIIa	0.0	gi|642922382	40	59	79	Tribolium castaneum	myosin-VIIa isoform X1	0.0	gi|641674208	39	57	80	Acyrthosiphon pisum	MYSc	0.0	MYSc | MYSc_type_VII | MYSc e-180| COG5022 e-164| MYSc_type_V e-163| Myosin_head e-161| MYSc_type_I e-157| MYSc_type_II e-144| MYSc_type_XI e-141| MYSc_type_IX e-130|	Ph-45755	4818	8036	2418	100
Ph-28738	54	Ph-28738	165		E	*	CYT		6.399	9.76			0	0	Ph-28738	24	6	Y	3.47688	0.236665	1.779	0.43857	Unknown product	uk				erythrocyte membrane protein 1	8.5	gi|34525754	32	52	2	Plasmodium falciparum	putative secreted protein precursor, partial	0.001	gi|604789382	64	77	42	Triatoma infestans	PTZ00113	1.3	PTZ00113 | DUF2632 |	Ph-28738	165	5939	24	100
PhSigP-62600_FR6_44-197	139	PhSigP-62600_FR6_44-197	420		M	*	BL	-1	14.886	4.81			0	2	PhSigP-62600_FR6_44-197	291	84	Y	3.47177	0.283674	8.47407	2.41214	secreted protein precursor partial	s/	HEMIPTERA	1e-26	100	conserved hypothetical protein	2.2	gi|242022878	27	51	4	Pediculus humanus corporis	putative secreted protein precursor, partial	1E-026	gi|604788393	94	95	100	Triatoma infestans	PP_kinase_N	2.0	PP_kinase_N | PRK05443 | PBP2_HisGL3 | PRK10779 | PRK14459 |	PhSigP-62600_FR6_44-197	420	4389	291	100
PhSigP-7095_FR6_15-92	67	PhSigP-7095_FR6_15-92	207		M		SIG	25-26	7.899	5.84	5.153	5.82	0	0	PhSigP-7095_FR6_15-92	89	25	Y	3.47131	0.273918	5.25857	1.4566	hypothetical secreted protein precursor	s/uk	NR-LIGHT	1000	4	hypothetical protein C923_00655	2.8	gi|583218027	31	59	4	Plasmodium falciparum UGT5.1	hypothetical protein, partial	4.2	gi|604782310	31	47	1	Triatoma infestans	PRK12720	3.1	PRK12720 | SH2_SH2D4B | DNA-directed_RNA_polymerase_subunit_be... 26 4.1 | petL |	PhSigP-7095_FR6_15-92	207	959	89	98.5507
PhSigP-40042_FR3_41-146	97	PhSigP-40042_FR3_41-146	297		M		SIG	27-28	11.641	9.63	8.709	9.8	1	0	PhSigP-40042_FR3_41-146	99	28	Y	3.46189	0.27611	4.07687	1.13703	Unknown product - signalP detected	uk				3-oxoacyl-	0.76	gi|574974623	28	50	25	Plasmodium falciparum Tanzania (2000708)	hypothetical protein CM83_21096	0.50	gi|732577087	34	65	9	Lygus hesperus	Prominin	2.9	Prominin | PLN02634 | PLN02682 | PLN02480 | PLN02665 | DUF4348 | thiH | PLN02304 |	PhSigP-40042_FR3_41-146	297	1903	99	98.9899
PhSigP-50805_FR4_7-87	69	PhSigP-50805_FR4_7-87	213		M		SIG	19-20	7.792	7.78	5.718	6.29	1	1	PhSigP-50805_FR4_7-87	166	48	Y	3.43549	0.283432	9.53184	2.7179	hypothetical secreted protein precursor	s/uk	NR-LIGHT	1000	6	uncharacterized protein LOC100161055 isoform X2	7E-005	gi|641675038	72	86	7	Acyrthosiphon pisum	hypothetical protein	7E-013	gi|743551979	52	63	21	Lygus hesperus	CobN-Mg_chel	0.002	CobN-Mg_chel 0.002| CobN_like 0.012| cobN 0.074| cobN | CobN | PRK14841 | Aerobic_cobaltochelatase_subunit_CobN | Magnesium-chelatase_subunit_H | PRK12493 | PLN02525 |	PhSigP-50805_FR4_7-87	213	2432	166	97.1831
PhSigP-60393	625	PhSigP-60393	625		M		SIG	38-39	69.774	5.9	65.781	5.59	5	0	PhSigP-60393	1983	588	Y	3.41416	0.292253	38.8053	11.3467	ABC transporter C family member - probable fragment - signalP detected - 6 predicted membrane helices	tr membrane	CDD	0	38.7	probable multidrug resistance-associated protein lethal(2)03659 isoform X2	0.0	gi|642922869	69	81	48	Tribolium castaneum	putative abc transporter c family member, partial	0.0	gi|656775247	98	99	47	Panstrongylus megistus	PLN03130	1E-140	PLN03130 e-140| Multidrug_resistance-associated_protei... 467 e-132 e-132| PLN03232 e-127| PTZ00243 e-111| ABCC_MRP_domain2 e-109| CFTR_protein e-104| MdlB 8e-090| ABCC_NFT1 4e-080| SunT 2e-067| ABCC_SUR2 7e-064|	PhSigP-60393	625	4872	1983	100
PhSigP-787_FR1_95-191	82	PhSigP-787_FR1_95-191	249		M	*	BL	15-16	8.835	7.7	7.255	8.01	1	0	PhSigP-787_FR1_95-191	15007	4469	Y	3.40458	0.293637	737.128	216.463	Unknown product	uk				auxin:hydrogen symporter, putative	24	gi|255575247	32	49	19	Ricinus communis	uncharacterized protein LOC103514164	5.4	gi|662207494	30	46	12	Diaphorina citri	PRK06710	2.9	PRK06710 | PRK13836 | COG4985 | ComA | PRK13516 | DUF3277 |	PhSigP-787_FR1_95-191	249	153	15007	100
Ph-57602	978	Ph-57602	2937		V	*	BL	39-40	110.886	5.65	106.549	5.58	11	0	Ph-57602	5967	1785	Y	3.38806	0.294939	24.8485	7.33004	Patched family - probable fragment - 11 predicted membrane helices	st membrane	CDD	0	103.2	patched domain-containing protein 3	0.0	gi|641674484	72	85	90	Acyrthosiphon pisum	putative patched family, partial	0.0	gi|656774865	98	99	100	Panstrongylus megistus	Patched	1E-154	Patched e-154| Niemann-Pick_C_disease_protein 9e-060| Sterol-sensing 2e-036| Protein_patched_homolog_1 1e-021| COG1033 8e-010| AcrB 1e-005| HpnN 2e-005| Predicted_exporter_of_the_RND_superfam... 46 6e-005 6e-005| Putative_membrane_protein_ActII-3 9e-005| conjugative_transfer_relaxase_protein_... 44 4e-004 4e-004|	Ph-57602	2937	9148	5967	100
PhSigP-61158_FR4_154-341	179	PhSigP-61158_FR4_154-341	540		M	*	SIG	18-19	21.348	6.51	19.048	6.21	0	0	PhSigP-61158_FR4_154-341	4338	1302	Y	3.37615	0.2959	98.2526	29.0796	ectonucleotide pyrophosphatase/phosphodiesterase 5 - signalP detected	s/	HEMIPTERA	2e-81	40.3	pyrophosphatase-like salivary protein, partial	2E-043	gi|532335889	47	67	52	Phlebotomus orientalis	putative ectonucleotide pyrophosphatase/phosphodiesterase 5	2E-081	gi|485217778	82	91	40	Rhodnius prolixus	Phosphodiest	3E-027	Phosphodiest 3e-027| COG1524 3e-011| phosphonoacetate_hydrolase 4e-004| COG3379 | PRK09242 | COG3083 | PHA02935 | PRK13759 | SufI | CstA |	PhSigP-61158_FR4_154-341	540	4049	4338	100
Ph-60395	1104	Ph-60395	3315		V	*	CYT		124.415	9.08			10	0	Ph-60395	8612	2589	Y	3.37195	0.296416	31.7738	9.41934	Multidrug resistance-associated protein/mitoxantrone resistance protein ABC superfamily - probable fragment - 10 predicted membrane helices	detox membrane	KOG	0	79.5	probable multidrug resistance-associated protein lethal(2)03659 isoform X2	0.0	gi|642922869	61	74	84	Tribolium castaneum	putative abc transporter c family member, partial	0.0	gi|656775247	96	98	83	Panstrongylus megistus	PLN03130	1E-164	PLN03130 e-164| Multidrug_resistance-associated_protei... 573 e-163 e-163| PLN03232 e-144| CFTR_protein e-111| PTZ00243 e-102| ABCC_MRP_domain1 2e-090| MdlB 2e-055| ABCC_CFTR1 3e-049| ABCC_SUR1_N 1e-047| CydD 7e-041|	Ph-60395	3315	11362	8612	100
PhSigP-58809_FR1_12-274	228	PhSigP-58809_FR1_12-274	687		M	*	SIG	37-38	24.786	5.48	20.862	5.45	4	0	PhSigP-58809_FR1_12-274	18420	5577	Y	3.34879	0.298546	327.93	97.9074	tetraspanin family - signalP detected - 4 predicted membrane helices	st membrane	HEMIPTERA	4e-96	100	23 kDa integral membrane protein-like	7E-042	gi|752899166	40	61	97	Camponotus floridanus	putative tetraspanin family	4E-096	gi|485218773	74	86	100	Rhodnius prolixus	Tetraspannin	8E-036	Tetraspannin 8e-036| tetraspanin_LEL 1e-013| TM4SF8_like_LEL 3e-010| CD63_LEL 1e-007| TM4SF3_like_LEL 4e-007| CD53_like_LEL 7e-007| NET-5_like_LEL 3e-006| CD151_like_LEL 6e-006| TM4SF2_6_like_LEL 3e-005| CD37_CD82_like_LEL 8e-004|	PhSigP-58809_FR1_12-274	687	3410	18420	100
PhSigP-58166_FR1_242-364	117	PhSigP-58166_FR1_242-364	354		M	*	SIG	21-22	14.056	9.96	11.516	9.95	2	1	PhSigP-58166_FR1_242-364	1422	430	Y	3.34579	0.29798	49.1298	14.65	Unknown product - signalP detected - 2 predicted membrane helices	uk membrane				hypothetical protein	1.7	gi|68532389	27	46	13	Fiji disease virus	putative alcohol dehydrogenase transcription factor myb/sant-like protein,	0.65	gi|604783299	33	52	23	Triatoma infestans	Spore_III_AE	0.12	Spore_III_AE | Stage_III_sporulation_protein_AE | COG4321 | PRK06091 | PRK06189 | PTZ00457 |	PhSigP-58166_FR1_242-364	354	3303	1422	100
Ph-17094	283	Ph-17094	849		F		CYT		32.85	5.85			0	1	Ph-17094	269	81	Y	3.32671	0.295832	3.87519	1.15067	Catalytic domain of the Serine/Threonine Kinase	st	CDD	0	98	myosin light chain kinase, smooth muscle-like isoform X3	1E-117	gi|642914864	72	88	47	Tribolium castaneum	putative serine/threonine protein kinase, partial	1E-134	gi|604787897	88	92	86	Triatoma infestans	STKc_MLCK	1E-138	STKc_MLCK e-138| STKc_MLCK-like 8e-097| STKc_MLCK3 2e-092| STKc_MLCK2 4e-092| STKc_MLCK1 4e-091| STKc_MLCK4 2e-089| STKc_Twitchin_like 6e-081| STKc_CAMK 5e-079| STKc_Titin 1e-075| S_TKc 5e-075|	Ph-17094	849	5608	269	100
Ph-1918	214	Ph-1918	645		M	*	CYT		23.82	8.14			7	0	Ph-1918	4169	1272	Y	3.32109	0.300798	79.0534	23.7848	sugar transporter sweet1-like isoform 1 - 7 predicted membrane helices	tr membrane	HEMIPTERA	0	100	sugar transporter SWEET1-like	1E-059	gi|641677879	52	72	98	Acyrthosiphon pisum	putative sugar transporter sweet1-like isoform 1	1E-114	gi|656762245	95	97	100	Panstrongylus megistus	MtN3_slv	2E-011	MtN3_slv 2e-011| COG4095 | MFS_2 | ubiA |	Ph-1918	645	7901	4169	100
PhSigP-43655_FR6_44-134	80	PhSigP-43655_FR6_44-134	243		M	*	SIG	19-20	8.948	11.85	6.891	12.02	1	2	PhSigP-43655_FR6_44-134	36	10	Y	3.31884	0.266515	1.81194	0.496324	Unknown product - signalP detected	uk				tumor necrosis factor receptor superfamily member 5 isoform X2	11	gi|688567770	36	60	17	Danio rerio	transmembrane 7 superfamily member 3-like, partial	1.1	gi|662224250	37	53	39	Diaphorina citri	ZntA	2.8	ZntA |	PhSigP-43655_FR6_44-134	243	2073	36	60.9053
Ph-55667	361	Ph-55667	1086		T	*	SIG	15-16	40.293	4.48	38.652	4.48	1	15	Ph-55667	9887	3022	Y	3.31668	0.301377	111.348	33.5611	hypothetical conserved secreted protein partial - signalP detected - Conserved membrane protein	uc/memb	HEMIPTERA	0	99.1	uncharacterized protein LOC103312469 isoform X2	4E-053	gi|642917882	50	65	50	Tribolium castaneum	hypothetical conserved secreted protein, partial	1E-129	gi|307095202	92	95	99	Triatoma matogrossensis	NPDC1	5E-024	NPDC1 5e-024| COG1929 0.096| MATE_like_12 | GRA6 | PTZ00053 | PLN02915 | DUF202 | NfeD | psaB | glmL_fam |	Ph-55667	1086	6748	9887	100
PhSigP-51469_FR6_296-364	65	PhSigP-51469_FR6_296-364	198		M	*	SIG	37-38	7.327	10.07	3.234	11.54	1	0	PhSigP-51469_FR6_296-364	135	41	Y	3.25958	0.297282	8.33906	2.49741	hypothetical secreted protein precursor	s/uk	NR-LIGHT	1000	10.3	adenosine receptor A2b-like	14	gi|524893630	41	58	10	Aplysia californica	glucose dehydrogenase	27	gi|662203421	28	53	6	Diaphorina citri				PhSigP-51469_FR6_296-364	198	2482	135	100
Ph-40666	62	Ph-40666	189		C	*	CYT		7.21	9.42			0	0	Ph-40666	214	66	Y	3.23903	0.302711	13.8484	4.21167	Unknown product	uk				guanylate kinase isoform X1	1.7	gi|755851349	46	61	18	Musca domestica	putative secreted protein precursor, partial	3E-005	gi|604789382	48	56	78	Triatoma infestans	TPP_PYR_MenD	0.16	TPP_PYR_MenD | menD | Sema_3C | Sema_3 | tauB | CobW_like | Sema_3D | cobW | DUF523 | cbiO |	Ph-40666	189	7090	214	100
PhSigP-37693	344	PhSigP-37693	1034		M		SIG	19-20	38.327	8.73	36.224	8.88	9	0	PhSigP-37693	808	252	Y	3.23868	0.307168	9.55739	2.93935	sodium/solute symporter partial - signalP detected - 9 predicted membrane helices	tr membrane	HEMIPTERA	2e-96	62	AGAP008359-PA	2E-069	gi|158296748	39	57	50	Anopheles gambiae str. PEST	putative sodium/solute symporter, partial	2E-096	gi|604788803	48	70	63	Triatoma infestans	SLC5sbd_NIS-SMV	6E-094	SLC5sbd_NIS-SMVT 6e-094| SLC5sbd_SMVT 2e-055| SLC5sbd_NIS 8e-053| SLC5sbd_SMCT 3e-052| SLC5sbd_SMCT1 5e-050| SLC5sbd_SMCT2 2e-048| SLC5sbd_NIS-like_u3 2e-042| SLC5sbd_NIS-like 2e-041| Sodium/glucose_cotransporter_1 8e-037| SLC5sbd_NIS-like_u2 7e-036|	PhSigP-37693	1034	4669	808	100
PhSigP-3762_FR1_1-126	122	PhSigP-3762_FR1_1-126	372		M		SIG	19-20	13.82	8.55	11.536	9.7	0	1	PhSigP-3762_FR1_1-126	731	228	Y	3.23712	0.307148	24.0338	7.39203	glucosyl/glucuronosyl transferase - signalP detected	met/carb	HEMIPTERA	3e-38	22.3	UDP-glucuronosyltransferase 2C1-like	9E-013	gi|328701160	40	56	22	Acyrthosiphon pisum	putative glucosyl/glucuronosyl transferase	3E-038	gi|485221345	63	76	22	Rhodnius prolixus	egt	2E-009	egt 2e-009| GT1_Gtf_like 0.020| Phosphodiest 0.036| GT1_wbuB_like | NAD_binding_10 | COG1819 | GT1_YqgM_like | M2_ACE | Glyco_trans_4_2 | Glyco_transf_4 |	PhSigP-3762_FR1_1-126	372	624	731	98.9247
Ph-230	620	Ph-230	1863		M	*	BL	34-35	69.491	9.7	66.025	9.67	1	1	Ph-230	386	120	Y	3.23503	0.305769	2.53409	0.776855	glucose dehydrogenase precursor	met/energy	NR-LIGHT	0	98.7	glucose dehydrogenase precursor, putative	0.0	gi|242018476	70	85	99	Pediculus humanus corporis	glucose dehydrogenase	0.0	gi|193664531	69	82	99	Acyrthosiphon pisum	PRK02106	1E-135	PRK02106 e-135| BetA e-110| Oxygen-dependent_choline_dehydrogenase... 388 e-108 e-108| Rv0697 4e-069| GMC_oxred_N 6e-043| GMC_oxred_C 6e-042| PLN02785 7e-031| GMC_mycofac_2 3e-015| FixC 0.002| COG0579 0.003|	Ph-230	1863	5261	386	100
Ph-7095	85	Ph-7095	258		L	*	BL	22-23	10.472	9.42	7.772	9.19	1	0	Ph-7095	86	26	Y	3.23006	0.294698	4.07687	1.21542	Unknown product	uk				YLR049C-like protein	1.3	gi|323336594	27	51	23	Saccharomyces cerevisiae Vin13	cytochrome b, partial (mitochondrion)	3.3	gi|635263170	50	70	9	Cinara pseudotaxifoliae	Avian_gp85	0.34	Avian_gp85 | COG1288 | PRK11588 | RecC | DuoxA |	Ph-7095	258	10443	86	100
Ph-48136	74	Ph-48136	225		I	*	CYT		8.126	9.94			0	1	Ph-48136	108	33	Y	3.22123	0.298546	5.8707	1.7689	Unknown product	uk				uncharacterized protein LOC101238125, partial	0.34	gi|449681576	38	54	7	Hydra vulgaris	putative secreted protein precursor	2E-005	gi|604783343	48	60	74	Triatoma infestans	PLN02573	2.0	PLN02573 | Ac-peptdase-euk | RPN10 | DUF688 | M20_AcylaseI_like |	Ph-48136	225	8304	108	100
PhSigP-6659_FR6_125-228	90	PhSigP-6659_FR6_125-228	273		M	*	SIG	-1	10.516	9.15			0	1	PhSigP-6659_FR6_125-228	129	40	Y	3.19067	0.303417	5.7793	1.76713	Transposase IS4	te	PFAM	1e-07	22.4	transposase	7E-007	gi|315493890	35	58	11	Fenneropenaeus chinensis	putative transposase yabusame-1, partial	2E-006	gi|604785207	34	62	15	Triatoma infestans	DDE_Tnp_1_7	6E-007	DDE_Tnp_1_7 6e-007| NR_LBD_NGFI-B | GST_C_4 | PepC | GST_C_4 | GntP_permease | PRK09821 |	PhSigP-6659_FR6_125-228	273	923	129	100
PhSigP-60335_FR1_133-244	80	PhSigP-60335_FR1_133-244	243		M	*	SIG	23-24	8.934	9.33	6.371	9.5	2	0	PhSigP-60335_FR1_133-244	257	81	Y	3.17831	0.309591	12.9353	4.02023	Unknown product - signalP detected - 3 predicted membrane helices	uk membrane				hypothetical protein MS3_00319, partial	4.8	gi|685955975	32	44	39	Schistosoma haematobium	NADH dehydrogenase subunit 4 (mitochondrion)	9.3	gi|409178836	37	52	9	Chauliops fallax	DUF619	1.1	DUF619 | Ribonuclease | PRK05759 | AmyAc_CMD_like | SRPBCC_1 | Phage_T4_Ndd |	PhSigP-60335_FR1_133-244	243	3849	257	100
Ph-59343	336	Ph-59343	1011		M	*	CYT		40.219	6.39			0	0	Ph-59343	2034	650	Y	3.16845	0.314972	24.6064	7.75415	sulfotransferase	detox	HEMIPTERA	0	100	AGAP001425-PA	1E-090	gi|347965872	45	67	99	Anopheles gambiae str. PEST	putative sulfotransferase	0.0	gi|656763885	86	94	100	Panstrongylus megistus	Sulfotransfer_1	2E-055	Sulfotransfer_1 2e-055| PLN02164 8e-014| Sulfotransfer_3 5e-006| Sulphotransf 0.077| PRK15483 | SurA_N_3 | dnaK | COG3513 | COG3189 | lacZ |	Ph-59343	1011	10755	2034	100
PhSigP-14428_FR3_124-461	333	PhSigP-14428_FR3_124-461	1002		M	*	SIG	24-25	35.821	6.66	32.951	6.41	7	4	PhSigP-14428_FR3_124-461	2215	710	Y	3.15923	0.315945	27.0367	8.54599	Zinc transporter - signalP detected - 7 predicted membrane helices	tr membrane	KOG	2e-60	91.1	zinc transporter ZIP11 isoform X3	1E-110	gi|642917577	64	75	102	Tribolium castaneum	Zinc transporter ZIP11, partial	1E-136	gi|732570949	75	83	89	Lygus hesperus	COG0428	5E-032	COG0428 5e-032| PRK04201 1e-024| Zip 2e-023| Fucokinase | Purine-cytosine_permease | Zinc-regulated_transporter_1 | Thia_YuaJ |	PhSigP-14428_FR3_124-461	1002	1286	2215	100
PhSigP-18177_FR6_1-154	126	PhSigP-18177_FR6_1-154	384		M		SIG	29-30	13.801	8.59	10.628	8.03	3	0	PhSigP-18177_FR6_1-154	254	81	Y	3.14121	0.313234	8.09004	2.54405	Sodium-coupled monocarboxylate transporter 1 partial - probable fragment - signalP detected - 3 predicted membrane helices	tr membrane	HEMIPTERA	2e-31	43	sodium-coupled monocarboxylate transporter 1-like isoform X2	1E-028	gi|751220211	47	70	21	Solenopsis invicta	Sodium-coupled monocarboxylate transporter 1, partial	2E-031	gi|732608653	49	74	44	Lygus hesperus	SLC5sbd_NIS-SMV	1E-041	SLC5sbd_NIS-SMVT 1e-041| SLC5sbd_SMVT 3e-020| SLC5sbd_NIS-like_u3 1e-019| SLC5sbd_SMCT2 9e-018| SLC5sbd_SMCT 1e-017| SLC5sbd_SMCT1 1e-017| SLC5sbd_NIS 1e-016| SLC5sbd_NIS-like 2e-015| SLC5sbd_NIS-like_u2 3e-015| Sodium/glucose_cotransporter_1 1e-012|	PhSigP-18177_FR6_1-154	384	1412	254	99.2188
Ph-62445	581	Ph-62445	1746		I	*	CYT		65.655	8.9			0	0	Ph-62445	7550	2448	Y	3.12633	0.319691	52.8873	16.9098	long-chain-acyl-CoA synthetase	met/lipd	CDD	0	93.8	long-chain fatty acid transport protein 4-like	1E-177	gi|645006644	53	71	93	Nasonia vitripennis	putative long-chain fatty acid transport protein 4, partial	0.0	gi|656773579	94	97	100	Panstrongylus megistus	PRK08279	0.0	PRK08279 | hsFATP4_like | hsFATP2a_ACSVL_like e-154| FATP_FACS e-144| FATP_chFAT1_like e-110| CaiC 3e-081| FACL_DitJ_like 2e-061| AMP-binding 4e-061| PRK06155 6e-061| PRK07867 1e-053|	Ph-62445	1746	7777	7550	100
PhSigP-2859_FR1_501-565	59	PhSigP-2859_FR1_501-565	180		M	*	SIG	19-20	7.152	10.21	4.878	10.29	0	0	PhSigP-2859_FR1_501-565	230	74	Y	3.10988	0.315895	15.628	4.95828	hypothetical secreted protein precursor	s/uk	NR-LIGHT	1000	3.1	hypothetical protein PCYB_114070, partial	14	gi|457872830	32	51	3	Plasmodium cynomolgi strain B	E3 ubiquitin-protein ligase MARCH6	9.2	gi|193652754	37	62	4	Acyrthosiphon pisum	Trypano_RHS	0.84	Trypano_RHS | CEP44 | PRK07455 |	PhSigP-2859_FR1_501-565	180	499	230	100
[truncated: 10,796 more rows]
[truncated: 17 more columns]
