# Supplementary material for: An insight into the salivary gland and fat body transcriptome of Panstrongylus lignarius (Hemiptera: Heteroptera), the main vector of Chagas disease in Peru
Source: PLoS Negl Trop Dis. 2018 Feb 20;12(2):e0006243. doi: 10.1371/journal.pntd.0006243 (PMC5834209; doi:10.1371/journal.pntd.0006243)
Supplement: S2 Spreadsheet — (XLSX) [file pntd.0006243.s002.xlsx]

## Sheet: SG 10x
Link to pep	Seq size	%X	Link to CDS	Seq size	14 N's?	First residue	*	SigP Result	Cleavage Position	MW	pI	Mature MW	pI	TMHMM result	Predicted helices	% membrane	% outside	% inside	Possible GPI?	Length of peptide after last membrane helix	No. potential glyc sites	Percent Ser+Thr	Percent Gly	Percent Pro	Percent GGY	ProP furin cleavage predictions	Contig name	SG reads	FB reads	Significant?	First/(Second+1)	Second/(First+1)	FPKM SG	FPKM FB	Comments	Class	DBase	Evalue	% Coverage	Best match to NR-LIGHT protein database	E value	Match	% identity	% similarity	% Coverage	Species of best match	Best match to SWISSP protein database	E value	Match
SG overexpressed 10 x
Putative secreted products
Enzymes
Apyrase
PhSigP-59178_FR6_4-564	556	0	PhSigP-59178_FR6_4-564	1671		M	*	SIG	23-24	62.737	8.17	59.992	8	ExpAA=17.05 First60=16.97 PredHel=1 Topology=i7-29o	1	4	94.8	1.3		527	0	12.2	6.5	4.9	.		PhSigP-59178_FR6_4-564	28957	99	Y	293.65	0.00337124	211.946	0.714547	CD73 ecto-5'-nucleotidase and related protein - signalP detected	s/met/nuc CD73	CDD	0	100	79 kDa salivary apyrase precursor	0.0	gi|34481604	69	81	100	Triatoma infestans	Protein 5NUC	1E-113	sp|Q9XZ43|5NTD_LUTLO
Ph-58853	555	0.54054	Ph-58853	1668		Y	*	BL	16-17	62.281	8.15	60.387	7.96	ExpAA=0.05 First60=0.01 PredHel=0 Topology=o	0						0	12.4	7	4	.		Ph-58853	54335	153	Y	357.796	0.00277669	398.412	1.10629	CD73 ecto-5'-nucleotidase and related protein	s/apyrase	CDD	0	100.3	79 kDa salivary apyrase precursor	0.0	gi|34481604	78	86	98	Triatoma infestans	Snake venom 5'-nucleotidase	1E-109	sp|B6EWW8|V5NTD_GLOBR
Ribonuclease
PhSigP-1064_FR6_24-337	290	0	PhSigP-1064_FR6_24-337	873		M	*	SIG	24-25	33.99	7.19	31.359	7.29	ExpAA=0.93 First60=0.93 PredHel=0 Topology=o	0						0	13.4	6.2	4.1	.		PhSigP-1064_FR6_24-337	28532	29	Y	964.467	0.00100225	399.73	0.400641	ribonuclease - signalP detected	s/met/nuc ribonuclease	HEMIPTERA	0	101	ribonuclease Oy	2E-045	gi|557758036	38	53	75	Musca domestica	Ribonuclease 1	4E-024	sp|P42813|RNS1_ARATH
Endonuclease
PhSigP-2044_FR4_13-256	236	0	PhSigP-2044_FR4_13-256	711		M	*	BL	22-23	26.844	8.59	24.122	8.4	ExpAA=2.66 First60=2.66 PredHel=0 Topology=o	0						0	13.6	5.9	4.2	.		PhSigP-2044_FR4_13-256	35862	1708	Y	21.2799	0.046964	616.898	28.9728	deoxyribonuclease ii	met/nuc	HEMIPTERA	1e-85	66.9	plancitoxin-1	2E-048	gi|642920207	44	60	65	Tribolium castaneum	Deoxyribonuclease-2-alpha	9E-037	sp|O62855|DNS2A_PIG
Inositol-145-triphosphate 5-phosphatase
PhSigP-59702_FR6_1-326	318	0	PhSigP-59702_FR6_1-326	957		M	*	SIG	19-20	36.503	9.11	34.337	8.97	ExpAA=0.03 First60=0.02 PredHel=0 Topology=o	0						0	12.6	5.3	3.1	.		PhSigP-59702_FR6_1-326	90004	16	Y	5368.95	0.000175298	1150.27	0.201641	Inositol-145-triphosphate 5-phosphatase (synaptojanin) INP51/INP52/INP53 family - probable fragment - signalP detected	s/ipp	KOG	9e-51	28.2	hypothetical protein Td95 similar to salivary inositol polyphosphate	3E-090	gi|270046240	71	81	101	Triatoma dimidiata	Type II inositol 1,4,5-trisphosphate 5-phosphatase	1E-043	sp|Q8K337|I5P2_MOUSE
PhSigP-59701_FR4_1-328	319	0	PhSigP-59701_FR4_1-328	960		M	*	SIG	19-20	36.575	9.17	34.409	9.04	ExpAA=0.04 First60=0.03 PredHel=0 Topology=o	0						0	12.9	4.7	3.4	.		PhSigP-59701_FR4_1-328	198921	58	Y	3419.05	0.00028752	2534.3	0.728666	Inositol-145-triphosphate 5-phosphatase (synaptojanin) INP51/INP52/INP53 family - probable fragment - signalP detected	s/ippase	KOG	4e-52	27.8	hypothetical protein Td95 similar to salivary inositol polyphosphate	3E-085	gi|270046240	68	79	102	Triatoma dimidiata	Type II inositol 1,4,5-trisphosphate 5-phosphatase	5E-040	sp|Q8K337|I5P2_MOUSE
PhSigP-1292_FR5_7-348	336	0	PhSigP-1292_FR5_7-348	1011		M	*	SIG	32-33	39.513	8.66	35.68	7.66	ExpAA=6.79 First60=6.73 PredHel=0 Topology=o	0						0	12.2	3.9	3	.		PhSigP-1292_FR5_7-348	111797	106	Y	1059.55	0.000934965	1352.47	1.26452	Inositol-145-triphosphate 5-phosphatase (synaptojanin) INP51/INP52/INP53 family - probable fragment - signalP detected	s/ippase	KOG	9e-34	28.2	salivary inositol polyphosphate 5-phosphatase	5E-072	gi|90101342	46	67	92	Rhodnius prolixus	Inositol polyphosphate 5-phosphatase K	5E-032	sp|Q8C5L6|INP5K_MOUSE
PhSigP-58303_FR6_43-388	320	0	PhSigP-58303_FR6_43-388	963		M	*	SIG	19-20	36.873	6.72	34.833	6.44	ExpAA=0.44 First60=0.23 PredHel=0 Topology=o	0						0	10	5	3.4	.		PhSigP-58303_FR6_43-388	14133	600	Y	23.8471	0.041861	179.497	7.51444	Inositol-145-triphosphate 5-phosphatase (synaptojanin) INP51/INP52/INP53 family - probable fragment - signalP detected	pe	KOG	7e-55	29.8	salivary inositol polyphosphate 5-phosphatase	1E-100	gi|90101342	58	72	100	Rhodnius prolixus	Phosphatidylinositol 4,5-bisphosphate 5-phosphatase A	4E-044	sp|P59644|PI5PA_MOUSE
Phosphatase
PhSigP-2649_FR5_1-463	453	0	PhSigP-2649_FR5_1-463	1362		M	*	SIG	19-20	53.177	6.15	51.002	6.16	ExpAA=1.22 First60=1.20 PredHel=0 Topology=o	0						0	11	6	4.6	.	1 | 287 PENRQKR|PW 0.644 *ProP* |	PhSigP-2649_FR5_1-463	11308	490	Y	23.3551	0.0427263	101.545	4.33901	Purple acid phosphatase - signalP detected	met/carb	KOG	0	94.4	iron/zinc purple acid phosphatase-like protein	1E-158	gi|193624668	60	76	95	Acyrthosiphon pisum	Iron/zinc purple acid phosphatase-like protein	1E-139	sp|A5D6U8|PAPL_DANRE
Lipase
PhSigP-17350_FR6_1-190	187	0	PhSigP-17350_FR6_1-190	567		M		SIG	27-28	21.153	6.88	18.172	5.64	ExpAA=7.98 First60=7.00 PredHel=0 Topology=o	0						4	12.8	8	7	.		PhSigP-17350_FR6_1-190	2269	180	Y	12.7125	0.0781934	48.944	3.82879	inactive pancreatic lipase-related protein 1-like isoform X1 - probable fragment - signalP detected	s/met/lipd inactive	HEMIPTERA	2e-46	30.7	inactive pancreatic lipase-related protein 1-like isoform X1	4E-045	gi|193587079	53	67	31	Acyrthosiphon pisum	Pancreatic lipase-related protein 2	2E-015	sp|Q64424|LIPR2_MYOCO
Ph-5578	352	0	Ph-5578	1059		I	*	SIG	14-15	39.72	5.49	37.949	5.49	ExpAA=0.03 First60=0.01 PredHel=0 Topology=o	0						2	15.3	7.4	5.4	0.9		Ph-5578	4519	8	Y	509.186	0.00174532	52.1909	0.09111	pancreatic lipase-like enzyme - signalP detected	s/met/lipd pancreatic	HEMIPTERA	0	97	pancreatic lipase-related protein 2-like	2E-047	gi|752869203	41	57	77	Camponotus floridanus	Lipase member I	8E-033	sp|Q6XZB0|LIPI_HUMAN
PhSigP-44028_FR4_17-356	332	0	PhSigP-44028_FR4_17-356	999		M	*	SIG	22-23	37.731	8.38	35.186	7.79	ExpAA=16.49 First60=16.09 PredHel=1 Topology=i5-22o	1	5.1	93.4	1.5		310	0	12	7.5	3.9	.		PhSigP-44028_FR4_17-356	5655	24	Y	229.387	0.00418432	69.2334	0.289746	Pancreatic lipase-like enzymes - probable fragment - signalP detected	s/met/lipd Pancreatic	CDD	7e-84	99.6	pancreatic lipase-related protein 2-like	9E-056	gi|345488220	38	55	89	Nasonia vitripennis	Lipoprotein lipase	4E-037	sp|P49923|LIPL_PIG
Amylase/glycosidases
PhSigP-3171_FR6_1-588	575	0	PhSigP-3171_FR6_1-588	1728		M	*	SIG	21-22	66.125	5.85	63.977	5.67	ExpAA=3.37 First60=3.36 PredHel=0 Topology=o	0						2	11.7	5.6	3.8	.		PhSigP-3171_FR6_1-588	83633	737	Y	114.921	0.00868977	591.946	5.14394	Alpha amylase catalytic domain found in maltase - signalP detected	met/carb/secreted Alpha	CDD	0	101.2	maltase A1	1E-126	gi|193709215	42	62	90	Acyrthosiphon pisum	Probable maltase	1E-115	sp|P13080|MALT_AEDAE
PhSigP-54491_FR5_1-583	563	0	PhSigP-54491_FR5_1-583	1692		M	*	SIG	20-21	64.966	5.42	62.821	5.42	ExpAA=21.02 First60=11.62 PredHel=0 Topology=o	0						0	12.6	4.8	3.9	.		PhSigP-54491_FR5_1-583	68286	662	Y	104.447	0.00955968	493.605	4.71878	Alpha amylase catalytic domain found in maltase - signalP detected	met/carb/secreted Alpha	CDD	0	100	maltase 2-like	1E-122	gi|328702366	40	60	96	Acyrthosiphon pisum	Maltase 1	1E-109	sp|O16098|MAL1_DROVI
PhSigP-37079_FR5_3-509	491	0	PhSigP-37079_FR5_3-509	1476		M	*	SIG	24-25	56.007	6.75	53.216	6.45	ExpAA=12.98 First60=12.96 PredHel=1 Topology=i7-29o	1	4.5	94.1	1.4		462	1	11.6	6.9	4.1	.		PhSigP-37079_FR5_3-509	6154	407	Y	15.2959	0.0652063	50.994	3.32568	Alpha-amylase - signalP detected	met/carb/secreted Alpha-amylase	KOG	0	99	alpha-amylase 4N-like	1E-161	gi|498982873	57	71	93	Ceratitis capitata	Alpha-amylase 4N	1E-156	sp|Q23834|AM4N_DROAN
PhSigP-1134_FR5_24-468	425	0	PhSigP-1134_FR5_24-468	1278		M	*	SIG	20-21	48.731	4.94	46.52	4.93	ExpAA=15.04 First60=14.86 PredHel=1 Topology=i7-29o	1	5.2	93.2	1.6		396	1	11.3	7.1	4.9	.		PhSigP-1134_FR5_24-468	144113	1050	Y	139.052	0.00718467	1379.18	9.90901	Alpha-D-galactosidase (melibiase) - signalP detected	met/carb/secreted Alpha-D-galactosidase	KOG	0	100	alpha-N-acetylgalactosaminidase-like	1E-143	gi|328704370	55	73	97	Acyrthosiphon pisum	Alpha-N-acetylgalactosaminidase	1E-112	sp|Q90744|NAGAB_CHICK
Salivary proteases
PhSigP-59913_FR4_1-401	390	0	PhSigP-59913_FR4_1-401	1173		M	*	SIG	19-20	43.125	5.78	41.13	5.79	ExpAA=13.27 First60=8.73 PredHel=0 Topology=o	0						0	13.3	8.7	5.1	.		PhSigP-59913_FR4_1-401	355315	208	Y	1724.03	0.000577261	3704.79	2.13864	cathepsin D	pm/protease	NR-LIGHT	0	100	cathepsin D	0.0	gi|301030231	81	91	100	Triatoma infestans	Cathepsin D	2E-085	sp|Q05744|CATD_CHICK
PhSigP-58946_FR4_121-239	116	0	PhSigP-58946_FR4_121-239	351		M	*	SIG	20-21	13.605	7.84	11.263	7.23	ExpAA=0.05 First60=0.03 PredHel=0 Topology=o	0						0	7.8	6.9	6	.		PhSigP-58946_FR4_121-239	58713	2481	Y	23.9888	0.0416686	2045.86	85.2494	Lysosomal acid phosphatase - signalP detected	pm/protease	HEMIPTERA	1e-28	26.7	AGAP002387-PA	6E-024	gi|347967754	57	71	21	Anopheles gambiae str. PEST	Prostatic acid phosphatase	5E-015	sp|A6H730|PPAP_BOVIN
PhSigP-59209_FR5_1-400	389	0	PhSigP-59209_FR5_1-400	1170		M	*	SIG	19-20	43.151	5.2	41.143	5.2	ExpAA=7.23 First60=5.75 PredHel=0 Topology=o	0						0	14.7	7.7	3.9	.		PhSigP-59209_FR5_1-400	189202	81	Y	2339.85	0.000422163	1977.83	0.83497	cathepsin D	pm/protease	NR-LIGHT	0	100	cathepsin D	1E-173	gi|301030231	74	87	100	Triatoma infestans	Cathepsin D	3E-083	sp|Q05744|CATD_CHICK
Ph-57411	387	0.516796	Ph-57411	1164		S	*	SIG	15-16	42.17	5.5	40.675	5.5	ExpAA=9.67 First60=9.54 PredHel=0 Topology=o	0						0	14.2	9	3.9	.		Ph-57411	143870	114	Y	1268.67	0.000781367	1511.7	1.1812	lysosomal aspartic protease - signalP detected	pm/protease	NR-LIGHT	0	101.5	lysosomal aspartic protease	1E-105	gi|91093044	50	66	102	Tribolium castaneum	Lysosomal aspartic protease	1E-102	sp|Q03168|ASPP_AEDAE
Ph-60014	329	0	Ph-60014	990		N	*	SIG	20-21	35.974	8.67	33.699	8.46	ExpAA=22.92 First60=3.16 PredHel=0 Topology=o	0						2	15.8	7	5.8	.		Ph-60014	121555	72	Y	1688.6	0.00058409	1501.71	0.87714	salivary serine protease partial - signalP detected	s/protease	HEMIPTERA	0	100	serine protease	4E-040	gi|295315341	34	54	93	Panstrongylus megistus	Venom serine protease 34	3E-029	sp|Q8MQS8|SP34_APIME
PhSigP-59287_FR4_14-313	293	0	PhSigP-59287_FR4_14-313	882		M	*	BL	19-20	32.896	7.66	30.779	7.16	ExpAA=0.42 First60=0.41 PredHel=0 Topology=o	0						1	16.4	8.5	4.4	.		PhSigP-59287_FR4_14-313	86829	19	Y	4402.62	0.000215778	1204.05	0.259811	cathepsin d partial	pm/protease	HEMIPTERA	0	73.7	cathepsin D	1E-081	gi|301030231	51	68	74	Triatoma infestans	Aspartic proteinase A1	1E-064	sp|O65390|APA1_ARATH
Ph-2517	391	0	Ph-2517	1176		N	*	SIG	22-23	43.684	5.81	41.331	5.68	ExpAA=2.68 First60=2.25 PredHel=0 Topology=o	0						0	12.3	8.2	4.6	.		Ph-2517	109338	24	Y	4435.14	0.000216451	1137.14	0.246136	cathepsin D - signalP detected	s/protease	NR-LIGHT	0	100	cathepsin D	1E-104	gi|301030231	49	65	100	Triatoma infestans	Cathepsin D	2E-078	sp|P07339|CATD_HUMAN
PhSigP-57411_FR6_1-67	63	0	PhSigP-57411_FR6_1-67	192		M	*	SIG	22-23	7.218	10.01	4.975	9.86	ExpAA=21.52 First60=21.52 PredHel=1 Topology=i7-29o	1	34.9	54	11.1		34	0	11.1	3.2	1.6	.		PhSigP-57411_FR6_1-67	16883	13	Y	1222.92	0.000759262	1075.47	0.816609	aspartyl protease - signalP detected	s/protease	HEMIPTERA	2e-11	13	lysosomal aspartic protease	2.2	gi|91093044	35	57	11	Tribolium castaneum	Cathepsin D	3.4	sp|P07339|CATD_HUMAN
Ph-59287	390	0.769231	Ph-59287	1173		V	*	BL	23-24	42.989	8.38	40.477	8.12	ExpAA=7.22 First60=7.18 PredHel=0 Topology=o	0						0	15.1	9	4.4	.		Ph-59287	102680	22	Y	4527.25	0.000211279	1070.62	0.226202	cathepsin D	pm/protease	NR-LIGHT	0	99.7	cathepsin D	1E-108	gi|301030231	49	67	100	Triatoma infestans	Lysosomal aspartic protease	1E-079	sp|Q03168|ASPP_AEDAE
PhSigP-2037_FR6_1-383	368	0	PhSigP-2037_FR6_1-383	1107		M	*	SIG	21-22	42.178	6.27	39.85	6.03	ExpAA=18.09 First60=18.07 PredHel=1 Topology=i5-27o	1	6	92.7	1.4		341	0	10.3	8.4	1.9	.		PhSigP-2037_FR6_1-383	92238	391	Y	238.616	0.00418009	1019.09	4.25991	aspartyl protease partial - signalP detected	s/protease	HEMIPTERA	0	88.7	hypothetical protein BRAFLDRAFT_74093	2E-068	gi|260810438	45	65	72	Branchiostoma floridae	Lysosomal aspartic protease	4E-067	sp|Q03168|ASPP_AEDAE
Ph-2037	374	3.20856	Ph-2037	1125	Y	L	*	CYT		41.019	5.4			ExpAA=0.58 First60=0.00 PredHel=0 Topology=o	0						0	9.6	9.4	1.9	.		Ph-2037	93062	395	Y	238.316	0.00418546	1011.74	4.23464	aspartyl protease partial	pm/protease	HEMIPTERA	0	100	lysosomal aspartic protease, partial	6E-078	gi|751212401	45	64	89	Solenopsis invicta	Lysosomal aspartic protease	4E-076	sp|Q03168|ASPP_AEDAE
PhSigP-59286_FR4_15-358	329	0	PhSigP-59286_FR4_15-358	990		M	*	SIG	18-19	36.065	6	34.018	6.01	ExpAA=0.27 First60=0.03 PredHel=0 Topology=o	0						2	17	7.6	6.4	.		PhSigP-59286_FR4_15-358	67145	24	Y	2723.64	0.000352464	829.52	0.29238	salivary serine protease partial - signalP detected	s/protease	HEMIPTERA	0	100	serine protease	4E-040	gi|295315341	35	51	93	Panstrongylus megistus	Venom serine protease 34	8E-033	sp|Q8MQS8|SP34_APIME
PhSigP-61204_FR6_15-316	296	0	PhSigP-61204_FR6_15-316	891		M	*	SIG	18-19	33.091	5.92	31.163	5.93	ExpAA=0.02 First60=0.00 PredHel=0 Topology=o	0						0	14.2	6.1	6.1	.		PhSigP-61204_FR6_15-316	56762	14	Y	3837.45	0.000243213	779.163	0.189506	Transmembrane protease serine 12 - probable fragment - signalP detected	s/enz	HEMIPTERA	7e-48	52.6	serine protease	3E-042	gi|295315341	36	50	93	Panstrongylus megistus	Venom serine protease 34	2E-027	sp|Q8MQS8|SP34_APIME
PhSigP-3544_FR5_1-437	429	0	PhSigP-3544_FR5_1-437	1290		M	*	SIG	18-19	48.517	7.1	46.314	7.22	ExpAA=16.64 First60=4.98 PredHel=0 Topology=o	0						0	12.6	8.2	4.7	.		PhSigP-3544_FR5_1-437	69067	73	Y	946.489	0.00104224	654.831	0.682504	aspartyl protease - signalP detected	s/protease	HEMIPTERA	0	98.7	aspartic protease BmAsp-2	1E-081	gi|21907889	48	64	76	Brugia malayi	Cathepsin D	9E-075	sp|Q05744|CATD_CHICK
Ph-60081	329	0	Ph-60081	990		N	*	SIG	20-21	36.147	8.27	33.955	8.08	ExpAA=0.79 First60=0.25 PredHel=0 Topology=o	0						3	16.1	6.1	6.1	.		Ph-60081	51645	28	Y	1805.95	0.000534619	638.031	0.34111	salivary serine protease partial - signalP detected	s/protease	HEMIPTERA	0	100	serine protease	2E-038	gi|295315341	34	53	93	Panstrongylus megistus	Venom serine protease 34	1E-027	sp|Q8MQS8|SP34_APIME
PhSigP-60942_FR2_6-400	393	0	PhSigP-60942_FR2_6-400	1182		M	*	SIG	19-20	43.862	5	41.761	4.94	ExpAA=10.59 First60=9.95 PredHel=0 Topology=o	0						0	14	9.4	4.8	.		PhSigP-60942_FR2_6-400	57846	26	Y	2172.63	0.000443217	598.555	0.265294	Cathepsin_D_like - probable fragment - signalP detected	s/protease	CDD	1e-99	100	cathepsin d	4E-089	gi|568251273	45	63	99	Anopheles darlingi	Lysosomal aspartic protease	4E-088	sp|Q03168|ASPP_AEDAE
Ph-62440	330	0	Ph-62440	993		E	*	CYT		36.291	6.16			ExpAA=0.64 First60=0.00 PredHel=0 Topology=o	0						0	14.8	9.4	4.8	.		Ph-62440	30293	22	Y	1335.64	0.000716126	373.114	0.267205	cathepsin D - probable fragment	pm/protease	NR-LIGHT	0	84.6	cathepsin D	1E-150	gi|301030231	75	86	85	Triatoma infestans	Cathepsin D	9E-085	sp|Q05744|CATD_CHICK
Ph-37558	243	0	Ph-37558	732		K	*	CYT		28.162	9.4			ExpAA=0.00 First60=0.00 PredHel=0 Topology=o	0						0	10.7	7	4.1	.		Ph-37558	21709	11	Y	1834.57	0.000499639	362.725	0.18124	salivary metalloproteinase	s/metal	HEMIPTERA	0	87.4	zinc metalloproteinase nas-13	7E-040	gi|91084579	39	55	75	Tribolium castaneum	Zinc metalloproteinase nas-14	5E-033	sp|Q19269|NAS14_CAEEL
PhSigP-719	964	0	PhSigP-719	964		M		SIG	23-24	109.031	5.65	106.536	5.54	ExpAA=19.37 First60=10.76 PredHel=0 Topology=o	0						18	15.6	4.5	5.4	0.3		PhSigP-719	15422	29	Y	521.31	0.00185418	195.664	0.362821	Puromycin-sensitive aminopeptidase - signalP detected	met/aa	KOG	2e-74	101	uncharacterized protein LOC409619	3E-057	gi|571539844	23	45	33	Apis mellifera	Aminopeptidase N	7E-042	sp|P91887|AMPN_PLUXY
Ph-62224	421	0.475059	Ph-62224	1266		G	*	CYT		48.573	5.41			ExpAA=0.23 First60=0.06 PredHel=0 Topology=o	0						0	9.7	6.9	3.3	.		Ph-62224	19861	1654	Y	12.1697	0.0821175	191.874	15.757	Serine carboxypeptidase	pm/protease	PFAM	2e-70	100.7	serine carboxypeptidase 1	1E-115	gi|588269607	47	68	91	Triatoma infestans	Venom serine carboxypeptidase	1E-103	sp|C9WMM5|VCP_APIME
PhSigP-54555_FR4_26-335	303	0	PhSigP-54555_FR4_26-335	912		M	*	SIG	19-20	33.937	6.78	31.873	6.38	ExpAA=0.23 First60=0.18 PredHel=0 Topology=o	0						0	12.2	8.3	4.6	.		PhSigP-54555_FR4_26-335	12112	34	Y	350.933	0.0027679	162.431	0.449631	serine protease - signalP detected	s/protease	HEMIPTERA	4e-68	91.5	serine protease	8E-067	gi|295315341	45	63	92	Panstrongylus megistus	Venom serine protease	1E-039	sp|Q7Z269|SP4_POLDO
PhSigP-4778_FR5_1-315	305	0	PhSigP-4778_FR5_1-315	918		M	*	SIG	19-20	33.705	5.56	31.648	5.45	ExpAA=0.04 First60=0.02 PredHel=0 Topology=o	0						3	9.5	8.2	5.2	.		PhSigP-4778_FR5_1-315	10904	29	Y	368.588	0.00262238	145.275	0.381002	serine protease - signalP detected	s/protease	NR-LIGHT	0	98.7	serine protease	1E-154	gi|295315341	85	91	99	Panstrongylus megistus	Venom serine protease 34	5E-039	sp|Q8MQS8|SP34_APIME
Ph-741	242	0	Ph-741	729		K	*	CYT		28.12	8.94			ExpAA=0.02 First60=0.00 PredHel=0 Topology=o	0						1	8.7	5	6.2	.		Ph-741	7719	3	Y	1956.94	0.000383202	129.504	0.0496324	salivary metalloproteinase	s/enz	HEMIPTERA	2e-65	88.8	zinc metalloproteinase nas-14	5E-040	gi|668455453	40	60	85	Anopheles sinensis	Zinc metalloproteinase nas-14	2E-032	sp|Q19269|NAS14_CAEEL
Ph-58957	285	0	Ph-58957	858		K	*	CYT		31.216	8.9			ExpAA=0.07 First60=0.01 PredHel=0 Topology=o	0						1	17.9	8.4	4.9	.		Ph-58957	8938	836	Y	10.8291	0.0922233	127.409	11.7514	cathepsin d partial - probable fragment	pm/protease	HEMIPTERA	0	67.4	cathepsin D	3E-081	gi|301030231	52	72	67	Triatoma infestans	Lysosomal aspartic protease	1E-064	sp|Q03168|ASPP_AEDAE
PhSigP-7653_FR4_72-420	331	0	PhSigP-7653_FR4_72-420	996		M	*	SIG	20-21	37.246	6.63	35.034	6.67	ExpAA=20.32 First60=20.32 PredHel=1 Topology=i2-24o	1	6.6	92.7	0.6		307	0	13.6	9.7	2.4	.	1 | 216 YTCRFER|ST 0.561 *ProP* |	PhSigP-7653_FR4_72-420	6718	11	Y	567.721	0.0016144	82.4953	0.1332	cathepsin L-like proteinase - signalP detected	s/protease	NR-LIGHT	0	100	cathepsin L-like proteinase	1E-130	gi|343978787	64	79	100	Triatoma brasiliensis	Cathepsin L	1E-105	sp|Q95029|CATL_DROME
Ph-2767	330	0	Ph-2767	993		G	*	CYT		36.692	5.63			ExpAA=0.35 First60=0.08 PredHel=0 Topology=o	0						0	18.5	8.8	3.9	.		Ph-2767	6431	371	Y	17.5312	0.0568789	79.2096	4.50605	cathepsin d partial	pm/protease	HEMIPTERA	0	100	aspartic protease BmAsp-2	4E-067	gi|21907889	41	61	74	Brugia malayi	Lysosomal aspartic protease	3E-067	sp|Q03168|ASPP_AEDAE
PhSigP-42720_FR4_11-424	405	0	PhSigP-42720_FR4_11-424	1218		M	*	SIG	28-29	45.272	8.55	41.97	8.49	ExpAA=0.20 First60=0.16 PredHel=0 Topology=o	0						0	15.8	7.9	5.7	.		PhSigP-42720_FR4_11-424	5639	513	Y	11.1254	0.0896936	56.6243	5.07974	serine protease protein 42 isoform 1 precursor partial - signalP detected	s/protease	HEMIPTERA	0	99.7	venom serine protease 34-like	7E-070	gi|752893391	38	56	99	Camponotus floridanus	Venom serine protease 34	8E-060	sp|Q8MQS8|SP34_APIME
Ph-42042	377	0	Ph-42042	1134		V	*	CYT		42.385	5.12			ExpAA=0.22 First60=0.00 PredHel=0 Topology=o	0						0	14.1	7.2	5	.		Ph-42042	4262	0	Y	4322.05	0	45.9673	0	aspartyl protease	pm/protease	HEMIPTERA	0	96.6	cathepsin D	2E-086	gi|301030231	50	66	86	Triatoma infestans	Lysosomal aspartic protease	1E-081	sp|Q03168|ASPP_AEDAE
Ph-40482	104	0	Ph-40482	312		R		CYT		11.54	6.44			ExpAA=0.04 First60=0.04 PredHel=0 Topology=o	0						0	14.4	5.8	1.9	.		Ph-40482	983	5	Y	166.142	0.0050107	38.5343	0.19328	Trypsin-like serine protease	pm/protease	SMART	2e-23	45.4	chymotrypsin-1-like	1E-017	gi|752861337	49	63	24	Camponotus floridanus	Trypsin theta	8E-015	sp|P54628|TRYT_DROER
PhSigP-295_FR4_24-445	412	0	PhSigP-295_FR4_24-445	1239		M	*	SIG	15-16	46.885	6.93	45.128	7.05	ExpAA=7.27 First60=7.26 PredHel=0 Topology=o	0						0	14.1	5.8	3.6	.		PhSigP-295_FR4_24-445	3825	46	Y	82.5297	0.0118559	37.758	0.447773	Trypsin-like serine protease - probable fragment - signalP detected	s/protease	SMART	4e-58	103	tripsin, putative	8E-053	gi|242015302	35	50	90	Pediculus humanus corporis	Venom serine protease 34	2E-043	sp|Q8MQS8|SP34_APIME
Ph-59083	266	0	Ph-59083	801		S	*	CYT		30.058	5.5			ExpAA=1.25 First60=1.18 PredHel=0 Topology=o	0						2	12	6.8	4.5	.		Ph-59083	1880	55	Y	34.0445	0.0288335	28.7061	0.828137	salivary trypsin - probable fragment	pm/protease	HEMIPTERA	0	79.2	tripsin, putative	7E-050	gi|242015302	40	59	61	Pediculus humanus corporis	Venom serine protease	6E-043	sp|Q7Z269|SP4_POLDO
PhSigP-17769_FR6_48-232	181	0	PhSigP-17769_FR6_48-232	549		M		SIG	19-20	21.392	8.71	19.193	8.54	ExpAA=1.34 First60=1.33 PredHel=0 Topology=o	0						0	7.7	5	3.9	.	2 | 99 PKARSKR|GI 0.759 *ProP* | 111 LQSRYRR|VF 0.591 *ProP* |	PhSigP-17769_FR6_48-232	264	0	Y	267.72	0	5.88139	0	subtilisin-related protease spc3 partial - signalP detected	s/protease	HEMIPTERA	1e-93	29	neuroendocrine convertase 1 precursor	8E-032	gi|27806045	44	62	21	Bos taurus	Neuroendocrine convertase 1	1E-032	sp|Q9GLR1|NEC1_BOVIN
Ph-16622	184	0	Ph-16622	552		R		CYT		20.67	9.32			ExpAA=0.01 First60=0.01 PredHel=0 Topology=o	0						0	12.5	8.7	5.4	.		Ph-16622	263	19	Y	13.3353	0.0709697	5.82727	0.415132	trypsin-like serine protease partial - probable fragment	pm/protease	HEMIPTERA	0	39.5	coagulation factor VII isoform X4	5E-072	gi|751200229	67	81	34	Solenopsis invicta	Trypsin-3 (Fragment)	5E-032	sp|P35033|TRY3_SALSA
Protease inhibitor domains
Serpin
PhSigP-2058_FR6_1-229	211	0	PhSigP-2058_FR6_1-229	636		M	*	SIG	19-20	23.343	5.71	21.351	5.71	ExpAA=0.56 First60=0.56 PredHel=0 Topology=o	0						0	7.1	8.5	6.6	.		PhSigP-2058_FR6_1-229	62622	26	Y	2352.01	0.000409414	1204.25	0.493047	Serine protease inhibitor I/II partial - signalP detected	s/protinh	HEMIPTERA	2e-18	57.2	pacifastin light chain	7E-029	gi|668451255	33	47	59	Anopheles sinensis	Serine protease inhibitor I/II	1E-008	sp|O46162|SGP1_SCHGR
Ph-62556	380	0	Ph-62556	1143		L	*	CYT		43.047	5.4			ExpAA=1.92 First60=1.62 PredHel=0 Topology=o	0						0	10.3	3.2	4.5	.		Ph-62556	24101	1993	Y	12.2571	0.0815413	257.892	21.0297	SERine Proteinase INhibitors	s/protinh	CDD	0	101.3	serpin	1E-117	gi|507848876	57	76	94	Panstrongylus megistus	Leukocyte elastase inhibitor	4E-074	sp|P05619|ILEU_HORSE
Kazal type peptides
PhSigP-59126_FR4_21-115	78	0	PhSigP-59126_FR4_21-115	237		M	*	SIG	17-18	8.458	7.52	6.699	7.69	ExpAA=0.02 First60=0.02 PredHel=0 Topology=o	0						0	7.7	5.1	6.4	.		PhSigP-59126_FR4_21-115	114663	33	Y	3419.96	0.000283799	5917.3	1.67934	Kazal-type inhibitor - signalP detected	s/protinh Kazal	HEMIPTERA	2e-28	17.7	Kazal-type inhibitor	4E-027	gi|295315536	76	84	18	Panstrongylus megistus	Serine protease inhibitor dipetalogastin (Fragment)	1E-008	sp|O96790|DPGN_DIPMA
PhSigP-59104_FR6_1-109	106	0	PhSigP-59104_FR6_1-109	321		M	*	SIG	17-18	11.829	8.71	10.071	8.73	ExpAA=0.02 First60=0.02 PredHel=0 Topology=o	0						0	7.5	5.7	4.7	.		PhSigP-59104_FR6_1-109	127120	31	Y	4028.47	0.000240474	4843.48	1.16474	Kazal-type inhibitor - signalP detected	s/protinh Kazal	HEMIPTERA	9e-30	20.1	Kazal-type inhibitor	2E-028	gi|295315536	74	84	20	Panstrongylus megistus	Serine protease inhibitor dipetalogastin (Fragment)	7E-008	sp|O96790|DPGN_DIPMA
PhSigP-60731_FR4_986-1075	86	0	PhSigP-60731_FR4_986-1075	261		M	*	SIG	22-23	9.77	8.72	7.418	8.59	ExpAA=20.00 First60=20.00 PredHel=1 Topology=i7-26o	1	22.1	69.8	8.1		60	0	11.6	8.1	4.7	.		PhSigP-60731_FR4_986-1075	143396	81	Y	1773.37	0.000557017	6719.62	3.74297	Kazal-type inhibitor - signalP detected	s/protinh Kazal	HEMIPTERA	3e-23	98.8	secreted peptide	1E-008	gi|116267193	46	59	106	Triatoma brasiliensis	Vasotab	8E-005	sp|P84843|VASOT_HYBBI
PhSigP-60736_FR3_35-127	80	0	PhSigP-60736_FR3_35-127	243		M	*	SIG	27-28	8.534	7.52	5.612	8.33	ExpAA=17.96 First60=17.96 PredHel=1 Topology=i7-25o	1	22.5	68.8	8.8		55	1	13.8	15	3.8	.		PhSigP-60736_FR3_35-127	1557	57	Y	27.2231	0.036077	78.3665	2.82905	Kazal-type inhibitor - signalP detected	s/	HEMIPTERA	4e-26	98.7	secreted peptide	1E-021	gi|116267193	67	74	92	Triatoma brasiliensis	Vasotab	0.001	sp|P84843|VASOT_HYBBI
Ph-60735	75	0	Ph-60735	228		M	*	SIG	25-26	8.412	8.29	5.633	8.3	ExpAA=17.76 First60=17.76 PredHel=1 Topology=i7-26o	1	25.3	65.3	9.3		49	0	9.3	9.3	1.3	.	1 | 72 GWTRIKR|GK 0.601 *ProP* |	Ph-60735	61082	54	Y	1126.23	0.00087176	3276.63	2.85648	Kazal-type inhibitor - signalP detected	s/protinh Kazal	HEMIPTERA	5e-33	98.6	secreted peptide	4E-008	gi|116267193	45	63	88	Triatoma brasiliensis	Vasotab	3.4	sp|P84843|VASOT_HYBBI
Ph-38063	133	0	Ph-38063	402		M	*	SIG	26-27	14.649	8.7	11.836	8.46	ExpAA=19.76 First60=19.76 PredHel=1 Topology=o10-29i	1	14.3	7.5	78.2		104	0	15	5.3	4.5	.		Ph-38063	46466	299	Y	157.069	0.00634527	1413.7	8.97051	Kazal-type inhibitor - signalP detected	s/protinh Kazal	HEMIPTERA	3e-56	100	Kazal-type inhibitor	3E-017	gi|295315536	45	56	25	Panstrongylus megistus	Serine protease inhibitor dipetalogastin (Fragment)	3E-016	sp|O96790|DPGN_DIPMA
Ph-283	133	0	Ph-283	402		M	*	SIG	26-27	14.908	8.93	12.052	8.76	ExpAA=20.42 First60=20.42 PredHel=1 Topology=o10-29i	1	14.3	7.5	78.2		104	0	14.3	3.8	3	.		Ph-283	41626	1968	Y	21.4386	0.0466201	1266.45	59.0433	Kazal-type inhibitor - signalP detected	s/protinh Kazal	HEMIPTERA	4e-57	100	Kazal-type inhibitor	2E-018	gi|295315536	45	57	25	Panstrongylus megistus	Serine protease inhibitor dipetalogastin (Fragment)	4E-017	sp|O96790|DPGN_DIPMA
Ph-23846	61	0	Ph-23846	186		M	*	CYT		6.894	4.78			ExpAA=0.11 First60=0.11 PredHel=0 Topology=o	0						0	9.8	11.5	1.6	.		Ph-23846	190	1	Y	96.3386	0.00516286	12.4936	0.0648424	Kazal-type inhibitor - signalP detected	s/protinh Kazal	HEMIPTERA	3e-13	74.6	secreted peptide	3E-006	gi|116267193	43	55	78	Triatoma brasiliensis	Vasotab	0.10	sp|P84843|VASOT_HYBBI
PhSigP-18_FR4_1-103	92	0	PhSigP-18_FR4_1-103	279		M	*	SIG	26-27	10.42	5.84	7.503	4.89	ExpAA=11.95 First60=11.95 PredHel=0 Topology=o	0						3	13	5.4	5.4	.		PhSigP-18_FR4_1-103	93887	22	Y	4139.56	0.000231066	4115.76	0.951021	Kazal-type inhibitor - signalP detected	s/protinh Kazal	HEMIPTERA	4e-34	104.5	secreted peptide	0.004	gi|116267193	33	51	78	Triatoma brasiliensis	Agrin	0.080	sp|P25304|AGRIN_RAT
PhSigP-55999_FR5_5-280	264	0	PhSigP-55999_FR5_5-280	795		M	*	SIG	17-18	29.062	5.85	27.285	5.76	ExpAA=0.02 First60=0.02 PredHel=0 Topology=o	0						0	8	7.6	6.8	.		PhSigP-55999_FR5_5-280	152627	41	Y	3685.18	0.000264895	2348.08	0.621997	Kazal-type inhibitor - signalP detected	s/protinh Kazal	HEMIPTERA	4e-63	72	Kazal-type inhibitor	8E-062	gi|295315536	44	52	72	Panstrongylus megistus	Serine protease inhibitor dipetalogastin (Fragment)	7E-036	sp|O96790|DPGN_DIPMA
PhSigP-59204_FR5_7-217	200	0	PhSigP-59204_FR5_7-217	603		M	*	SIG	19-20	22.17	8.22	20.164	8.23	ExpAA=0.87 First60=0.86 PredHel=0 Topology=o	0						0	7.5	7	7	.		PhSigP-59204_FR5_7-217	148476	79	Y	1882.1	0.000524676	3011.53	1.58009	Kazal-type inhibitor - signalP detected	s/protinh Kazal	HEMIPTERA	1e-49	48.5	Kazal-type inhibitor	2E-048	gi|295315536	50	60	49	Panstrongylus megistus	Serine protease inhibitor dipetalogastin (Fragment)	1E-029	sp|O96790|DPGN_DIPMA
Ph-23	65	0	Ph-23	198		V	*	CYT		7.468	4.36			ExpAA=0.00 First60=0.00 PredHel=0 Topology=o	0						0	6.2	6.2	10.8	.		Ph-23	66801	542	Y	124.756	0.0080008	4126.35	33.0146	Kazal-type inhibitor - signalP detected	s/protinh Kazal	HEMIPTERA	1e-10	78.5	secreted peptide	1E-004	gi|116267193	37	51	83	Triatoma brasiliensis	Enhancer of split M1 protein	0.010	sp|B4QW11|ESM1_DROSI
Ph-59126	475	3.78947	Ph-59126	1428	Y	M	*	SIG	17-18	50.111	5.32	48.399	5.32	ExpAA=0.01 First60=0.01 PredHel=0 Topology=o	0						0	8.6	6.9	6.7	.		Ph-59126	1336688	668	Y	2026.19	0.000492799	11448.5	5.64183	Kazal-type inhibitor - signalP detected	s/protinh Kazal	NR-LIGHT	0	100.7	Kazal-type inhibitor	0.0	gi|295315536	80	84	101	Panstrongylus megistus	Serine protease inhibitor dipetalogastin (Fragment)	1E-165	sp|O96790|DPGN_DIPMA
Small molecule binding domains
Lipocalins
PhSigP-52149_FR5_1-95	82	0	PhSigP-52149_FR5_1-95	249		M	*	SIG	18-19	9.348	6.81	7.361	6.3	ExpAA=3.95 First60=3.95 PredHel=0 Topology=o	0						0	18.3	7.3	2.4	.		PhSigP-52149_FR5_1-95	3715	0	Y	3767.34	0	182.477	0	salivary lipocalin - signalP detected lipocalin	s/lipocal	HEMIPTERA	7e-27	40	hypothetical protein Td26 similar to salivary lipocalin	1E-024	gi|270046202	64	75	41	Triatoma dimidiata	Procalin	7E-006	sp|Q9U6R6|PRCLN_TRIPT
PhSigP-62685_FR5_1-73	71	0	PhSigP-62685_FR5_1-73	219		M		SIG	18-19	8.181	9.77	6.138	9.67	ExpAA=1.08 First60=1.08 PredHel=0 Topology=o	0						0	9.9	2.8	7	.		PhSigP-62685_FR5_1-73	2025	4	Y	410.707	0.0019469	113.091	0.220286	triabin - signalP detected lipocalin	s/lipocal	HEMIPTERA	3e-16	34.2	pallidipin 2	3E-014	gi|388359	66	84	27	Triatoma pallidipennis	Procalin	0.006	sp|Q9U6R6|PRCLN_TRIPT
PhSigP-52869_FR5_1-89	81	0	PhSigP-52869_FR5_1-89	246		M	*	SIG	18-19	9.245	8.6	7.23	8.05	ExpAA=0.12 First60=0.12 PredHel=0 Topology=o	0						0	16	6.2	1.2	.		PhSigP-52869_FR5_1-89	791	0	Y	802.145	0	39.3269	0	salivary lipocalin - signalP detected lipocalin	s/lipocal	HEMIPTERA	2e-24	44.1	pallidipin 2	1E-026	gi|388359	69	81	42	Triatoma pallidipennis	Procalin	2E-004	sp|Q9U6R6|PRCLN_TRIPT
PhSigP-56818_FR5_1-91	86	0	PhSigP-56818_FR5_1-91	261		M	*	SIG	20-21	9.379	8.52	7.181	8.08	ExpAA=1.40 First60=1.36 PredHel=0 Topology=o	0						0	20.9	7	.	.		PhSigP-56818_FR5_1-91	131	0	Y	132.846	0	6.13874	0	triabin partial - signalP detected lipocalin	s/lipocal	HEMIPTERA	9e-30	38.4	hypothetical protein Td38 similar to pallidipin-like salivary lipocalin	6E-008	gi|270046218	39	58	43	Triatoma dimidiata	Ribosomal protein S12 methylthiotransferase RimO	1.2	sp|Q895I7|RIMO_CLOTE
PhSigP-60687_FR4_75-301	218	0	PhSigP-60687_FR4_75-301	657		M	*	SIG	27-28	25.18	8.97	22.193	9.07	ExpAA=30.34 First60=25.97 PredHel=1 Topology=i2-24o	1	10.1	89	0.9		194	0	15.6	5	2.3	.		PhSigP-60687_FR4_75-301	64023	16	Y	3819.12	0.000246434	1191.84	0.293715	tm816 triabin-like lipocalin precursor - signalP detected lipocalin	s/lipocal	HEMIPTERA	4e-55	100.9	hypothetical protein Td26 similar to salivary lipocalin	5E-042	gi|270046202	48	58	102	Triatoma dimidiata	Triabin	2E-012	sp|Q27049|TRIA_TRIPA
PhSigP-59941_FR2_1-214	210	0	PhSigP-59941_FR2_1-214	633		M	*	SIG	18-19	23.881	8.75	21.997	8.61	ExpAA=0.18 First60=0.18 PredHel=0 Topology=o	0						5	13.8	6.2	3.3	.		PhSigP-59941_FR2_1-214	49485	8	Y	5575.81	0.000159416	956.133	0.152426	triabin - signalP detected lipocalin	s/lipocal	HEMIPTERA	2e-55	101.4	hypothetical protein Td30 similar to pallidipin-like salivary lipocalin	8E-028	gi|270046210	39	60	99	Triatoma dimidiata	Procalin	3E-004	sp|Q9U6R6|PRCLN_TRIPT
PhSigP-57393_FR5_1-214	210	0	PhSigP-57393_FR5_1-214	633		M	*	SIG	18-19	23.777	8.58	21.922	8.41	ExpAA=0.15 First60=0.15 PredHel=0 Topology=o	0						3	12.4	6.2	3.3	.		PhSigP-57393_FR5_1-214	33028	10	Y	3044.85	0.000298558	638.156	0.190532	triabin - signalP detected lipocalin	s/lipocal	HEMIPTERA	2e-57	101.4	hypothetical protein Td33 similar to pallidipin-like salivary lipocalin	6E-028	gi|270046214	38	55	103	Triatoma dimidiata	Procalin	0.003	sp|Q9U6R6|PRCLN_TRIPT
PhSigP-60728_FR4_5-221	209	0	PhSigP-60728_FR4_5-221	630		M	*	SIG	18-19	23.873	8.94	21.875	8.85	ExpAA=18.57 First60=18.57 PredHel=1 Topology=o4-23i	1	9.1	1.9	89		186	0	15.3	6.7	1.9	.		PhSigP-60728_FR4_5-221	19031	2	Y	6433.05	0.000103626	369.462	0.0382879	triabin partial - signalP detected lipocalin	s/lipocal	HEMIPTERA	2e-60	100	hypothetical protein Td33 similar to pallidipin-like salivary lipocalin	6E-035	gi|270046214	40	58	100	Triatoma dimidiata	Procalin	3E-006	sp|Q9U6R6|PRCLN_TRIPT
PhSigP-60727_FR3_6-222	209	0	PhSigP-60727_FR3_6-222	630		M	*	SIG	18-19	23.687	8.87	21.725	8.75	ExpAA=15.68 First60=15.68 PredHel=1 Topology=o4-23i	1	9.1	1.9	89		186	0	15.3	6.7	1.9	.		PhSigP-60727_FR3_6-222	20955	6	Y	3035.75	0.000282336	406.814	0.114864	triabin partial - signalP detected lipocalin	s/lipocal	HEMIPTERA	4e-58	99.5	hypothetical protein Td33 similar to pallidipin-like salivary lipocalin	6E-031	gi|270046214	39	56	100	Triatoma dimidiata	Procalin	8E-007	sp|Q9U6R6|PRCLN_TRIPT
PhSigP-6374_FR5_1-211	208	0	PhSigP-6374_FR5_1-211	627		M	*	SIG	18-19	24.131	9.09	22.07	8.9	ExpAA=0.16 First60=0.13 PredHel=0 Topology=o	0						0	11.5	6.3	3.4	.		PhSigP-6374_FR5_1-211	9466	1	Y	4799.69	0.000104162	184.649	0.0192355	hypothetical protein Td40 similar to triabin-like lipocalin 4a precursor - signalP detected lipocalin	s/lipocal	HEMIPTERA	9e-80	99	hypothetical protein Td40 similar to triabin-like lipocalin 4a precursor	2E-078	gi|270046220	70	82	100	Triatoma dimidiata	Triabin	2E-009	sp|Q27049|TRIA_TRIPA
PhSigP-2843_FR5_1-223	208	0	PhSigP-2843_FR5_1-223	627		M	*	SIG	18-19	24.335	9.22	22.345	9.08	ExpAA=0.37 First60=0.08 PredHel=0 Topology=o	0						0	11.1	4.3	3.4	.	1 | 167 ILHRKKK|DE 0.602 *ProP* |	PhSigP-2843_FR5_1-223	18498	3	Y	4689.66	0.000159918	360.832	0.0577066	hypothetical protein Td40 similar to triabin-like lipocalin 4a precursor - signalP detected lipocalin	s/lipocal	HEMIPTERA	1e-79	100	hypothetical protein Td40 similar to triabin-like lipocalin 4a precursor	2E-078	gi|270046220	68	81	100	Triatoma dimidiata	Triabin	6E-010	sp|Q27049|TRIA_TRIPA
Ph-50672	207	0	Ph-50672	624		M	*	BL/SIG		23.811	4.71			ExpAA=0.01 First60=0.01 PredHel=0 Topology=o	0						0	13.5	5.3	2.4	.		Ph-50672	6098	0	Y	6183.92	0	119.523	0	triabin lipocalin	s/lipocal	HEMIPTERA	3e-82	95.3	hypothetical protein Td38 similar to pallidipin-like salivary lipocalin	5E-056	gi|270046218	50	68	101	Triatoma dimidiata	Procalin	4E-007	sp|Q9U6R6|PRCLN_TRIPT
PhSigP-59780_FR6_1-244	207	0	PhSigP-59780_FR6_1-244	624		M	*	SIG	18-19	23.601	9.48	21.472	9.43	ExpAA=1.74 First60=1.72 PredHel=0 Topology=o	0						1	16.4	6.3	4.3	.		PhSigP-59780_FR6_1-244	46001	11	Y	3887.43	0.000235798	901.636	0.212608	tm816 triabin-like lipocalin precursor - signalP detected lipocalin	s/lipocal	HEMIPTERA	3e-67	100	hypothetical protein Td25 similar to salivary lipocalin	6E-051	gi|270046200	50	64	101	Triatoma dimidiata	Procalin	2E-014	sp|Q9U6R6|PRCLN_TRIPT
PhSigP-5404_FR4_1-216	207	0	PhSigP-5404_FR4_1-216	624		M	*	SIG	16-17	23.717	8.11	21.923	8.16	ExpAA=0.96 First60=0.96 PredHel=0 Topology=o	0						1	15.9	5.8	1.4	.		PhSigP-5404_FR4_1-216	18754	5	Y	3169.71	0.000262891	367.585	0.0966401	triabin partial - signalP detected lipocalin	s/lipocal	HEMIPTERA	2e-56	100	hypothetical protein Td33 similar to pallidipin-like salivary lipocalin	2E-030	gi|270046214	37	55	102	Triatoma dimidiata	Procalin	1E-009	sp|Q9U6R6|PRCLN_TRIPT
Ph-53479	207	0	Ph-53479	624		M	*	BL	16-17	23.916	5.34	22.196	5.2	ExpAA=0.02 First60=0.01 PredHel=0 Topology=o	0						0	14	5.3	2.9	.		Ph-53479	11580	4	Y	2348.63	0.000340594	226.972	0.077312	triabin lipocalin	s/lipocal	HEMIPTERA	5e-80	95.3	hypothetical protein Td38 similar to pallidipin-like salivary lipocalin	2E-057	gi|270046218	52	69	101	Triatoma dimidiata	Procalin	4E-007	sp|Q9U6R6|PRCLN_TRIPT
PhSigP-52907_FR2_1-218	204	0	PhSigP-52907_FR2_1-218	615		M	*	SIG	19-20	23.976	4.75	21.996	4.68	ExpAA=0.82 First60=0.81 PredHel=0 Topology=o	0						0	14.7	4.4	2	.		PhSigP-52907_FR2_1-218	13894	10	Y	1280.89	0.000709684	276.313	0.196109	pallidipin-like lipocalin precursor - signalP detected lipocalin	s/lipocal	HEMIPTERA	2e-37	93.6	apolipoprotein D-like isoform X2	2E-009	gi|512931798	31	47	73	Bombyx mori	Apolipoprotein D	2E-007	sp|Q8SPI0|APOD_MACFA
PhSigP-62262_FR6_1-211	204	0	PhSigP-62262_FR6_1-211	615		M	*	SIG	19-20	23.378	4.79	21.357	4.71	ExpAA=0.24 First60=0.24 PredHel=0 Topology=o	0						1	14.2	2.5	3.4	.		PhSigP-62262_FR6_1-211	19215	263	Y	73.8096	0.0134963	382.132	5.15766	nitrophorin precursor - signalP detected	s/	HEMIPTERA	2e-52	96.1	unnamed protein product	3E-054	gi|270381619	52	70	97	Triatoma dimidiata	Nitrophorin-2	2E-004	sp|Q26241|NP2_RHOPR
PhSigP-42233_FR6_2-209	203	0	PhSigP-42233_FR6_2-209	612		M	*	SIG	18-19	23.354	6.24	21.396	6.02	ExpAA=4.19 First60=3.85 PredHel=0 Topology=o	0						0	13.3	6.4	1.5	.		PhSigP-42233_FR6_2-209	10803	24	Y	438.209	0.00219053	215.894	0.472968	triabin partial - signalP detected lipocalin	s/lipocal	HEMIPTERA	3e-56	98.5	hypothetical protein Td33 similar to pallidipin-like salivary lipocalin	4E-030	gi|270046214	39	55	100	Triatoma dimidiata	Procalin	2E-005	sp|Q9U6R6|PRCLN_TRIPT
PhSigP-58976_FR6_1-213	202	0	PhSigP-58976_FR6_1-213	609		M	*	SIG	17-18	23.034	5.61	21.146	5.41	ExpAA=1.36 First60=1.36 PredHel=0 Topology=o	0						0	14.4	6.4	2.5	.		PhSigP-58976_FR6_1-213	161427	22	Y	7117.46	0.00013439	3241.96	0.43569	hypothetical protein Td18 similar to triatin-like salivary lipocalin - signalP detected lipocalin	s/lipocal	HEMIPTERA	6e-79	103.5	hypothetical protein Td18 similar to triatin-like salivary lipocalin	1E-077	gi|270046188	70	82	104	Triatoma dimidiata	Triabin	1E-011	sp|Q27049|TRIA_TRIPA
PhSigP-1017_FR6_104-314	202	0	PhSigP-1017_FR6_104-314	609		M	*	SIG	18-19	23.744	9.42	21.734	9.42	ExpAA=6.24 First60=2.67 PredHel=0 Topology=o	0						0	12.9	4	1	.		PhSigP-1017_FR6_104-314	91699	14	Y	6199.4	0.00015055	1841.6	0.277257	triabin-like lipocalin precursor partial - signalP detected lipocalin	s/lipocal	HEMIPTERA	2e-81	98	hypothetical protein Td24 similar to salivary lipocalin	3E-035	gi|270046198	41	60	98	Triatoma dimidiata	Triabin	7E-015	sp|Q27049|TRIA_TRIPA
PhSigP-411_FR6_30-251	201	0	PhSigP-411_FR6_30-251	606		M	*	SIG	16-17	23.186	6.89	21.406	6.48	ExpAA=2.17 First60=2.02 PredHel=0 Topology=o	0						0	11.9	7	3.5	.		PhSigP-411_FR6_30-251	38269	6	Y	5544.03	0.000154602	772.365	0.119413	triabin-like lipocalin precursor - signalP detected lipocalin	s/lipocal	HEMIPTERA	5e-42	97.1	hypothetical protein Td40 similar to triabin-like lipocalin 4a precursor	3E-035	gi|270046220	42	59	100	Triatoma dimidiata	Triabin	2E-010	sp|Q27049|TRIA_TRIPA
PhSigP-5071_FR1_1-206	201	0	PhSigP-5071_FR1_1-206	606		M	*	SIG	20-21	23.065	8.79	20.747	8.46	ExpAA=15.04 First60=15.04 PredHel=1 Topology=i3-20o	1	8.5	90	1.5		181	0	17.9	5	2	.		PhSigP-5071_FR1_1-206	5445	1	Y	2760.86	0.00018107	109.894	0.0199021	salivary lipocalin - signalP detected lipocalin	s/lipocal	HEMIPTERA	2e-53	89	pallidipin 2	2E-048	gi|388359	49	68	98	Triatoma pallidipennis	Triabin	7E-004	sp|Q27049|TRIA_TRIPA
PhSigP-58452_FR5_1-209	200	0	PhSigP-58452_FR5_1-209	603		M	*	SIG	22-23	22.164	9.39	19.717	9.33	ExpAA=4.57 First60=4.57 PredHel=0 Topology=o	0						4	15.5	8.5	4	.		PhSigP-58452_FR5_1-209	102680	51	Y	2002.44	0.000489783	2082.65	1.02006	salivary lipocalin - signalP detected lipocalin	s/lipocal	HEMIPTERA	7e-58	100.4	hypothetical protein Td19 similar to salivary lipocalin	6E-053	gi|270046190	54	67	95	Triatoma dimidiata	Triabin	1E-007	sp|Q27049|TRIA_TRIPA
PhSigP-11727_FR2_1-204	200	0	PhSigP-11727_FR2_1-204	603		M	*	SIG	18-19	23.657	9.46	21.672	9.46	ExpAA=21.18 First60=21.17 PredHel=1 Topology=i3-25o	1	11	87.5	1.5		175	0	10.5	4.5	3	.		PhSigP-11727_FR2_1-204	21078	11	Y	1781.25	0.000514596	427.524	0.220012	salivary lipocalin partial - signalP detected lipocalin	s/lipocal	HEMIPTERA	1e-76	101.5	hypothetical protein Td24 similar to salivary lipocalin	2E-070	gi|270046198	62	78	102	Triatoma dimidiata	Triabin	6E-019	sp|Q27049|TRIA_TRIPA
PhSigP-43864_FR1_1-213	200	0	PhSigP-43864_FR1_1-213	603		M	*	SIG	16-17	23.035	9	21.276	9.07	ExpAA=0.08 First60=0.07 PredHel=0 Topology=o	0						0	15.5	5	0.5	.		PhSigP-43864_FR1_1-213	3895	3	Y	987.47	0.000759322	79.0021	0.0600034	triabin-like lipocalin precursor partial - signalP detected lipocalin	s/lipocal	HEMIPTERA	2e-83	99	hypothetical protein Td24 similar to salivary lipocalin	1E-028	gi|270046198	35	56	97	Triatoma dimidiata	Triabin	3E-013	sp|Q27049|TRIA_TRIPA
PhSigP-49922_FR5_1-203	198	0	PhSigP-49922_FR5_1-203	597		M	*	SIG	18-19	22.763	8.1	20.827	7.55	ExpAA=16.93 First60=16.82 PredHel=1 Topology=o4-23i	1	9.6	2	88.4		175	0	13.6	7.1	4	.		PhSigP-49922_FR5_1-203	34088	22	Y	1502.97	0.000636402	698.354	0.444447	salivary lipocalin partial - signalP detected lipocalin	s/lipocal	HEMIPTERA	3e-66	100	hypothetical protein Td23 similar to salivary lipocalin	2E-063	gi|270046196	58	71	100	Triatoma dimidiata	Triabin	5E-021	sp|Q27049|TRIA_TRIPA
PhSigP-40887_FR5_1-200	198	0	PhSigP-40887_FR5_1-200	597		M	*	SIG	18-19	22.928	6.81	20.977	6.36	ExpAA=19.01 First60=18.78 PredHel=1 Topology=o4-23i	1	9.6	2	88.4		175	0	10.6	7.1	4	.		PhSigP-40887_FR5_1-200	7545	7	Y	956.414	0.000914755	154.573	0.141415	salivary lipocalin - signalP detected lipocalin	s/lipocal	HEMIPTERA	7e-69	100.4	hypothetical protein Td23 similar to salivary lipocalin	3E-065	gi|270046196	59	71	100	Triatoma dimidiata	Triabin	2E-019	sp|Q27049|TRIA_TRIPA
PhSigP-51205_FR5_169-384	197	0	PhSigP-51205_FR5_169-384	594		M	*	SIG	18-19	22.797	9.04	20.822	8.95	ExpAA=18.89 First60=18.76 PredHel=1 Topology=o4-21i	1	8.6	2	89.3		176	0	11.7	5.6	1	.		PhSigP-51205_FR5_169-384	30100	2	Y	10174.7	6.55198e-05	619.767	0.0406083	hypothetical protein Td29 similar to triatin-like salivary lipocalin - signalP detected lipocalin	s/lipocal	HEMIPTERA	3e-80	100.5	hypothetical protein Td29 similar to triatin-like salivary lipocalin	5E-079	gi|270046208	73	83	101	Triatoma dimidiata	Procalin	1E-020	sp|Q9U6R6|PRCLN_TRIPT
PhSigP-40167_FR4_1-210	197	0	PhSigP-40167_FR4_1-210	594		M	*	SIG	17-18	21.692	9.6	19.767	9.53	ExpAA=13.10 First60=13.09 PredHel=1 Topology=i5-22o	1	8.6	88.8	2.5		175	3	21.3	6.6	5.1	.		PhSigP-40167_FR4_1-210	9111	8	Y	1026.6	0.000865764	187.598	0.162433	salivary lipocalin lipocalin - signalP detected lipocalin	s/lipocal	HEMIPTERA	2e-78	101	salivary lipocalin	2E-044	gi|111379923	56	73	94	Triatoma brasiliensis	Triabin	3E-011	sp|Q27049|TRIA_TRIPA
PhSigP-5479_FR5_1-200	197	0	PhSigP-5479_FR5_1-200	594		M	*	SIG	27-28	22.886	6.7	19.938	5.78	ExpAA=20.52 First60=16.39 PredHel=1 Topology=i13-31o	1	9.1	84.3	6.6		166	0	14.2	6.1	2.5	.		PhSigP-5479_FR5_1-200	2197	24	Y	89.1182	0.0107673	45.2368	0.4873	salivary lipocalin partial - signalP detected lipocalin	s/lipocal	HEMIPTERA	5e-59	101.5	hypothetical protein Td24 similar to salivary lipocalin	8E-055	gi|270046198	54	68	100	Triatoma dimidiata	Triabin	3E-014	sp|Q27049|TRIA_TRIPA
PhSigP-61662_FR5_1-203	196	0	PhSigP-61662_FR5_1-203	591		M	*	SIG	18-19	22.076	5.93	20.088	5.64	ExpAA=0.54 First60=0.53 PredHel=0 Topology=o	0						1	16.8	7.1	1.5	.		PhSigP-61662_FR5_1-203	483694	91	Y	5331.62	0.000185521	10009.9	1.85706	hypothetical protein Td18 similar to triatin-like salivary lipocalin - signalP detected lipocalin	s/lipocal	HEMIPTERA	9e-79	101.5	hypothetical protein Td18 similar to triatin-like salivary lipocalin	2E-077	gi|270046188	70	82	102	Triatoma dimidiata	Triabin	2E-014	sp|Q27049|TRIA_TRIPA
PhSigP-59114_FR6_1-203	195	0	PhSigP-59114_FR6_1-203	588		M	*	SIG	18-19	22.274	6.93	20.309	6.56	ExpAA=3.10 First60=3.10 PredHel=0 Topology=o	0						0	19.5	5.6	2.1	.		PhSigP-59114_FR6_1-203	320550	85	Y	3779.84	0.000261484	6667.56	1.74347	triabin - signalP detected lipocalin	s/lipocal	HEMIPTERA	5e-91	100	hypothetical protein Td11 similar to triatin-like salivary lipocalin	2E-071	gi|270046176	67	76	100	Triatoma dimidiata	Triabin	8E-010	sp|Q27049|TRIA_TRIPA
PhSigP-59317_FR4_215-429	195	0	PhSigP-59317_FR4_215-429	588		M	*	SIG	18-19	22.275	5.95	20.242	5.67	ExpAA=0.55 First60=0.55 PredHel=0 Topology=o	0						0	16.4	5.1	1.5	.		PhSigP-59317_FR4_215-429	75021	103	Y	731.52	0.00135385	1560.46	2.11267	lipocalin-like TiLipo37 - signalP detected lipocalin	s/lipocal	HEMIPTERA	2e-34	99.4	lipocalin-like TiLipo37	3E-033	gi|34421652	41	61	99	Triatoma infestans	Procalin	2E-025	sp|Q9U6R6|PRCLN_TRIPT
PhSigP-8_FR6_1-205	194	0	PhSigP-8_FR6_1-205	585		M	*	SIG	18-19	21.839	9.22	19.56	9.15	ExpAA=0.56 First60=0.55 PredHel=0 Topology=o	0						0	15.5	7.2	3.1	.		PhSigP-8_FR6_1-205	70528	18	Y	3764.3	0.000251668	1474.53	0.371098	salivary lipocalin - signalP detected lipocalin	s/lipocal	HEMIPTERA	3e-90	101	hypothetical protein Td47 similar to salivary lipocalin	9E-065	gi|270046232	62	80	103	Triatoma dimidiata	Triabin	4E-012	sp|Q27049|TRIA_TRIPA
Ph-1264	193	0	Ph-1264	582		M	*	CYT		22.168	5.49			ExpAA=0.01 First60=0.01 PredHel=0 Topology=o	0						0	18.1	3.6	3.6	.		Ph-1264	5178	0	Y	5250.96	0	108.815	0	triabin lipocalin	s/lipocal	HEMIPTERA	2e-57	86.1	hypothetical protein Td38 similar to pallidipin-like salivary lipocalin	7E-038	gi|270046218	43	61	93	Triatoma dimidiata	Procalin	6E-005	sp|Q9U6R6|PRCLN_TRIPT
PhSigP-62686_FR5_1-193	190	0	PhSigP-62686_FR5_1-193	573		M	*	SIG	18-19	21.83	8.8	19.816	8.66	ExpAA=0.07 First60=0.07 PredHel=0 Topology=o	0						0	14.2	5.3	2.1	.		PhSigP-62686_FR5_1-193	31712	12	Y	2473.76	0.000373136	676.889	0.25258	salivary lipocalin - signalP detected lipocalin	s/lipocal	HEMIPTERA	3e-55	88	pallidipin 2	4E-051	gi|388359	55	67	98	Triatoma pallidipennis	Procalin	4E-004	sp|Q9U6R6|PRCLN_TRIPT
PhSigP-332_FR6_1-223	189	0	PhSigP-332_FR6_1-223	570		M	*	SIG	18-19	21.222	9.39	19.161	9.26	ExpAA=0.53 First60=0.51 PredHel=0 Topology=o	0						0	18	7.9	0.5	.		PhSigP-332_FR6_1-223	29284	7	Y	3712.08	0.000235709	628.353	0.148114	salivary lipocalin - signalP detected lipocalin	s/lipocal	HEMIPTERA	2e-57	101	hypothetical protein Td47 similar to salivary lipocalin	4E-056	gi|270046232	59	74	102	Triatoma dimidiata	Triabin	2E-009	sp|Q27049|TRIA_TRIPA
PhSigP-1761_FR4_4-207	188	0	PhSigP-1761_FR4_4-207	567		M	*	SIG	20-21	21.984	9.08	19.656	8.86	ExpAA=0.78 First60=0.78 PredHel=0 Topology=o	0						0	13.3	4.3	2.7	.		PhSigP-1761_FR4_4-207	8879	0	Y	9004.11	0	191.527	0	salivary lipocalin - signalP detected lipocalin	s/lipocal	HEMIPTERA	3e-61	88	pallidipin 2	9E-045	gi|388359	50	64	96	Triatoma pallidipennis	Triabin	0.045	sp|Q27049|TRIA_TRIPA
PhSigP-61728_FR5_1-201	188	0	PhSigP-61728_FR5_1-201	567		M	*	SIG	20-21	21.394	6.89	19.108	6	ExpAA=2.47 First60=2.47 PredHel=0 Topology=o	0						0	13.3	5.9	3.7	.		PhSigP-61728_FR5_1-201	145189	38	Y	3775.25	0.000258089	3131.84	0.8083	salivary lipocalin - signalP detected lipocalin	s/lipocal	HEMIPTERA	3e-57	98.3	pallidipin 2	1E-068	gi|388359	69	79	98	Triatoma pallidipennis	Procalin	1E-006	sp|Q9U6R6|PRCLN_TRIPT
PhSigP-57453_FR4_1-196	187	0	PhSigP-57453_FR4_1-196	564		M	*	SIG	18-19	21.06	8.45	19.052	8.19	ExpAA=10.14 First60=10.13 PredHel=0 Topology=o	0						0	18.7	4.8	3.2	.		PhSigP-57453_FR4_1-196	96113	27	Y	3480.97	0.000277013	2084.26	0.577373	salivary lipocalin 4 - signalP detected lipocalin	s/lipocal	HEMIPTERA	2e-49	101.6	salivary lipocalin	1E-046	gi|111379913	52	66	101	Triatoma brasiliensis	Procalin	1E-030	sp|Q9U6R6|PRCLN_TRIPT
PhSigP-59084_FR6_221-416	187	0	PhSigP-59084_FR6_221-416	564		M	*	SIG	18-19	21.219	4.99	19.259	4.89	ExpAA=7.65 First60=7.64 PredHel=0 Topology=o	0						0	12.3	5.9	3.2	.		PhSigP-59084_FR6_221-416	53681	16	Y	3202.2	0.00029391	1164.1	0.342147	salivary triabin 2 - signalP detected lipocalin	s/lipocal	HEMIPTERA	5e-42	95	salivary lipocalin	1E-039	gi|111379913	49	61	97	Triatoma brasiliensis	Procalin	2E-024	sp|Q9U6R6|PRCLN_TRIPT
PhSigP-6316_FR2_1-194	187	0	PhSigP-6316_FR2_1-194	564		M	*	SIG	18-19	21.066	5.34	19.147	5.04	ExpAA=0.00 First60=0.00 PredHel=0 Topology=o	0						0	15	7	3.2	.		PhSigP-6316_FR2_1-194	2291	1	Y	1161.64	0.000430238	49.6815	0.0213842	salivary lipocalin - signalP detected lipocalin	s/lipocal	HEMIPTERA	2e-57	87	hypothetical protein Td42 similar to pallidipin 2	4E-046	gi|270046224	51	65	104	Triatoma dimidiata	Triabin	0.012	sp|Q27049|TRIA_TRIPA
PhSigP-55634_FR2_1-191	184	0	PhSigP-55634_FR2_1-191	555		M	*	SIG	18-19	20.539	5.14	18.52	5	ExpAA=12.60 First60=12.55 PredHel=1 Topology=o4-23i	1	10.3	2.2	87.5		161	0	17.4	6.5	1.1	.		PhSigP-55634_FR2_1-191	172294	31	Y	5460.05	0.000177424	3796.87	0.67366	salivary lipocalin lipocalin partial - signalP detected lipocalin	s/lipocal	HEMIPTERA	2e-72	100.5	salivary lipocalin	1E-052	gi|111379913	61	71	99	Triatoma brasiliensis	Procalin	9E-027	sp|Q9U6R6|PRCLN_TRIPT
PhSigP-2656_FR6_1-187	184	0	PhSigP-2656_FR6_1-187	555		M	*	SIG	18-19	20.814	9.16	18.787	9.09	ExpAA=0.87 First60=0.87 PredHel=0 Topology=o	0						0	12	5.4	3.8	.		PhSigP-2656_FR6_1-187	24245	4	Y	4917.32	0.000162683	534.291	0.0869238	triabin - signalP detected lipocalin	s/lipocal	HEMIPTERA	4e-48	101	pallidipin 2	3E-046	gi|388359	51	68	100	Triatoma pallidipennis	Triabin	9E-005	sp|Q27049|TRIA_TRIPA
PhSigP-56510_FR5_1-186	184	0	PhSigP-56510_FR5_1-186	555		M	*	SIG	18-19	20.993	8.78	19.067	8.64	ExpAA=0.24 First60=0.24 PredHel=0 Topology=o	0						0	12	6.5	3.8	1.6		PhSigP-56510_FR5_1-186	147592	38	Y	3837.73	0.000253887	3252.51	0.825776	triabin - signalP detected lipocalin	s/lipocal	HEMIPTERA	1e-54	100	pallidipin 2	3E-051	gi|388359	54	71	100	Triatoma pallidipennis	Procalin	2E-007	sp|Q9U6R6|PRCLN_TRIPT
PhSigP-54422_FR3_1-188	183	0	PhSigP-54422_FR3_1-188	552		M	*	SIG	18-19	20.869	7.54	18.877	6.97	ExpAA=4.48 First60=4.47 PredHel=0 Topology=o	0						0	16.4	4.4	2.7	.		PhSigP-54422_FR3_1-188	86102	18	Y	4595.54	0.000206147	1907.75	0.393283	salivary lipocalin 4 - signalP detected lipocalin	s/lipocal	HEMIPTERA	2e-49	99.4	salivary lipocalin 5	9E-047	gi|111379901	55	66	100	Triatoma brasiliensis	Procalin	1E-028	sp|Q9U6R6|PRCLN_TRIPT
PhSigP-57266_FR6_12-198	167	0	PhSigP-57266_FR6_12-198	504		M	*	SIG	18-19	18.783	5.14	16.908	5	ExpAA=8.26 First60=8.26 PredHel=0 Topology=o	0						0	11.4	7.2	1.8	.		PhSigP-57266_FR6_12-198	10415	3	Y	2640.44	0.000284017	252.742	0.0717898	triabin - signalP detected lipocalin	s/lipocal	HEMIPTERA	3e-31	103.1	Triabin; Flags: Precursor	5E-030	gi|6175102	43	60	103	Triatoma pallidipennis	Triabin	8E-031	sp|Q27049|TRIA_TRIPA
PhSigP-56895_FR4_1-176	163	0	PhSigP-56895_FR4_1-176	492		M	*	SIG	23-24	18.783	9.23	16.303	9.16	ExpAA=12.37 First60=12.32 PredHel=0 Topology=o	0						0	14.1	5.5	1.2	1.8		PhSigP-56895_FR4_1-176	19874	2	Y	6718.01	9.92308e-05	494.047	0.0490272	pallidipin-like salivary lipocalin partial - signalP detected lipocalin	s/lipocal	HEMIPTERA	2e-43	69.6	hypothetical protein Td124 similar to pallidipin-like salivary lipocalin	5E-020	gi|270046246	37	54	83	Triatoma dimidiata	Procalin	5E-004	sp|Q9U6R6|PRCLN_TRIPT
PhSigP-52324_FR5_1-169	162	0	PhSigP-52324_FR5_1-169	489		M	*	SIG	18-19	18.15	4.78	16.241	4.69	ExpAA=0.59 First60=0.58 PredHel=0 Topology=o	0						0	13.6	6.8	1.2	.		PhSigP-52324_FR5_1-169	41247	9	Y	4182.82	0.000215161	1031.65	0.221976	hypothetical protein Td60 similar to triabin precursor - signalP detected lipocalin	s/lipocal	HEMIPTERA	1e-54	82.1	hypothetical protein Td60 similar to triabin precursor	2E-053	gi|270046236	63	76	82	Triatoma dimidiata	Triabin	6E-051	sp|Q27049|TRIA_TRIPA
PhSigP-514_FR6_3-128	121	0	PhSigP-514_FR6_3-128	366		M	*	SIG	18-19	14.213	9.06	12.227	8.91	ExpAA=10.83 First60=10.83 PredHel=0 Topology=o	0						1	12.4	5.8	0.8	.	1 | 118 QCKRPKR|KS 0.562 *ProP* |	PhSigP-514_FR6_3-128	10567	1	Y	5357.95	9.33105e-05	353.117	0.0329527	triabin partial - signalP detected lipocalin	s/lipocal	HEMIPTERA	4e-41	57.8	pallidipin 2	8E-014	gi|388359	39	55	57	Triatoma pallidipennis	Triabin	0.001	sp|Q27049|TRIA_TRIPA
Ph-62378	175	0	Ph-62378	528		A	*	BL/SIG		20.119	5.55			ExpAA=0.00 First60=0.00 PredHel=0 Topology=o	0						0	13.1	4.6	2.3	.		Ph-62378	5434	17	Y	306.143	0.00308441	125.873	0.388317	triabin-like lipocalin precursor partial lipocalin	s/lipocal	HEMIPTERA	3e-69	100	hypothetical protein Td24 similar to salivary lipocalin	4E-047	gi|270046198	54	63	99	Triatoma dimidiata	Triabin	4E-013	sp|Q27049|TRIA_TRIPA
Ph-1079	201	0	Ph-1079	606		F	*	SIG	14-15	23.011	9.42	21.501	9.42	ExpAA=0.01 First60=0.01 PredHel=0 Topology=o	0						0	13.9	5.5	4	.		Ph-1079	21514	8	Y	2424.13	0.000366667	434.207	0.159217	tm816 triabin-like lipocalin precursor - signalP detected lipocalin	s/lipocal	HEMIPTERA	1e-98	98	hypothetical protein Td26 similar to salivary lipocalin	2E-048	gi|270046202	51	67	98	Triatoma dimidiata	Procalin	4E-011	sp|Q9U6R6|PRCLN_TRIPT
Ph-59317	181	0	Ph-59317	546		T	*	SIG	16-17	20.154	8.46	18.403	8.49	ExpAA=0.28 First60=0.28 PredHel=0 Topology=o	0						1	21	4.4	3.3	.		Ph-59317	1031691	228	Y	4568.68	0.000217926	23110.3	5.03633	salivary lipocalin partial - signalP detected lipocalin	s/lipocal	HEMIPTERA	3e-55	98.8	salivary lipocalin	4E-054	gi|111379913	57	71	99	Triatoma brasiliensis	Procalin	4E-026	sp|Q9U6R6|PRCLN_TRIPT
PhSigP-57889	195	0	PhSigP-57889	195		M		SIG	18-19	22.555	6.88	20.523	6.49	ExpAA=0.93 First60=0.93 PredHel=0 Topology=o	0						0	16.4	5.1	2.6	.		PhSigP-57889	365446	84	Y	4359.94	0.000226662	22921.2	5.19537	triabin - signalP detected lipocalin	s/lipocal	HEMIPTERA	3e-84	100	hypothetical protein Td10 similar to triatin-like salivary lipocalin	1E-067	gi|270046174	64	75	100	Triatoma dimidiata	Triabin	3E-011	sp|Q27049|TRIA_TRIPA
Ph-60166	128	0	Ph-60166	387		Y	*	CYT		14.482	8.79			ExpAA=0.02 First60=0.00 PredHel=0 Topology=o	0						0	20.3	2.3	3.1	.		Ph-60166	458543	103	Y	4471.19	0.000221503	14491.6	3.20995	hypothetical protein Td14 similar to salivary lipocalin - probable fragment lipocalin	s/lipocal	NR-LIGHT	2e-30	76	hypothetical protein Td14 similar to salivary lipocalin	2E-030	gi|270046180	53	71	76	Triatoma dimidiata	Procalin	6E-013	sp|Q9U6R6|PRCLN_TRIPT
Ph-57889	234	4.70085	Ph-57889	702	Y	M		SIG	18-19	25.668	6.11	23.669	5.86	ExpAA=0.68 First60=0.58 PredHel=0 Topology=o	0						0	15	4.3	2.6	.		Ph-57889	634664	189	Y	3387.4	0.000293657	11057.5	3.24711	triabin - signalP detected lipocalin	s/lipocal	HEMIPTERA	1e-83	98.4	hypothetical protein Td10 similar to triatin-like salivary lipocalin	2E-067	gi|270046174	64	75	100	Triatoma dimidiata	Triabin	5E-011	sp|Q27049|TRIA_TRIPA
PhSigP-661	197	0	PhSigP-661	197		M		SIG	18-19	22.37	5.77	20.39	5.49	ExpAA=2.72 First60=2.72 PredHel=0 Topology=o	0						0	16.8	7.1	2.5	.		PhSigP-661	69636	19	Y	3530.86	0.000269052	4323.31	1.16321	hypothetical protein Td18 similar to triatin-like salivary lipocalin - signalP detected lipocalin	s/lipocal	HEMIPTERA	3e-76	102	hypothetical protein Td18 similar to triatin-like salivary lipocalin	6E-075	gi|270046188	67	80	102	Triatoma dimidiata	Triabin	4E-015	sp|Q27049|TRIA_TRIPA
Ph-58903	174	0	Ph-58903	525		F	*	CYT		20.173	5.02			ExpAA=0.00 First60=0.00 PredHel=0 Topology=o	0						0	13.2	4.6	2.3	.		Ph-58903	161878	33	Y	4828.2	0.000201024	3771.18	0.7581	lipocalin-like tilipo37 lipocalin partial lipocalin	s/lipocal	HEMIPTERA	6e-76	99.4	triatin	3E-036	gi|71725068	45	56	91	Triatoma infestans	Procalin	7E-022	sp|Q9U6R6|PRCLN_TRIPT
Ph-59893	170	0	Ph-59893	513		P	*	CYT		19.257	6.42			ExpAA=0.00 First60=0.00 PredHel=0 Topology=o	0						0	12.4	5.3	4.7	.		Ph-59893	114313	3297	Y	35.1497	0.0284409	2725.38	77.5128	triabin-like lipocalin 4a precursor lipocalin partial lipocalin	s/lipocal	HEMIPTERA	6e-70	95.4	hypothetical protein Td40 similar to triabin-like lipocalin 4a precursor	9E-010	gi|270046220	30	49	83	Triatoma dimidiata	Nitrophorin-2	8E-007	sp|Q26241|NP2_RHOPR
PhSigP-60686	212	0	PhSigP-60686	212		M		SIG	18-19	24.261	8.74	22.233	8.6	ExpAA=7.50 First60=7.48 PredHel=0 Topology=o	0						0	15.1	6.6	3.8	.		PhSigP-60686	26572	1	Y	13473.2	3.71093e-05	1532.98	0.05689	tm816 triabin-like lipocalin precursor - signalP detected lipocalin	s/lipocal	HEMIPTERA	7e-61	103.4	hypothetical protein Td25 similar to salivary lipocalin	1E-041	gi|270046200	47	60	104	Triatoma dimidiata	Procalin	2E-015	sp|Q9U6R6|PRCLN_TRIPT
PhSigP-45587	196	0	PhSigP-45587	196		M		SIG	18-19	22.377	9.36	20.319	9.31	ExpAA=8.69 First60=8.69 PredHel=0 Topology=o	0						0	14.8	6.6	2.6	.		PhSigP-45587	23104	4	Y	4685.91	0.000170717	1441.72	0.246136	salivary lipocalin - signalP detected lipocalin	s/lipocal	HEMIPTERA	7e-68	100	hypothetical protein Td19 similar to salivary lipocalin	8E-047	gi|270046190	48	63	93	Triatoma dimidiata	Triabin	2E-015	sp|Q27049|TRIA_TRIPA
Ph-46388	180	0	Ph-46388	540		I		SIG	14-15	20.607	5.58	19.067	5.58	ExpAA=0.20 First60=0.20 PredHel=0 Topology=o	0						0	13.9	6.7	2.2	.		Ph-46388	58292	18	Y	3111.23	0.000304495	1320.27	0.402023	salivary lipocalin - signalP detected lipocalin	s/lipocal	HEMIPTERA	5e-61	91.7	hypothetical protein Td18 similar to triatin-like salivary lipocalin	6E-059	gi|270046188	63	73	93	Triatoma dimidiata	Triabin	8E-014	sp|Q27049|TRIA_TRIPA
Ph-59085	161	0	Ph-59085	483		K		SIG	17-18	18.456	4.79	16.55	4.7	ExpAA=10.47 First60=10.47 PredHel=0 Topology=o	0						0	12.4	5.6	1.2	.		Ph-59085	50016	12	Y	3901.59	0.000236585	1266.51	0.299644	salivary triabin 2 - signalP detected lipocalin	s/lipocal	HEMIPTERA	7e-37	90.1	salivary lipocalin	1E-035	gi|111379913	47	62	91	Triatoma brasiliensis	Procalin	2E-020	sp|Q9U6R6|PRCLN_TRIPT
PhSigP-55967_FR5_1-207	202	0	PhSigP-55967_FR5_1-207	612		M		SIG	18-19	22.742	8.93	20.77	8.81	ExpAA=12.71 First60=10.73 PredHel=0 Topology=o	0						0	13.4	7.4	5	.		PhSigP-55967_FR5_1-207	46242	10	Y	4263.05	0.000213244	924.131	0.19707	salivary lipocalin - signalP detected lipocalin	s/lipocal	HEMIPTERA	5e-82	99	hypothetical protein Td26 similar to salivary lipocalin	1E-060	gi|270046202	56	71	101	Triatoma dimidiata	Triabin	3E-013	sp|Q27049|TRIA_TRIPA
Ph-58492	146	0	Ph-58492	438		K		SIG	17-18	16.716	5.42	14.806	5.15	ExpAA=0.23 First60=0.22 PredHel=0 Topology=o	0						0	20.5	5.5	1.4	.		Ph-58492	25509	9	Y	2586.84	0.000347901	712.308	0.247822	lipocalin-like tilipo37 partial - signalP detected lipocalin	s/lipocal	HEMIPTERA	9e-33	88.6	salivary lipocalin 2	2E-029	gi|111379881	44	60	83	Triatoma brasiliensis	Procalin	1E-019	sp|Q9U6R6|PRCLN_TRIPT
Ph-59824	201	0.497512	Ph-59824	606		I	*	SIG	15-16	22.767	8.6	21.13	8.65	ExpAA=0.14 First60=0.13 PredHel=0 Topology=o	0						0	11.4	6	3.5	.		Ph-59824	31709	10	Y	2923.25	0.000310976	639.968	0.199021	hypothetical protein Td25 similar to salivary lipocalin - signalP detected lipocalin	s/lipocal	HEMIPTERA	2e-61	100	hypothetical protein Td26 similar to salivary lipocalin	4E-060	gi|270046202	60	71	100	Triatoma dimidiata	Triabin	2E-007	sp|Q27049|TRIA_TRIPA
Ph-58328	151	0	Ph-58328	456		K	*	CYT		17.663	8.99			ExpAA=0.00 First60=0.00 PredHel=0 Topology=o	0						0	13.2	4	2.6	.	1 | 62 CTNRQKK|DK 0.593 *ProP* |	Ph-58328	22205	7	Y	2814.73	0.00031085	595.572	0.185142	triabin lipocalin	s/lipocal	HEMIPTERA	8e-66	82	pallidipin 2	7E-039	gi|388359	51	67	82	Triatoma pallidipennis	50S ribosomal protein L9	0.65	sp|A8FJD2|RL9_BACP2
Ph-59781	210	0	Ph-59781	633		I	*	SIG	15-16	23.909	9.25	22.234	9.25	ExpAA=0.09 First60=0.09 PredHel=0 Topology=o	0						0	15.2	6.7	5.2	.		Ph-59781	30062	6	Y	4355.08	0.000196808	580.848	0.114319	tm816 triabin-like lipocalin precursor - signalP detected lipocalin	s/lipocal	HEMIPTERA	7e-64	100.9	hypothetical protein Td25 similar to salivary lipocalin	2E-052	gi|270046200	50	62	102	Triatoma dimidiata	Procalin	3E-012	sp|Q9U6R6|PRCLN_TRIPT
PhSigP-62466_FR3_1-202	195	0	PhSigP-62466_FR3_1-202	591		M		SIG	18-19	22.422	8.34	20.41	8.1	ExpAA=1.23 First60=1.22 PredHel=0 Topology=o	0						0	15.4	3.6	2.6	.		PhSigP-62466_FR3_1-202	24781	2	Y	8376.72	7.95824e-05	512.837	0.0408145	salivary lipocalin 2 - signalP detected lipocalin	s/lipocal	HEMIPTERA	1e-38	97.7	salivary lipocalin 2	2E-037	gi|111379881	46	60	98	Triatoma brasiliensis	Procalin	1E-022	sp|Q9U6R6|PRCLN_TRIPT
Ph-58173	201	0	Ph-58173	606		K	*	CYT		23.462	9.22			ExpAA=0.01 First60=0.00 PredHel=0 Topology=i	0						0	18.4	4	1.5	.		Ph-58173	21959	2	Y	7422.8	8.98093e-05	443.188	0.0398042	triabin lipocalin	s/lipocal	HEMIPTERA	1e-75	91	hypothetical protein Td30 similar to pallidipin-like salivary lipocalin	5E-024	gi|270046210	40	56	89	Triatoma dimidiata	Crustacyanin-C1 subunit	1.3	sp|P80029|CRC1_HOMGA
Ph-56895	203	2.46305	Ph-56895	612		L	*	SIG	20-21	22.731	9.17	20.618	9.18	ExpAA=0.70 First60=0.40 PredHel=0 Topology=o	0						0	12.8	4.9	1	1.5		Ph-56895	18119	3	Y	4593.57	0.000163263	362.102	0.059121	pallidipin-like salivary lipocalin partial - signalP detected lipocalin	s/lipocal	HEMIPTERA	7e-63	100	hypothetical protein Td33 similar to pallidipin-like salivary lipocalin	2E-023	gi|270046214	33	53	101	Triatoma dimidiata	Procalin	0.011	sp|Q9U6R6|PRCLN_TRIPT
Ph-2093	175	0	Ph-2093	528		G	*	CYT		19.457	8.23			ExpAA=0.00 First60=0.00 PredHel=0 Topology=o	0						0	16	8	4	.		Ph-2093	13226	5	Y	2235.39	0.000372762	306.368	0.114211	lipocalin-like tilipo33 lipocalin	s/lipocal	HEMIPTERA	1e-48	96.6	pallidipin 2	1E-054	gi|388359	56	73	95	Triatoma pallidipennis	Transcriptional regulatory protein DOT6	0.32	sp|P40059|DOT6_YEAST
PhSigP-58346	217	0	PhSigP-58346	217		M		BL	21-22	25.273	9.15	23.136	9.16	ExpAA=4.44 First60=4.44 PredHel=0 Topology=o	0						0	18	3.2	1.8	.		PhSigP-58346	3845	0	Y	3899.18	0	216.713	0	hypothetical protein Td30 similar to pallidipin-like salivary lipocalin lipocalin	s/lipocal	HEMIPTERA	1e-63	100	hypothetical protein Td30 similar to pallidipin-like salivary lipocalin	2E-062	gi|270046210	61	77	100	Triatoma dimidiata	Procalin	4E-006	sp|Q9U6R6|PRCLN_TRIPT
Ph-39930	162	0	Ph-39930	486		N		CYT		18.587	4.67			ExpAA=1.97 First60=0.40 PredHel=0 Topology=o	0						0	13	4.3	3.7	.		Ph-39930	8272	18	Y	441.503	0.00214552	208.172	0.446692	nitrophorin precursor	s/	HEMIPTERA	4e-58	72.2	unnamed protein product	7E-065	gi|270381619	75	86	79	Triatoma dimidiata	Apolipoprotein D	8E-004	sp|P51910|APOD_MOUSE
Ph-6373	149	0	Ph-6373	450		R	*	CYT		17.592	6.48			ExpAA=0.04 First60=0.00 PredHel=0 Topology=i	0						0	14.1	6	.	.		Ph-6373	6423	19	Y	325.675	0.00291656	174.572	0.509229	salivary lipocalin - probable fragment lipocalin	s/lipocal	HEMIPTERA	3e-30	76.4	hypothetical protein Td24 similar to salivary lipocalin	4E-018	gi|270046198	36	50	77	Triatoma dimidiata	Procalin	5E-005	sp|Q9U6R6|PRCLN_TRIPT
Ph-59413	192	0	Ph-59413	579		R	*	SIG	16-17	22.153	8.48	20.399	8.21	ExpAA=3.49 First60=3.48 PredHel=0 Topology=o	0						2	16.7	7.8	3.1	.		Ph-59413	6095	28	Y	213.134	0.00452936	128.749	0.583245	triabin-like lipocalin 4a precursor - signalP detected lipocalin	s/lipocal	HEMIPTERA	5e-52	98.9	hypothetical protein Td46 similar to triabin-like lipocalin 4a precursor	7E-040	gi|270046230	46	60	102	Triatoma dimidiata	Procalin	1E-008	sp|Q9U6R6|PRCLN_TRIPT
Ph-4690	198	0	Ph-4690	594		I		SIG	19-20	22.917	5.49	20.941	5.49	ExpAA=0.02 First60=0.02 PredHel=0 Topology=o	0						0	15.2	5.1	1.5	.		Ph-4690	4930	1	Y	2499.73	0.000199981	101.51	0.0203042	triabin - signalP detected lipocalin	s/lipocal	HEMIPTERA	1e-53	99	hypothetical protein Td30 similar to pallidipin-like salivary lipocalin	7E-033	gi|270046210	40	59	101	Triatoma dimidiata	Triabin	2E-007	sp|Q27049|TRIA_TRIPA
PhSigP-58237_FR2_1-202	201	0	PhSigP-58237_FR2_1-202	609		M		SIG	21-22	23.321	9.31	21.078	9.32	ExpAA=5.72 First60=5.72 PredHel=0 Topology=o	0						0	15.9	3.5	1.5	.		PhSigP-58237_FR2_1-202	4442	15	Y	281.537	0.00332919	89.2092	0.297061	pallidipin-like salivary lipocalin partial - signalP detected lipocalin	s/lipocal	HEMIPTERA	3e-61	96.5	hypothetical protein Td30 similar to pallidipin-like salivary lipocalin	4E-029	gi|270046210	39	58	98	Triatoma dimidiata	Procalin	0.003	sp|Q9U6R6|PRCLN_TRIPT
Ph-47618	175	0	Ph-47618	528		G	*	CYT		20.098	6.17			ExpAA=0.01 First60=0.00 PredHel=0 Topology=o	0						0	15.4	7.4	4	.		Ph-47618	3643	12	Y	284.179	0.00324733	84.3866	0.274106	unknown secreted protein	s/	HEMIPTERA	7e-26	86.5	AGAP009281-PA-like protein	9E-014	gi|668453666	29	52	72	Anopheles sinensis	Apolipoprotein D	2E-006	sp|P51910|APOD_MOUSE
Ph-62377	151	0	Ph-62377	453		V		CYT		17.23	5.14			ExpAA=0.00 First60=0.00 PredHel=0 Topology=o	0						0	16.6	7.3	2.6	.		Ph-62377	2901	54	Y	53.4886	0.0183493	78.3245	1.4377	triabin-like lipocalin precursor partial lipocalin	s/lipocal	HEMIPTERA	8e-56	84.3	hypothetical protein Td24 similar to salivary lipocalin	5E-039	gi|270046198	56	65	78	Triatoma dimidiata	Triabin	2E-009	sp|Q27049|TRIA_TRIPA
PhSigP-59541_FR1_1-210	205	0	PhSigP-59541_FR1_1-210	621		M		SIG	18-19	23.67	7.49	21.75	6.78	ExpAA=0.84 First60=0.84 PredHel=0 Topology=o	0						0	14.6	4.9	2.4	.		PhSigP-59541_FR1_1-210	3925	1	Y	1990.15	0.000251173	77.303	0.0194214	triabin - signalP detected lipocalin	s/lipocal	HEMIPTERA	7e-56	100.9	hypothetical protein Td33 similar to pallidipin-like salivary lipocalin	1E-032	gi|270046214	39	56	101	Triatoma dimidiata	Triabin	2E-006	sp|Q27049|TRIA_TRIPA
Ph-52596	204	0	Ph-52596	615		T	*	SIG	16-17	23.151	9.41	21.433	9.41	ExpAA=8.59 First60=7.75 PredHel=0 Topology=o	0						2	15.2	5.4	4.9	.		Ph-52596	3518	3	Y	891.892	0.00084067	69.9631	0.0588326	salivary lipocalin - signalP detected lipocalin	s/lipocal	HEMIPTERA	5e-74	98.5	hypothetical protein Td25 similar to salivary lipocalin	3E-064	gi|270046200	62	72	100	Triatoma dimidiata	Procalin	5E-011	sp|Q9U6R6|PRCLN_TRIPT
Ph-44127	158	0	Ph-44127	474		G		CYT		18.233	9.12			ExpAA=0.02 First60=0.00 PredHel=0 Topology=o	0						0	19	4.4	1.9	.		Ph-44127	2457	2	Y	830.54	0.000802364	63.3979	0.0508889	pallidipin-like salivary lipocalin partial lipocalin	s/lipocal	HEMIPTERA	2e-43	76.9	hypothetical protein Td30 similar to pallidipin-like salivary lipocalin	4E-025	gi|270046210	41	57	88	Triatoma dimidiata	Procalin	0.006	sp|Q9U6R6|PRCLN_TRIPT
PhSigP-54313_FR6_144-336	192	0	PhSigP-54313_FR6_144-336	582		M		SIG	26-27	22.276	9.04	19.142	8.78	ExpAA=19.65 First60=19.55 PredHel=1 Topology=i7-26o	1	9.9	86.5	3.6		166	4	16.1	5.7	2.6	.	1 | 36 KEQRCNR|TA 0.515 *ProP* |	PhSigP-54313_FR6_144-336	2177	0	Y	2207.67	0	45.7492	0	triabin - signalP detected lipocalin	s/lipocal	HEMIPTERA	1e-54	91	hypothetical protein Td30 similar to pallidipin-like salivary lipocalin	4E-028	gi|270046210	39	60	98	Triatoma dimidiata	Alpha-mannosidase	0.40	sp|C0HJB3|MANA_CANEN
Ph-53205	197	0	Ph-53205	594		G	*	CYT		23.014	9.22			ExpAA=0.00 First60=0.00 PredHel=0 Topology=o	0						0	13.2	5.1	3	.		Ph-53205	1353	3	Y	343.016	0.00218487	27.8586	0.0609125	salivary lipocalin partial lipocalin	s/lipocal	HEMIPTERA	1e-90	96.4	hypothetical protein Td24 similar to salivary lipocalin	3E-075	gi|270046198	68	82	95	Triatoma dimidiata	Triabin	3E-018	sp|Q27049|TRIA_TRIPA
Ph-2605	180	2.77778	Ph-2605	543		Y	*	CYT		20.024	8.65			ExpAA=0.01 First60=0.00 PredHel=0 Topology=o	0						0	15.6	5	1.1	.		Ph-2605	848	1	Y	429.974	0.00116149	19.1005	0.0222112	salivary lipocalin lipocalin	s/lipocal	HEMIPTERA	5e-35	96.4	hypothetical protein Td24 similar to salivary lipocalin	9E-025	gi|270046198	37	51	95	Triatoma dimidiata	Triabin	1E-006	sp|Q27049|TRIA_TRIPA
PhSigP-61659_FR6_1-209	207	0	PhSigP-61659_FR6_1-209	624		M	*	SIG	26-27	23.79	7.57	20.962	5.63	ExpAA=6.65 First60=6.56 PredHel=0 Topology=o	0						0	14.5	2.4	4.3	.		PhSigP-61659_FR6_1-209	38327	53	Y	719.76	0.00136359	751.223	1.02438	nitrophorin precursor - signalP detected	s/lipocal	HEMIPTERA	3e-60	89	unnamed protein product	3E-069	gi|270381619	63	78	96	Triatoma dimidiata	Apolipoprotein D	3E-007	sp|Q8SPI0|APOD_MACFA
PhSigP-61658_FR6_1-226	207	0	PhSigP-61658_FR6_1-226	624		M	*	SIG	18-19	23.549	4.98	21.529	4.78	ExpAA=0.23 First60=0.22 PredHel=0 Topology=o	0						0	11.6	4.8	4.8	.		PhSigP-61658_FR6_1-226	101049	219	Y	465.785	0.00213713	1980.6	4.23283	nitrophorin precursor - signalP detected	s/lipocal	HEMIPTERA	2e-66	89	unnamed protein product	3E-074	gi|270381619	67	81	96	Triatoma dimidiata	Apolipoprotein D	2E-008	sp|Q8SPI0|APOD_MACFA
PhSigP-53071_FR6_1-214	203	0	PhSigP-53071_FR6_1-214	612		M	*	SIG	18-19	22.867	5.39	20.977	5.22	ExpAA=0.75 First60=0.74 PredHel=0 Topology=o	0						0	17.2	6.4	3	.		PhSigP-53071_FR6_1-214	39177	55	Y	709.447	0.00138434	782.939	1.08388	nitrophorin precursor - signalP detected	s/lipocal	HEMIPTERA	4e-51	99	unnamed protein product	3E-057	gi|270381619	53	72	96	Triatoma dimidiata	Nitrophorin-4	1E-006	sp|Q94734|NP4_RHOPR
PhSigP-58405_FR4_3-216	203	0	PhSigP-58405_FR4_3-216	612		M	*	SIG	22-23	23.141	5.47	20.808	5.26	ExpAA=0.06 First60=0.06 PredHel=0 Topology=o	0						0	15.3	5.4	3.9	.		PhSigP-58405_FR4_3-216	72022	829	Y	87.9961	0.0113503	1439.34	16.3371	nitrophorin precursor - signalP detected	s/	HEMIPTERA	4e-56	99	unnamed protein product	4E-056	gi|270381619	52	71	96	Triatoma dimidiata	Nitrophorin-1	3E-008	sp|Q26239|NP1_RHOPR
PhSigP-6715_FR4_23-219	185	0	PhSigP-6715_FR4_23-219	558		M	*	SIG	22-23	21.465	6.07	19.046	6.09	ExpAA=0.15 First60=0.15 PredHel=0 Topology=o	0						1	21.6	4.9	2.2	.		PhSigP-6715_FR4_23-219	23700	67	Y	353.44	0.00278761	519.472	1.44815	nitrophorin 4B precursor - signalP detected	s/lipocal	HEMIPTERA	5e-07	93.5	hypothetical protein ZHAS_00021949	3E-007	gi|668466487	25	45	84	Anopheles sinensis	Lazarillo protein	4E-008	sp|P49291|LAZA_SCHAM
Ph-5896	207	0	Ph-5896	624		A	*	SIG	19-20	23.483	5.29	21.444	5.13	ExpAA=7.65 First60=7.65 PredHel=0 Topology=o	0						1	15	4.8	6.3	.		Ph-5896	13571	13	Y	983.016	0.000944546	265.996	0.251264	apolipoprotein d/lipocalin - signalP detected lipocalin	s/lipocal	HEMIPTERA	1e-79	100.4	apolipoprotein D-like	2E-009	gi|524905799	27	45	101	Aplysia californica	Apolipoprotein D	1E-006	sp|Q8SPI0|APOD_MACFA
JH binding protein
Ph-58867	213	0	Ph-58867	642		I	*	CYT		24.168	7.19			ExpAA=0.00 First60=0.00 PredHel=0 Topology=o	0						0	7	5.2	2.8	.		Ph-58867	1444838	400	Y	3653.86	0.000273001	27525.3	7.51444	JH binding protein	s/jh	HEMIPTERA	0	88.6	protein takeout	5E-009	gi|91082781	25	46	85	Tribolium castaneum	RNA-directed RNA polymerase L	0.64	sp|O09705|L_LASSJ
PhSigP-59444_FR5_26-263	225	0	PhSigP-59444_FR5_26-263	678		M	*	SIG	17-18	25.843	7.69	24.028	6.86	ExpAA=2.88 First60=2.85 PredHel=0 Topology=o	0						0	8	4.4	3.6	.		PhSigP-59444_FR5_26-263	181564	116	Y	1573.69	0.000630013	3275.28	2.06348	juvenile hormone partial - signalP detected	s/jhb	HEMIPTERA	3e-50	93.2	CG10407-like protein	1E-005	gi|225544219	23	43	85	Ceratitis capitata	Shikimate dehydrogenase (NADP(+))	0.55	sp|A7GGC7|AROE_CLOBL
PhSigP-586_FR3_1-270	233	0	PhSigP-586_FR3_1-270	702		M	*	SIG	16-17	26.463	5.39	24.712	5.24	ExpAA=11.81 First60=11.79 PredHel=0 Topology=o	0						0	10.7	6	2.6	1.3		PhSigP-586_FR3_1-270	67675	424	Y	161.479	0.0061781	1179.07	7.28451	juvenile hormone binding protein - signalP detected	s/	HEMIPTERA	0	100	hypothetical protein DAPPUDRAFT_308200	4E-007	gi|321461569	25	51	35	Daphnia pulex	Riboflavin synthase	0.090	sp|A5DB51|RISA_PICGU
PhSigP-2164_FR5_21-288	264	0	PhSigP-2164_FR5_21-288	795		M	*	SIG	17-18	29.801	5.58	27.969	5.47	ExpAA=0.32 First60=0.30 PredHel=0 Topology=o	0						0	11.7	7.2	3	.		PhSigP-2164_FR5_21-288	30349	9	Y	3077.66	0.00029242	466.902	0.136536	juvenile hormone binding protein - signalP detected	s/	HEMIPTERA	2e-91	99.6	uncharacterized protein LOC100679065	4E-010	gi|345481008	26	44	46	Nasonia vitripennis	3-methyl-2-oxobutanoate hydroxymethyltransferase	0.95	sp|B8HWP9|PANB_CYAP4
PhSigP-59792_FR4_2-253	239	0	PhSigP-59792_FR4_2-253	720		M	*	SIG	17-18	27.383	5.18	25.544	5.07	ExpAA=2.85 First60=2.85 PredHel=0 Topology=o	0						0	9.2	5	2.9	.		PhSigP-59792_FR4_2-253	666038	363	Y	1855.56	0.000537441	11314	6.08059	juvenile hormone binding protein - signalP detected	s/hormone	HEMIPTERA	2e-58	92.4	uncharacterized protein LOC100301488 precursor	2E-006	gi|229892281	23	45	63	Nasonia vitripennis	Glycine--tRNA ligase	0.21	sp|A6URK3|SYG_METVS
PhSigP-59832_FR4_1-86	72	0	PhSigP-59832_FR4_1-86	219		M	*	SIG	17-18	8.386	4.79	6.575	4.56	ExpAA=6.96 First60=6.96 PredHel=0 Topology=o	0						0	4.2	1.4	5.6	.		PhSigP-59832_FR4_1-86	235525	128	Y	1851.5	0.000535913	13153.5	7.04916	juvenile hormone binding protein - signalP detected	s/hormone	HEMIPTERA	1e-14	29.8	predicted protein	11	gi|297813595	36	65	11	Arabidopsis lyrata subsp. lyrata	Protoheme IX farnesyltransferase 1	0.88	sp|A3MXH2|COXX1_PYRCJ
PhSigP-60310_FR1_4-90	81	0	PhSigP-60310_FR1_4-90	246		M	*	SIG	19-20	9.483	7.65	7.217	5.7	ExpAA=6.05 First60=6.05 PredHel=0 Topology=o	0						0	11.1	7.4	.	.		PhSigP-60310_FR1_4-90	3398	19	Y	172.294	0.00551221	168.942	0.931516	juvenile hormone binding protein - signalP detected	s/hormone	HEMIPTERA	9e-19	29.3	hypothetical protein Y032_0041g446	18	gi|597864878	41	61	9	Ancylostoma ceylanicum	Polyadenylate-binding protein, cytoplasmic and nuclear	5.7	sp|A1D4K4|PABP_NEOFI
Odorant Binding protein family
Ph-36452	147	0	Ph-36452	444		L	*	SIG	21-22	17.107	9.82	15.007	9.87	ExpAA=19.56 First60=19.55 PredHel=1 Topology=o4-26i	1	15	2.7	82.3		121	0	9.5	3.4	3.4	.	1 | 112 MIKRCKR|EV 0.779 *ProP* |	Ph-36452	2211	157	Y	14.1908	0.0699903	60.9052	4.2647	odorant-binding protein 2 - signalP detected OBP	s/OBP	HEMIPTERA	3e-09	100	odorant-binding protein RproOBP2 precursor, partial	8E-006	gi|240247219	23	42	82	Rhodnius prolixus	General odorant-binding protein 99a	0.032	sp|Q9VAJ4|OB99A_DROME
PhSigP-27094_FR6_1-159	156	0	PhSigP-27094_FR6_1-159	471		M	*	SIG	29-30	17.307	4.93	14.033	4.82	ExpAA=11.52 First60=11.52 PredHel=0 Topology=o	0						1	12.8	6.4	2.6	.		PhSigP-27094_FR6_1-159	3201	19	Y	162.305	0.00585134	83.1215	0.486524	odorant binding protein 8 - signalP detected OBP	s/OBP	HEMIPTERA	6e-14	95.3	odorant-binding protein RproOBP2 precursor, partial	7E-008	gi|240247219	28	51	85	Rhodnius prolixus	Type-2 restriction enzyme HpaI	0.92	sp|P29537|T2H1_HAEPA
Transferrin
PhSigP-61089_FR4_83-826	730	0	PhSigP-61089_FR4_83-826	2193		M	*	SIG	21-22	82.217	6.28	79.75	5.94	ExpAA=16.74 First60=11.43 PredHel=0 Topology=o	0						0	11.1	6	3.4	.		PhSigP-61089_FR4_83-826	35869	244	Y	148.467	0.00670783	200.046	1.34191	transferrin-like - signalP detected	storage/	NR-LIGHT	0	100	transferrin-like	1E-102	gi|751232044	31	50	100	Solenopsis invicta	Transferrin	1E-053	sp|Q02942|TRF_BLADI
Antigen 5 family
PhSigP-59118_FR6_4-245	231	0	PhSigP-59118_FR6_4-245	696		M	*	SIG	28-29	25.969	8.94	23.017	8.68	ExpAA=0.54 First60=0.52 PredHel=0 Topology=o	0						0	11.7	8.2	1.7	.		PhSigP-59118_FR6_4-245	171424	346	Y	500.978	0.00199033	3012.39	5.99568	salivary scp/antigen 5 protein - signalP detected	s/antigen5	HEMIPTERA	2e-95	100	hypothetical protein Td16 similar to antigen 5-like protein	4E-067	gi|270046184	54	67	100	Triatoma dimidiata	Venom allergen 5	3E-029	sp|P35787|VA5_VESVI
PhSigP-60289_FR5_1-236	230	0	PhSigP-60289_FR5_1-236	693		M	*	SIG	23-24	26.084	9.57	23.699	9.62	ExpAA=4.43 First60=4.42 PredHel=0 Topology=o	0						0	12.2	6.5	2.6	.		PhSigP-60289_FR5_1-236	31574	111	Y	285.883	0.00346659	557.243	1.9318	salivary scp/antigen 5 protein partial - signalP detected	s/antigen5	HEMIPTERA	0	98	hypothetical protein Td16 similar to antigen 5-like protein	8E-062	gi|270046184	51	64	98	Triatoma dimidiata	Venom allergen 5	4E-026	sp|P86870|VA5_VESMG
PhSigP-5587_FR6_3-248	238	0	PhSigP-5587_FR6_3-248	717		M	*	SIG	23-24	26.827	9.1	24.374	9.02	ExpAA=15.14 First60=14.82 PredHel=1 Topology=i7-29o	1	9.2	87.8	2.9		209	1	14.3	8	4.2	.		PhSigP-5587_FR6_3-248	42875	713	Y	60.8951	0.0163983	731.364	11.9934	salivary scp/antigen 5 protein - signalP detected	s/antigen5	HEMIPTERA	4e-78	99.1	hypothetical protein Td16 similar to antigen 5-like protein	3E-063	gi|270046184	52	67	98	Triatoma dimidiata	Venom allergen 5	5E-030	sp|P86870|VA5_VESMG
Mucin
Ph-52389	391	0	Ph-52389	1176		K	*	SIG	14-15	37.098	9.74	35.758	9.7	ExpAA=178.42 First60=11.63 PredHel=0 Topology=o	0						14	14.8	14.1	6.1	.		Ph-52389	5064	157	Y	32.5022	0.0305664	52.6665	1.61014	secreted salivary gland peptide - probable fragment - signalP detected	s/mucin	NR-LIGHT	8e-30	94	secreted salivary gland peptide, putative	8E-030	gi|241756012	43	50	94	Ixodes scapularis	Cuticle protein 16.5, isoform A	1E-024	sp|P83992|CU16A_LOCMI
PhSigP-62464_FR4_5-91	71	0	PhSigP-62464_FR4_5-91	216		M	*	SIG	19-20	8.151	4.3	5.971	4.16	ExpAA=0.25 First60=0.25 PredHel=0 Topology=o	0						0	8.5	8.5	2.8	.		PhSigP-62464_FR4_5-91	146127	50	Y	2905.61	0.000337412	8274.18	2.79182	hypothetical secreted protein precursor	s/mucin s/uk	NR-LIGHT	1000	9.8	mucin-15	0.58	gi|655603257	45	51	10	Oryctolagus cuniculus	Sugar fermentation stimulation protein homolog	0.40	sp|A9VZP1|SFSA_METEP
Ph-1506	244	0	Ph-1506	735		L	*	CYT		25.827	6.88			ExpAA=0.02 First60=0.00 PredHel=0 Topology=o	0						81	36.5	2.5	13.9	.		Ph-1506	3884	49	Y	78.7745	0.0124374	64.6309	0.804045	mucin with chitin-binding protein - 81 NetOglyc sites	s/	HEMIPTERA	6e-55	96.5	Protein CLEC-199, isoform e	3E-033	gi|392902290	40	47	35	Caenorhabditis elegans	Mucin-2	5E-025	sp|Q02817|MUC2_HUMAN
Glycine rich proteins
PhSigP-59144_FR5_17-299	274	0	PhSigP-59144_FR5_17-299	825		M	*	SIG	18-19	30.321	7.3	28.483	6.98	ExpAA=15.11 First60=15.10 PredHel=0 Topology=o	0						2	11.7	7.3	5.5	.		PhSigP-59144_FR5_17-299	475616	155	Y	3091.78	0.000321364	7051	2.26595	chitin binding peritrophin-a domain protein - signalP detected	extmat	HEMIPTERA	1e-90	100	hypothetical protein AaeL_AAEL012649	1E-019	gi|157133168	33	48	66	Aedes aegypti	Probable endochitinase	0.008	sp|Q11174|CHIT_CAEEL
PhSigP-59143_FR5_1-191	187	0	PhSigP-59143_FR5_1-191	564		M	*	SIG	18-19	20.521	7.78	18.666	7.5	ExpAA=19.47 First60=19.44 PredHel=0 Topology=o	0						2	12.3	8.6	4.8	.		PhSigP-59143_FR5_1-191	279598	79	Y	3544.22	0.000278622	6063.22	1.68935	chitin binding peritrophin-a domain protein - signalP detected	extmat	HEMIPTERA	3e-60	69.6	hypothetical protein AaeL_AAEL012649	4E-016	gi|157133168	37	50	48	Aedes aegypti	Chondroitin proteoglycan-2	0.49	sp|P41996|CPG2_CAEEL
PhSigP-58025_FR4_1-288	272	0	PhSigP-58025_FR4_1-288	819		M	*	SIG	20-21	30.761	5.53	28.447	5.54	ExpAA=12.08 First60=12.04 PredHel=0 Topology=o	0						2	18.8	4.4	5.9	.		PhSigP-58025_FR4_1-288	279950	610	Y	464.639	0.00214868	4180.66	8.98292	chitin binding peritrophin-a domain protein - signalP detected	extmat	HEMIPTERA	0	100.3	hypothetical protein AaeL_AAEL012646	5E-021	gi|157133150	31	44	88	Aedes aegypti	Probable endochitinase	0.040	sp|Q11174|CHIT_CAEEL
PhSigP-58940_FR5_1-158	147	0	PhSigP-58940_FR5_1-158	444		M	*	SIG	19-20	16.824	8.36	14.709	8.38	ExpAA=1.05 First60=1.05 PredHel=0 Topology=o	0						0	9.5	5.4	2.7	.		PhSigP-58940_FR5_1-158	113500	36	Y	3110.79	0.000312771	3126.52	0.977893	peritrophin partial - signalP detected	extmat	HEMIPTERA	2e-44	30	uncharacterized protein LOC101900380 isoform X2	4E-007	gi|755875231	30	48	3	Musca domestica	Probable chitinase 3	0.005	sp|Q9W5U2|CHIT3_DROME
PhSigP-58966	126	0	PhSigP-58966	126		M		BL	-1	13.296	10.29			ExpAA=72.96 First60=28.42 PredHel=3 Topology=i12-34o63-85i97-119o	3	52.4	28.6	19			29	44.4	.	1.6	.		PhSigP-58966	30324	143	Y	213.55	0.00465006	2943.5	13.6879	Cell wall protein DAN4 - 4 predicted membrane helices - 30 NetOglyc sites	extmat membrane	SWISSP	3e-08	10.6	hypothetical protein LOAG_13787	4E-010	gi|312099421	28	53	67	Loa loa	Cell wall protein DAN4	3E-008	sp|P47179|DAN4_YEAST
Ph-58965	178	0	Ph-58965	537		G	*	CYT		16.977	8.96			ExpAA=0.01 First60=0.00 PredHel=0 Topology=o	0						0	6.2	47.8	.	8.4		Ph-58965	123785	748	Y	167.596	0.00595873	2819.31	16.7996	glycine-rich cell wall structural protein-like - probable fragment	extmat	NR-LIGHT	9e-36	48	glycine-rich cell wall structural protein-like	9E-036	gi|642916545	45	51	48	Tribolium castaneum	Glycine-rich cell wall structural protein 1.8	6E-033	sp|P10496|GRP2_PHAVU
PhSigP-58963_FR4_1-233	225	0	PhSigP-58963_FR4_1-233	678		M	*	SIG	23-24	22.229	9.03	19.671	8.93	ExpAA=11.09 First60=11.09 PredHel=0 Topology=o	0						0	8.4	40	.	5.3		PhSigP-58963_FR4_1-233	133461	817	Y	165.454	0.00603654	2407.54	14.5333	glycine-rich cell wall structural protein-like - probable fragment - signalP detected	extmat	NR-LIGHT	2e-37	46.4	glycine-rich cell wall structural protein-like	2E-037	gi|642916545	46	51	46	Tribolium castaneum	Glycine-rich protein DOT1	5E-034	sp|Q9SIH2|DOT1_ARATH
PhSigP-58964_FR4_1-246	238	0	PhSigP-58964_FR4_1-246	717		M	*	SIG	23-24	23.573	9.01	21.008	8.91	ExpAA=10.49 First60=10.49 PredHel=0 Topology=o	0						0	8.4	39.5	.	6.3		PhSigP-58964_FR4_1-246	136467	828	Y	166.936	0.00598305	2327.86	13.9278	glycine-rich cell wall structural protein-like - probable fragment - signalP detected	extmat	NR-LIGHT	1e-38	53.3	AGAP002134-PA	3E-039	gi|347967233	41	49	53	Anopheles gambiae str. PEST	Glycine-rich cell wall structural protein 1.8	4E-034	sp|P10496|GRP2_PHAVU
PhSigP-102_FR4_1-283	271	0	PhSigP-102_FR4_1-283	816		M	*	SIG	17-18	29.718	5.73	27.798	5.43	ExpAA=0.38 First60=0.38 PredHel=0 Topology=o	0						1	14.4	7	6.3	.		PhSigP-102_FR4_1-283	130891	30	Y	4281.78	0.000226012	1961.86	0.443407	chitin binding peritrophin-a domain protein - signalP detected	extmat	HEMIPTERA	5e-98	100.3	hypothetical protein AaeL_AAEL012653	3E-016	gi|157133158	30	43	40	Aedes aegypti	Probable endochitinase	0.002	sp|Q11174|CHIT_CAEEL
PhSigP-2895_FR5_19-749	727	0	PhSigP-2895_FR5_19-749	2184		M	*	SIG	23-24	83.005	8.44	80.683	8.39	ExpAA=1.81 First60=1.81 PredHel=0 Topology=o	0						15	12.9	5.5	5.2	.		PhSigP-2895_FR5_19-749	166909	57	Y	2918.29	0.000336756	934.707	0.31477	chitin binding peritrophin-a domain protein - signalP detected	extmat	HEMIPTERA	0	102.5	CG17826	5E-049	gi|24663027	24	40	98	Drosophila melanogaster	Tenascin	2E-007	sp|Q80YX1|TENA_MOUSE
PhSigP-2_FR4_1-149	141	0	PhSigP-2_FR4_1-149	426		M	*	SIG	22-23	14.169	9.68	11.638	9.3	ExpAA=0.17 First60=0.17 PredHel=0 Topology=o	0						0	3.5	22.7	19.1	.		PhSigP-2_FR4_1-149	24956	16	Y	1488.68	0.000632195	716.496	0.452983	collagen alpha-5(IV) chain-like isoform X4 - probable fragment - signalP detected	extmat	NR-LIGHT	8e-30	14.9	conserved hypothetical protein	6E-033	gi|170041057	54	58	18	Culex quinquefasciatus	Collagen alpha-3(IX) chain	1E-023	sp|P32017|CO9A3_CHICK
Ph-55535	100	0	Ph-55535	303		V	*	SIG	26-27	11.509	8.66	8.481	8.29	ExpAA=20.74 First60=20.74 PredHel=1 Topology=i12-34o	1	22	66	12		66	1	17	4	9	.		Ph-55535	10347	4	Y	2098.56	0.000381177	417.657	0.159217	cuticle protein cbm - signalP detected	extmat	HEMIPTERA	2e-24	98.1	uncharacterized protein LOC100198409	9E-005	gi|449672510	37	51	4	Hydra vulgaris	Peritrophin-44	0.062	sp|Q25255|PE44_LUCCU
PhSigP-58923_FR6_1-1239	1226	0	PhSigP-58923_FR6_1-1239	3681		M	*	SIG	19-20	141.541	7.64	139.418	7.48	ExpAA=25.86 First60=2.78 PredHel=1 Topology=o1164-1186i	1	1.8	94.9	3.3		40	0	12.6	6.8	6	.		PhSigP-58923_FR6_1-1239	33712	283	Y	120.377	0.00827775	112.013	0.927241	Mucin/alpha-tectorin - signalP detected	extmat	KOG	0	84	protein mesh isoform X2	0.0	gi|644995207	67	82	87	Nasonia vitripennis	Protein mesh	0.0	sp|H9JIQ1|MESH_BOMMO
PhSigP-4023	403	0	PhSigP-4023	403		M		SIG	18-19	45.076	4.8	43.16	4.8	ExpAA=2.70 First60=2.70 PredHel=0 Topology=o	0						0	12.7	5	6.9	.		PhSigP-4023	2147	20	Y	103.679	0.00918162	65.1591	0.598545	insect cuticle protein - signalP detected	extmat	HEMIPTERA	0	100.2	hypothetical protein AaeL_AAEL004588	7E-024	gi|157106732	28	46	87	Aedes aegypti	Cuticle protein 6	7E-013	sp|P82119|CUO6_BLACR
Ph-4781	278	0	Ph-4781	837		Y	*	CYT		32.387	8.15			ExpAA=4.30 First60=0.00 PredHel=0 Topology=o	0						0	12.9	4.7	5.4	.		Ph-4781	4048	34	Y	117.287	0.00828046	59.1512	0.48992	Phospholipid scramblase	extmat	KOG	5e-21	74.6	phospholipid scramblase 2-like isoform X2	8E-038	gi|91082717	34	50	97	Tribolium castaneum	Phospholipid scramblase family member 5	1E-022	sp|A0PG75|PLS5_HUMAN
Ph-49681	399	0	Ph-49681	1200		F	*	BL	293-294	46.486	9.19	12.193	8.64	ExpAA=90.97 First60=22.38 PredHel=3 Topology=i20-42o107-129i278-300o	3	16.5	41.1	42.4			2	13	4.3	3.5	.		Ph-49681	5208	4	Y	1056.28	0.000757232	53.0809	0.0402023	Innexin inx7 - 4 predicted membrane helices	extmat membrane	HEMIPTERA	0	96.7	innexin inx7 isoform X1	2E-093	gi|751230428	47	66	89	Solenopsis invicta	Innexin inx7	3E-081	sp|Q9V3W6|INX7_DROME
PhSigP-36675_FR3_1-106	94	0	PhSigP-36675_FR3_1-106	285		M	*	SIG	20-21	9.573	9.47	7.584	9.63	ExpAA=26.04 First60=13.22 PredHel=0 Topology=o	0						2	9.6	5.3	10.6	.	1 | 26 GDERPKR|GV 0.750 *ProP* |	PhSigP-36675_FR3_1-106	655	62	Y	10.5433	0.093199	28.109	2.62373	Pupal cuticle protein G1A partial - signalP detected	extmat	HEMIPTERA	3e-12	41.6	uncharacterized protein LOC100168043 precursor	3E-006	gi|240849541	43	50	69	Acyrthosiphon pisum	Vitelline membrane protein Vm26Ab	0.004	sp|P13238|VTU2_DROME
Immunity related
Ph-57147	380	0	Ph-57147	1143		S	*	CYT		43.334	6.99			ExpAA=4.66 First60=0.00 PredHel=0 Topology=o	0						1	12.9	4.2	5	.		Ph-57147	73279	5216	Y	14.2441	0.07019	784.118	55.0381	galactoside-binding lectin	imm	HEMIPTERA	4e-60	92.7	hypothetical protein BRAFLDRAFT_95854	3E-044	gi|260807884	33	49	69	Branchiostoma floridae	Rhamnose-binding lectin	4E-027	sp|Q9PVW8|SAL_SILAS
Ph-7685	141	0	Ph-7685	426		I	*	CYT		15.768	4.62			ExpAA=0.00 First60=0.00 PredHel=0 Topology=o	0						0	11.3	5	7.8	.		Ph-7685	608	5	Y	102.761	0.00809611	17.4559	0.141557	ml domain protein	imm	HEMIPTERA	2e-57	95.9	epididymal secretory protein E1-like	6E-025	gi|752882523	41	57	83	Camponotus floridanus	Protein NPC2 homolog	2E-010	sp|Q9VQ62|NPC2_DROME
PhSigP-43043_FR6_1-404	397	0	PhSigP-43043_FR6_1-404	1194		M	*	SIG	26-27	45.833	6.13	42.935	5.95	ExpAA=28.32 First60=4.95 PredHel=1 Topology=o334-356i	1	5.5	84.1	10.3		41	2	15.1	2	6	.		PhSigP-43043_FR6_1-404	4984	51	Y	97.1966	0.0100885	51.0531	0.515155	toll-like receptor 4 isoform X2 - signalP detected	imm	NR-LIGHT	5e-35	65.4	leucine-rich repeat-containing protein 52-like	7E-038	gi|751234392	32	45	99	Solenopsis invicta	Slit homolog 1 protein	2E-019	sp|O75093|SLIT1_HUMAN
Ph-60217	470	0	Ph-60217	1413		L	*	SIG	25-26	52.946	6.05	50.14	5.93	ExpAA=44.21 First60=21.48 PredHel=2 Topology=o4-26i422-444o	2	9.4	6.4	84.3		26	0	13.6	3.4	5.7	.		Ph-60217	20516	147	Y	140.575	0.00706524	177.582	1.25472	membrane glycoprotein lig-1 - signalP detected - 3 predicted membrane helices	imm membrane	HEMIPTERA	0	95.1	slit homolog 1 protein-like	4E-087	gi|752883037	42	60	92	Camponotus floridanus	Leucine-rich repeat neuronal protein 3	2E-024	sp|Q8CBC6|LRRN3_MOUSE
PhSigP-60993_FR6_21-310	286	0	PhSigP-60993_FR6_21-310	861		M	*	SIG	18-19	32.772	8.07	30.782	8.1	ExpAA=0.10 First60=0.10 PredHel=0 Topology=o	0						1	12.2	4.5	4.9	.	1 | 278 KPNRSAK|SS 0.508 *ProP* |	PhSigP-60993_FR6_21-310	111833	1889	Y	60.0046	0.0166564	1588.6	26.4607	galactoside-binding lectin partial - signalP detected	imm/secreted galactoside-binding	HEMIPTERA	4e-51	92.5	unnamed protein product	1E-037	gi|270381627	39	62	86	Triatoma dimidiata	L-rhamnose-binding lectin CSL3	5E-029	sp|P86179|CSL3_ONCKE
Ph-59211	137	0	Ph-59211	414		K	*	SIG	17-18	15.151	8.62	13.411	8.69	ExpAA=3.13 First60=3.13 PredHel=0 Topology=o	0						0	7.3	8.8	2.9	.		Ph-59211	641643	160	Y	4041.51	0.000245895	18955.8	4.66113	lysozyme - signalP detected	imm/secreted lysozyme	HEMIPTERA	2e-65	99.2	lysozyme	5E-064	gi|32454476	80	89	99	Triatoma infestans	Lysozyme	1E-034	sp|P48816|LYS_BOMMO
PhSigP-43415_FR6_6-151	138	0	PhSigP-43415_FR6_6-151	417		M	*	SIG	18-19	15.285	5.06	13.279	5.06	ExpAA=0.08 First60=0.08 PredHel=0 Topology=o	0						0	9.4	7.2	3.6	.		PhSigP-43415_FR6_6-151	2156	156	Y	13.926	0.0713178	63.2355	4.51191	lysozyme - signalP detected	imm/secreted lysozyme	HEMIPTERA	2e-59	100	lysozyme	3E-058	gi|160222000	71	84	100	Rhodnius prolixus	Lysozyme c-1	2E-028	sp|Q17005|LYSC1_ANOGA
PhSigP-533_FR5_1-115	92	0	PhSigP-533_FR5_1-115	279		M	*	SIG	19-20	10.083	6.39	8.025	6.04	ExpAA=17.84 First60=17.58 PredHel=1 Topology=o4-23i	1	20.7	4.3	75		69	0	9.8	5.4	3.3	.	1 | 49 NGARVKR|AT 0.732 *ProP* |	PhSigP-533_FR5_1-115	128001	5945	Y	21.8306	0.0457993	5611.22	256.992	defensin - signalP detected	imm/secreted defensin	HEMIPTERA	6e-37	101	Def1	4E-038	gi|55247597	82	87	101	Triatoma brasiliensis	Defensin	5E-013	sp|P37364|DEFI_PYRAP
Hemiptera specific family 210
PhSigP-6695_FR4_1-225	210	0	PhSigP-6695_FR4_1-225	633		M	*	SIG	17-18	23.941	6.34	22.028	5.85	ExpAA=0.00 First60=0.00 PredHel=0 Topology=o	0						0	6.2	2.9	3.8	.		PhSigP-6695_FR4_1-225	9663	0	Y	9799.15	0	186.705	0	Triatomine specific protein 210	s/	HEMIPTERA	9e-46	98	putative cellular myosin heavy chain	0.47	gi|353232240	22	41	36	Schistosoma mansoni	Formate--tetrahydrofolate ligase	1.8	sp|B7IG29|FTHS_THEAB
PhSigP-3145_FR5_8-231	213	0	PhSigP-3145_FR5_8-231	642		M	*	SIG	16-17	24.058	5.51	22.366	5.31	ExpAA=0.02 First60=0.00 PredHel=0 Topology=o	0						1	9.9	2.8	2.8	.		PhSigP-3145_FR5_8-231	58883	11	Y	4976.06	0.000184212	1121.77	0.206647	Triatomine specific protein 210	s/	HEMIPTERA	1e-60	100	dynein heavy chain 5, axonemal-like	0.64	gi|524894290	29	54	1	Aplysia californica	Coiled-coil domain-containing protein 30	0.84	sp|Q5VVM6|CCD30_HUMAN
PhSigP-54837_FR5_1-199	186	0	PhSigP-54837_FR5_1-199	561		M	*	SIG	19-20	20.932	4.33	18.846	4.3	ExpAA=0.09 First60=0.06 PredHel=0 Topology=o	0						0	17.2	3.8	2.7	.		PhSigP-54837_FR5_1-199	21303	4	Y	4320.63	0.000185149	464.436	0.0859942	Triatomine specific protein 210	s/	HEMIPTERA	2e-29	89.9	./links/	0.46	gi|66522249	28	40	34	Apis mellifera	Filamentous growth regulator 23	0.29	sp|Q5AJV5|FGR23_CANAL
PhSigP-382_FR5_1-233	214	0	PhSigP-382_FR5_1-233	645		M	*	SIG	17-18	23.955	5.42	22.104	5.28	ExpAA=0.15 First60=0.15 PredHel=0 Topology=o	0						0	7	3.7	2.3	.		PhSigP-382_FR5_1-233	177223	41	Y	4279.05	0.000228131	3360.54	0.766648	Triatomine specific protein 210	s/	HEMIPTERA	1e-45	97.6	pentatricopeptide repeat-containing protein, putative	1.1	gi|255540497	25	44	24	Ricinus communis	Centromere/kinetochore protein zw10 homolog	0.65	sp|O48626|ZW10_ARATH
PhSigP-51214_FR4_1-231	212	0	PhSigP-51214_FR4_1-231	639		M	*	SIG	17-18	23.608	6.32	21.734	6	ExpAA=0.00 First60=0.00 PredHel=0 Topology=o	0						0	8	3.8	2.8	.		PhSigP-51214_FR4_1-231	76007	19	Y	3853.9	0.0002465	1454.79	0.358612	Triatomine specific protein 210	s/	HEMIPTERA	8e-52	99	centromere-associated protein E-like isoform X2	0.48	gi|513184866	24	44	11	Gallus gallus	Eukaryotic translation initiation factor 3 subunit C	0.37	sp|B0W0S3|EIF3C_CULQU
Ph-56926	206	0	Ph-56926	621		M	*	SIG	16-17	23.398	6.44	21.626	6.14	ExpAA=0.01 First60=0.01 PredHel=0 Topology=o	0						0	7.3	3.4	3.4	.		Ph-56926	158169	52	Y	3026.37	0.000324192	3115.14	1.00991	Triatomine specific protein 210	s/	HEMIPTERA	7e-67	98.5	centromere-associated protein E isoform X3	0.16	gi|741878806	21	46	7	Bos taurus	Protein translocase subunit SecA	0.21	sp|A7ICM7|SECA_XANP2
PhSigP-55910_FR4_12-228	202	0	PhSigP-55910_FR4_12-228	609		M	*	SIG	20-21	22.991	6.12	20.834	6.14	ExpAA=0.03 First60=0.02 PredHel=0 Topology=o	0						0	7.9	3.5	2.5	.		PhSigP-55910_FR4_12-228	8916	9	Y	904.163	0.000995284	179.061	0.178237	Triatomine specific protein 210	s/	HEMIPTERA	6e-41	98	sec-1 family protein	0.43	gi|641581746	26	45	13	Plasmodium reichenowi	Serine--tRNA ligase	0.024	sp|A7HN78|SYS_FERNB
PhSigP-3814_FR3_1-180	175	0	PhSigP-3814_FR3_1-180	528		M	*	SIG	19-20	19.912	4.99	17.818	4.79	ExpAA=0.03 First60=0.03 PredHel=0 Topology=o	0						0	9.1	2.3	3.4	.		PhSigP-3814_FR3_1-180	1727	6	Y	250.191	0.00342398	40.0043	0.137053	Triatomine specific protein 210	s/	HEMIPTERA	1e-33	88.5	putative mitochondrial import inner membrane translocase TIM44	0.13	gi|672574426	27	44	22	Toxoplasma gondii VAND	Apolipoprotein A-I	0.017	sp|P32918|APOA1_COTJA
PhSigP-44682_FR6_2-240	210	0	PhSigP-44682_FR6_2-240	633		M	*	SIG	16-17	23.737	6.7	21.971	6.41	ExpAA=0.02 First60=0.02 PredHel=0 Topology=o	0						0	9	2.9	3.8	.		PhSigP-44682_FR6_2-240	37105	159	Y	235.174	0.00422548	716.931	3.02946	Triatomine specific protein 210	s/	HEMIPTERA	7e-48	99	MAR-binding filament-like protein 1-1 isoform X2	1.4	gi|731402475	20	45	24	Vitis vinifera	Structural maintenance of chromosomes protein 6B	0.48	sp|Q9FII7|SMC6B_ARATH
PhSigP-5663_FR6_1-221	211	0	PhSigP-5663_FR6_1-221	636		M	*	SIG	16-17	23.495	4.66	21.715	4.53	ExpAA=0.02 First60=0.01 PredHel=0 Topology=o	0						1	15.6	2.4	2.4	.		PhSigP-5663_FR6_1-221	2200	20	Y	106.238	0.00896052	42.3072	0.379267	Triatomine specific protein 210	s/	HEMIPTERA	2e-50	100	clathrin heavy chain, putative	0.36	gi|675234932	23	44	7	Plasmodium yoelii	Fatty-acid and retinol-binding protein 1	0.37	sp|Q8WT54|FAR1_WUCBA
Hemiptera specific family 225
Ph-62465	155	0	Ph-62465	468		L	*	CYT		17.063	4.98			ExpAA=0.80 First60=0.00 PredHel=0 Topology=o	0						0	9.7	9.7	3.2	.		Ph-62465	88481	16	Y	5278.1	0.000178315	2312.34	0.412331	secreted protein	s/	HEMIPTERA	1e-12	93.8	dipeptidyl peptidase III, putative	0.12	gi|241692162	26	43	16	Ixodes scapularis	Acetylornithine aminotransferase	0.037	sp|Q7MAE6|ARGD_WOLSU
PhSigP-48194_FR5_6-240	225	0	PhSigP-48194_FR5_6-240	681		M		SIG	19-20	25.476	5.88	23.352	5.7	ExpAA=0.13 First60=0.12 PredHel=0 Topology=o	0						1	12.4	4.9	1.8	.		PhSigP-48194_FR5_6-240	35565	9	Y	3606.61	0.000249535	638.74	0.159392	secreted protein - signalP detected	s/	HEMIPTERA	1e-23	107.1	nucleoprotein TPR-like	0.42	gi|751230836	21	42	8	Solenopsis invicta	Uncharacterized ORF3 protein	1.2	sp|Q27YG8|YORF3_NORAV
PhSigP-3125_FR6_1-206	200	0	PhSigP-3125_FR6_1-206	603		M	*	SIG	19-20	23.185	5.13	21.097	5.03	ExpAA=0.24 First60=0.23 PredHel=0 Topology=o	0						0	11	3.5	1.5	.		PhSigP-3125_FR6_1-206	40986	15	Y	2597.72	0.000360885	831.317	0.300017	secreted protein - signalP detected	s/	HEMIPTERA	2e-17	105	hypothetical protein PFBG_05845	0.72	gi|579113393	23	45	25	Plasmodium falciparum 7G8	Extracellular matrix-binding protein ebh	0.088	sp|Q8CP76|EBH_STAES
PhSigP-55490_FR6_1-219	211	0	PhSigP-55490_FR6_1-219	639		M		SIG	19-20	23.653	5.27	21.576	5.14	ExpAA=0.22 First60=0.21 PredHel=0 Topology=o	0						0	9.5	5.7	3.8	.		PhSigP-55490_FR6_1-219	3587	1	Y	1818.77	0.000274834	68.6561	0.0188743	secreted protein - signalP detected	s/	HEMIPTERA	6e-20	100.5	myosin-10 isoform X3	3.1	gi|688558689	22	45	6	Danio rerio	Movement protein Hsp70h	0.48	sp|Q83047|MVP_LIYV9
PhSigP-50347_FR6_1-243	238	0	PhSigP-50347_FR6_1-243	717		M	*	SIG	19-20	27.078	6.7	24.914	6.69	ExpAA=6.10 First60=6.10 PredHel=0 Topology=o	0						0	13.9	4.6	2.5	.		PhSigP-50347_FR6_1-243	3255	2	Y	1100.29	0.000605716	55.5239	0.0336421	secreted protein - signalP detected	s/	HEMIPTERA	8e-15	107.1	hypothetical protein ZHAS_00006510	1.0	gi|668449825	29	47	5	Anopheles sinensis	Extracellular matrix-binding protein ebh	1.0	sp|Q6GGX3|EBH_STAAR
Conserved insect family 12
PhSigP-6876_FR4_1-138	133	0	PhSigP-6876_FR4_1-138	402		M	*	SIG	24-25	15.084	9.39	12.392	9.42	ExpAA=3.28 First60=3.28 PredHel=0 Topology=o	0						0	12.8	11.3	1.5	.		PhSigP-6876_FR4_1-138	26144	3	Y	6628.09	0.00011315	795.416	0.0900051	salivary secreted protein - signalP detected	s/	HEMIPTERA	2e-29	98.5	AGAP003713-PA	5E-018	gi|347970467	39	61	99	Anopheles gambiae str. PEST	Probable salivary secreted peptide	8E-010	sp|D8KY57|SSP_BOMIG
PhSigP-4154_FR5_1-147	144	0	PhSigP-4154_FR5_1-147	435		M	*	SIG	28-29	16.175	9.95	13.119	9.95	ExpAA=21.59 First60=21.59 PredHel=1 Topology=i7-29o	1	15.3	79.9	4.9		115	1	13.2	10.4	3.5	.		PhSigP-4154_FR5_1-147	12075	1	Y	6122.57	8.16583e-05	339.505	0.0277257	hypothetical conserved insect secreted protein - signalP detected	s/	HEMIPTERA	1e-61	97.8	11.6 kDa midgut protein	3E-013	gi|157674471	37	60	83	Lutzomyia longipalpis	Probable salivary secreted peptide	1E-012	sp|D8KY57|SSP_BOMIG
PhSigP-60176_FR5_1-148	145	0	PhSigP-60176_FR5_1-148	438		M	*	SIG	17-18	15.984	6.81	14.185	6.97	ExpAA=21.02 First60=20.83 PredHel=1 Topology=i2-24o	1	15.2	83.4	1.4		121	0	11	11.7	2.8	.		PhSigP-60176_FR5_1-148	32776	9	Y	3323.78	0.000270768	915.23	0.247822	conserved secreted protein - signalP detected	s/	HEMIPTERA	3e-30	97	11.6 kDa midgut protein	8E-017	gi|157674471	40	64	83	Lutzomyia longipalpis	Probable salivary secreted peptide	2E-011	sp|D8KY57|SSP_BOMIG
Ph-59040	121	0	Ph-59040	366		I	*	SIG	17-18	13.705	9.39	11.81	9.25	ExpAA=1.56 First60=1.34 PredHel=0 Topology=o	0						0	11.6	11.6	2.5	.		Ph-59040	60444	25	Y	2357.53	0.000407852	2019.86	0.823817	conserved secreted protein - signalP detected	s/	HEMIPTERA	9e-38	97.6	probable salivary secreted peptide-like	2E-011	gi|498937780	35	57	98	Ceratitis capitata	Probable salivary secreted peptide	3E-006	sp|D8KY57|SSP_BOMIG
PhSigP-55378_FR6_1-148	142	0	PhSigP-55378_FR6_1-148	429		M	*	SIG	25-26	15.577	7.71	13.027	7.89	ExpAA=22.05 First60=22.05 PredHel=1 Topology=o10-32i	1	15.5	7	77.5		110	0	13.4	11.3	2.8	.		PhSigP-55378_FR6_1-148	38776	18	Y	2069.6	0.000457743	1105.49	0.506043	conserved secreted protein - signalP detected	s/	HEMIPTERA	3e-31	97.8	11.6 kDa midgut protein	4E-016	gi|157674471	42	62	83	Lutzomyia longipalpis	Probable salivary secreted peptide	5E-013	sp|D8KY57|SSP_BOMIG
PhSigP-56915_FR5_1-144	130	0	PhSigP-56915_FR5_1-144	393		M	*	SIG	31-32	14.572	9.3	11.466	9.4	ExpAA=20.91 First60=20.88 PredHel=1 Topology=o10-32i	1	16.9	7.7	75.4		98	0	15.4	9.2	2.3	.		PhSigP-56915_FR5_1-144	80671	54	Y	1487.41	0.000660077	2510.58	1.65719	conserved secreted protein - signalP detected	s/	HEMIPTERA	2e-47	89.8	11.6 kDa midgut protein	5E-007	gi|157674471	29	53	89	Lutzomyia longipalpis	Probable salivary secreted peptide	0.062	sp|D8KY57|SSP_BOMIG
Ph-55617	115	0	Ph-55617	348		V	*	CYT		12.616	9.64			ExpAA=0.02 First60=0.00 PredHel=0 Topology=o	0						1	14.8	11.3	3.5	.		Ph-55617	26036	21	Y	1200.13	0.000795338	915.047	0.7278	conserved secreted protein	s/	HEMIPTERA	2e-32	90.5	probable salivary secreted peptide-like	8E-016	gi|498937780	39	57	96	Ceratitis capitata	Probable salivary secreted peptide	2E-009	sp|D8KY57|SSP_BOMIG
PhSigP-59886_FR6_1-151	137	0	PhSigP-59886_FR6_1-151	414		M	*	SIG	31-32	15.294	8.45	12.21	8.59	ExpAA=21.34 First60=21.33 PredHel=1 Topology=o4-26i	1	16.1	2.9	81		111	0	12.4	9.5	2.2	.		PhSigP-59886_FR6_1-151	67452	71	Y	950.033	0.00103796	1992.7	2.06838	conserved secreted protein - signalP detected	s/	HEMIPTERA	6e-58	97	11.6 kDa midgut protein	1E-014	gi|157674471	37	55	99	Lutzomyia longipalpis	Probable salivary secreted peptide	4E-010	sp|D8KY57|SSP_BOMIG
PhSigP-1382_FR4_14-142	126	0	PhSigP-1382_FR4_14-142	381		M	*	SIG	20-21	13.996	9.91	11.781	10	ExpAA=17.02 First60=17.02 PredHel=1 Topology=i5-22o	1	13.5	82.5	4		104	0	11.1	11.1	4.8	2.4		PhSigP-1382_FR4_14-142	97910	254	Y	389.371	0.00255815	3143.04	8.04045	salivary secreted protein - signalP detected	s/	HEMIPTERA	2e-48	97.6	AGAP003713-PA	1E-010	gi|347970467	33	51	106	Anopheles gambiae str. PEST	Probable salivary secreted peptide	3E-011	sp|D8KY57|SSP_BOMIG
PhSigP-55871_FR5_1-134	130	0	PhSigP-55871_FR5_1-134	393		M	*	SIG	19-20	14.417	8.57	12.273	8.59	ExpAA=4.58 First60=4.54 PredHel=0 Topology=o	0						0	13.1	12.3	3.1	.		PhSigP-55871_FR5_1-134	26172	407	Y	65.0509	0.0153343	814.503	12.4903	conserved secreted protein - signalP detected	s/	HEMIPTERA	1e-43	100	hypothetical protein ZHAS_00020534	6E-011	gi|668465073	34	50	105	Anopheles sinensis	Probable salivary secreted peptide	9E-009	sp|D8KY57|SSP_BOMIG
Conserved insect family 15
Ph-40701	148	0	Ph-40701	447		P	*	SIG	19-20	15.733	6.81	13.714	5.36	ExpAA=0.24 First60=0.12 PredHel=0 Topology=o	0						1	15.5	11.5	2.7	.		Ph-40701	1722	2	Y	582.088	0.00114464	47.1166	0.0539628	salivary secreted protein partial - signalP detected	s/	HEMIPTERA	2e-08	81.8	hypothetical protein C922_04818	0.001	gi|672203456	25	51	8	Plasmodium inui San Antonio 1	Septin and tuftelin-interacting protein 1 homolog	0.12	sp|Q17784|TFP11_CAEEL
Ph-61966	182	2.1978	Ph-61966	549		L	*	SIG	19-20	19.429	4.71	17.206	4.82	ExpAA=0.02 First60=0.02 PredHel=0 Topology=o	0						1	17	7.1	4.9	1.6		Ph-61966	5893	11	Y	498.003	0.00184037	131.284	0.241653	salivary secreted protein partial - signalP detected	s/	HEMIPTERA	7e-19	102.5	protein spartin isoform X2	0.26	gi|557757122	23	44	24	Musca domestica	Protein spartin	0.21	sp|Q9VN45|SPG20_DROME
PhSigP-61966_FR4_1-172	168	0	PhSigP-61966_FR4_1-172	507		M	*	SIG	21-22	18.278	5.17	15.893	5.15	ExpAA=0.05 First60=0.04 PredHel=0 Topology=o	0						0	17.3	7.7	4.2	1.8		PhSigP-61966_FR4_1-172	6234	12	Y	486.295	0.00189788	150.386	0.28546	salivary secreted protein partial - signalP detected	s/	HEMIPTERA	6e-19	90	protein spartin isoform X2	0.20	gi|557757122	23	44	24	Musca domestica	Protein spartin	0.17	sp|Q9VN45|SPG20_DROME
Ph-61965	171	0	Ph-61965	516		L	*	SIG	19-20	18.738	4.72	16.562	4.83	ExpAA=0.01 First60=0.01 PredHel=0 Topology=o	0						0	17.5	7.6	2.9	1.8		Ph-61965	4666	9	Y	473.174	0.00190164	110.597	0.210361	salivary secreted protein partial - signalP detected	s/	HEMIPTERA	3e-24	92.4	salivary protein MYS3 precursor	0.019	gi|33518709	24	46	88	Rhodnius prolixus	Plasmin and fibronectin-binding protein A	0.028	sp|Q8CYC9|PFBA_STRR6
PhSigP-60442_FR5_1-170	161	0	PhSigP-60442_FR5_1-170	486		M	*	SIG	21-22	18.297	9.57	15.906	9.6	ExpAA=0.12 First60=0.12 PredHel=0 Topology=o	0						0	15.5	5.6	4.3	1.9	1 | 118 EKSVQKR|SF 0.511 *ProP* |	PhSigP-60442_FR5_1-170	5122	10	Y	472.197	0.00192486	128.9	0.248162	salivary secreted protein partial - signalP detected	s/	HEMIPTERA	2e-22	84.3	salivary protein MYS3 precursor	0.080	gi|33518709	26	46	63	Rhodnius prolixus	Probable mannitol dehydrogenase 3	1.7	sp|Q43138|MTDH3_STYHU
Ph-5967	159	0	Ph-5967	480		H	*	SIG	24-25	17.943	8.82	15.177	8.11	ExpAA=7.69 First60=7.21 PredHel=0 Topology=o	0						2	17.6	5.7	4.4	.		Ph-5967	3227	7	Y	409.059	0.0021384	82.2254	0.175885	salivary secreted protein partial - signalP detected	s/	HEMIPTERA	3e-21	86.3	salivary protein MYS3 precursor	0.007	gi|33518709	29	47	61	Rhodnius prolixus	Chromosomal replication initiator protein DnaA	0.15	sp|Q38ZS4|DNAA_LACSS
PhSigP-60441_FR4_1-147	141	0	PhSigP-60441_FR4_1-147	426		M	*	SIG	21-22	16.19	9.56	13.811	9.59	ExpAA=0.14 First60=0.07 PredHel=0 Topology=o	0						0	16.3	5	5	2.1	1 | 115 PKRREKR|SG 0.726 *ProP* |	PhSigP-60441_FR4_1-147	5534	13	Y	400.855	0.00231606	158.883	0.368049	salivary secreted protein partial - signalP detected	s/	HEMIPTERA	3e-07	43.9	hypothetical protein ArthMp067	0.088	gi|13449352	31	45	65	Arabidopsis thaliana	Uncharacterized mitochondrial protein AtMg00750	0.013	sp|P92516|M750_ARATH
Mite allergen Der f 7
Ph-55919	218	0	Ph-55919	657		L	*	SIG	16-17	23.937	9.63	22.351	9.73	ExpAA=0.01 First60=0.01 PredHel=0 Topology=o	0						0	10.6	7.8	1.8	.		Ph-55919	794156	215	Y	3728.45	0.000266966	14783.9	3.9468	Mite allergen Der p 7 protein	s/	HEMIPTERA	1e-38	96.8	uncharacterized protein LOC100679065	8E-012	gi|345481008	25	46	45	Nasonia vitripennis	Mite allergen Der f 7	7E-004	sp|Q26456|ALL7_DERFA
PhSigP-59327_FR6_6-231	218	0	PhSigP-59327_FR6_6-231	657		M	*	SIG	16-17	24.431	7.68	22.661	7.26	ExpAA=0.38 First60=0.37 PredHel=0 Topology=o	0						0	11.9	7.8	2.3	.		PhSigP-59327_FR6_6-231	446974	104	Y	4316.88	0.000229442	8320.8	1.90915	Mite allergen Der p 7 protein	s/	HEMIPTERA	1e-36	95.1	uncharacterized protein LOC100679065	5E-010	gi|345481008	22	45	45	Nasonia vitripennis	Mite allergen Lep d 7	2E-004	sp|Q9U1G2|ALL7_LEPDS
PhSigP-3291_FR5_7-235	222	0	PhSigP-3291_FR5_7-235	669		M	*	SIG	19-20	24.57	8.78	22.535	8.46	ExpAA=1.06 First60=1.06 PredHel=0 Topology=o	0						0	12.2	5	1.8	.		PhSigP-3291_FR5_7-235	106328	22	Y	4688.09	0.00020403	1943.88	0.396614	Mite allergen Der p 7 protein	s/	HEMIPTERA	8e-42	100.5	uncharacterized protein LOC100679065	6E-019	gi|345481008	30	47	50	Nasonia vitripennis	Cytoplasmic dynein intermediate light chain DYN3	0.001	sp|Q6CX98|DYN3_KLULA
PhSigP-51342_FR4_399-621	220	0	PhSigP-51342_FR4_399-621	666		M		SIG	15-16	24.882	4.81	23.153	4.72	ExpAA=0.08 First60=0.00 PredHel=0 Topology=o	0						0	12.3	4.5	2.3	.		PhSigP-51342_FR4_399-621	2352	27	Y	85.1836	0.0113153	43.1928	0.488946	Mite allergen Der p 7 protein	s/	HEMIPTERA	0	100.4	uncharacterized protein LOC100679065	0.11	gi|345481008	19	41	45	Nasonia vitripennis	Glutamyl-tRNA(Gln) amidotransferase subunit B, mitochondrial	0.062	sp|A7TI41|GATB_VANPO
Other secreted proteins
PhSigP-36721_FR4_217-274	57	0	PhSigP-36721_FR4_217-274	177		M		SIG	19-20	7.031	9.63	4.633	9.9	ExpAA=28.40 First60=28.40 PredHel=1 Topology=o4-23i	1	33.3	7	59.6		34	0	8.8	.	1.8	.		PhSigP-36721_FR4_217-274	176717	237	Y	752.97	0.00132249	12211.1	16.149	hypothetical secreted protein precursor	s/uk	NR-LIGHT	1000	13.5	RE32713p	6.4	gi|85857470	27	44	14	Drosophila melanogaster	Alpha-2B adrenergic receptor (Fragment)	17	sp|O77830|ADA2B_RABIT
PhSigP-532_FR6_7-196	187	0	PhSigP-532_FR6_7-196	564		M	*	SIG	18-19	20.779	5.06	18.92	4.97	ExpAA=14.53 First60=4.46 PredHel=0 Topology=o	0						3	7.5	4.8	3.7	.		PhSigP-532_FR6_7-196	290957	100	Y	2921.35	0.000338917	6309.55	2.13842	hypothetical secreted protein precursor	s/uk	NR-LIGHT	1000	2.9	AGAP001194-PA-like protein	8E-004	gi|668455390	21	53	3	Anopheles sinensis	Myosin-2 heavy chain	3E-005	sp|P08799|MYS2_DICDI
PhSigP-122_FR4_1-146	136	0	PhSigP-122_FR4_1-146	411		M	*	SIG	24-25	14.358	7.87	11.813	6.46	ExpAA=4.82 First60=4.82 PredHel=0 Topology=o	0						6	14.7	9.6	4.4	.		PhSigP-122_FR4_1-146	165235	50	Y	3285.55	0.000298393	4917.09	1.46724	hypothetical secreted protein - signalP detected	s/	HEMIPTERA	9e-25	96.6	conserved hypothetical protein	0.20	gi|255561618	27	45	16	Ricinus communis	ATP phosphoribosyltransferase	1.5	sp|B8DQ42|HIS1_DESVM
PhSigP-8_FR1_135-197	54	0	PhSigP-8_FR1_135-197	165		M	*	SIG	16-17	6.126	9.9	4.321	9.31	ExpAA=0.06 First60=0.06 PredHel=0 Topology=o	0						0	13	3.7	7.4	.		PhSigP-8_FR1_135-197	34028	8	Y	3834.16	0.000231827	2522.32	0.58476	hypothetical secreted protein precursor	s/uk	NR-LIGHT	1000	9.4	unnamed protein product	19	gi|297736701	43	59	9	Vitis vinifera	Protein SNQ2	17	sp|P32568|SNQ2_YEAST
PhSigP-2895_FR1_216-278	54	0	PhSigP-2895_FR1_216-278	165		M	*	SIG	19-20	6.429	9.58	4.24	11.42	ExpAA=18.03 First60=18.03 PredHel=0 Topology=o	0						0	5.6	3.7	7.4	.		PhSigP-2895_FR1_216-278	23847	9	Y	2418.3	0.000372147	1767.66	0.657855	hypothetical secreted protein precursor	s/uk	NR-LIGHT	1000	8	pentatricopeptide repeat-containing protein At4g20090 isoform X3	25	gi|731371731	34	54	8	Vitis vinifera	Procollagen-lysine,2-oxoglutarate 5-dioxygenase 1	29	sp|Q63321|PLOD1_RAT
PhSigP-58089_FR4_19-184	151	0	PhSigP-58089_FR4_19-184	459		M		SIG	17-18	17.393	9.81	15.442	9.77	ExpAA=0.39 First60=0.39 PredHel=0 Topology=o	0						1	10.6	4	7.9	.		PhSigP-58089_FR4_19-184	57001	18	Y	3042.32	0.000311391	1518.86	0.472968	hypothetical secreted protein precursor	s/uk	NR-LIGHT	1000	14.7	cysteine-rich secretory protein LCCL domain-containing 2	0.018	gi|326669687	36	52	15	Danio rerio	Protein TonB	0.009	sp|Q9ZJP4|TONB_HELPJ
Ph-60314	209	0	Ph-60314	630		K	*	SIG	19-20	20.785	5.25	18.797	4.7	ExpAA=4.99 First60=4.60 PredHel=0 Topology=o	0						6	22.5	13.4	1.4	.		Ph-60314	76065	263	Y	292.185	0.00340948	1476.7	5.03486	salivary secreted protein - signalP detected	s/	HEMIPTERA	4e-88	96.6	hypothetical protein Td21 similar to hemolysin-like secreted salivary protein 3	4E-009	gi|270046192	26	44	74	Triatoma dimidiata	Perilipin-4	3E-004	sp|O88492|PLIN4_MOUSE
PhSigP-60993_FR1_252-363	97	0	PhSigP-60993_FR1_252-363	294		M	*	SIG	22-23	11.195	10.5	8.604	10.7	ExpAA=18.23 First60=18.17 PredHel=0 Topology=o	0						0	21.6	2.1	5.2	.	1 | 83 YPARTRR|PI 0.599 *ProP* |	PhSigP-60993_FR1_252-363	30937	415	Y	75.4156	0.0132275	1287	17.0244	hypothetical secreted protein precursor	s/uk	NR-LIGHT	1000	13	unnamed protein product	11	gi|26337847	26	50	13	Mus musculus	Mediator of RNA polymerase II transcription subunit 8	3.4	sp|O94646|MED8_SCHPO
PhSigP-41599_FR4_62-292	225	0	PhSigP-41599_FR4_62-292	678		M	*	SIG	17-18	25.466	6.42	23.508	6.11	ExpAA=0.07 First60=0.07 PredHel=0 Topology=o	0						0	11.1	5.3	4	.		PhSigP-41599_FR4_62-292	68302	24	Y	2770.58	0.000346493	1232.12	0.426927	hypothetical secreted protein precursor	s/uk	NR-LIGHT	1000	73.8	hypothetical protein AaeL_AAEL003570	0.022	gi|157137226	18	41	74	Aedes aegypti	Callose synthase 11	0.19	sp|Q9S9U0|CALSB_ARATH
PhSigP-45587_FR2_172-229	53	0	PhSigP-45587_FR2_172-229	165		M		SIG	31-32	6.275	10.52	2.66	9.63	ExpAA=13.99 First60=13.99 PredHel=0 Topology=i	0						0	13.2	1.9	1.9	.		PhSigP-45587_FR2_172-229	16530	1	Y	8381.46	5.96519e-05	1225.29	0.073095	hypothetical secreted protein precursor	s/uk	NR-LIGHT	1000	8.4	glyoxalase I	55	gi|641582479	38	57	8	Plasmodium reichenowi	Uncharacterized ABC transporter ATP-binding protein TM_0288	4.4	sp|Q9WYC4|Y288_THEMA
PhSigP-61727_FR6_2-109	92	0	PhSigP-61727_FR6_2-109	279		M	*	SIG	17-18	10.802	7.65	9.005	7.14	ExpAA=1.33 First60=1.33 PredHel=0 Topology=o	0						0	14.1	2.2	5.4	.		PhSigP-61727_FR6_2-109	22952	4	Y	4655.08	0.000171848	1006.15	0.172913	secreted protein with chitin-binding domain type 2 - signalP detected	s/	HEMIPTERA	4e-30	33	cuticular protein analogous to peritrophins 3-B precursor	6E-004	gi|218751882	35	52	20	Nasonia vitripennis	Atrial natriuretic peptide-converting enzyme	0.52	sp|Q80YN4|CORIN_RAT
PhSigP-384_FR4_1-224	219	0	PhSigP-384_FR4_1-224	660		M	*	SIG	19-20	25.32	5.65	23.097	5.35	ExpAA=0.11 First60=0.11 PredHel=0 Topology=o	0						0	9.1	5.9	0.9	.		PhSigP-384_FR4_1-224	54106	9	Y	5486.84	0.000164026	1002.65	0.164464	secreted protein precursor partial - signalP detected	s/	HEMIPTERA	8e-29	101.8	trialysin precursor	5E-010	gi|18920644	48	61	35	Triatoma infestans	Early endosome antigen 1	0.012	sp|Q15075|EEA1_HUMAN
PhSigP-3544_FR6_235-291	52	0	PhSigP-3544_FR6_235-291	159		M	*	SIG	24-25	6.143	11.08	3.349	10.92	ExpAA=16.96 First60=16.96 PredHel=1 Topology=o10-28i	1	34.6	19.2	46.2		24	0	7.7	1.9	3.8	.		PhSigP-3544_FR6_235-291	13004	11	Y	1098.94	0.000834076	1000.3	0.834387	hypothetical secreted protein precursor	s/uk	NR-LIGHT	1000	43	transposase	69	gi|504844111	33	61	44	Streptomyces venezuelae	Lysozyme	13	sp|P48816|LYS_BOMMO
PhSigP-10576_FR5_1-245	236	0	PhSigP-10576_FR5_1-245	711		M	*	SIG	18-19	24.063	5.9	22.123	5.92	ExpAA=0.09 First60=0.09 PredHel=0 Topology=o	0						4	17.8	13.6	5.5	.		PhSigP-10576_FR5_1-245	54124	15	Y	3430.41	0.000273286	931.041	0.254445	hypothetical protein Td21 similar to hemolysin-like secreted salivary protein 3 - signalP detected	s/	HEMIPTERA	2e-68	96.3	hypothetical protein Td21 similar to hemolysin-like secreted salivary protein 3	3E-067	gi|270046192	63	76	96	Triatoma dimidiata	Uncharacterized protein YcgV	0.019	sp|P76017|YCGV_ECOLI
PhSigP-61574_FR6_97-229	77	0	PhSigP-61574_FR6_97-229	234		M	*	SIG	19-20	8.77	4.96	6.621	4.96	ExpAA=0.52 First60=0.52 PredHel=0 Topology=o	0						0	15.6	5.2	2.6	.		PhSigP-61574_FR6_97-229	17265	71	Y	243.17	0.00405499	902.4	3.65944	hypothetical secreted protein precursor	s/uk	NR-LIGHT	1000	11.9	hypothetical protein YYE_00075	0.44	gi|669193948	33	48	12	Plasmodium vinckei vinckei	N-acetylmuramoyl-L-alanine amidase domain-containing protein SAOUHSC_02979	1.5	sp|Q2G222|Y2979_STAA8
PhSigP-52570_FR6_1-221	206	0	PhSigP-52570_FR6_1-221	621		M	*	SIG	20-21	23.563	4.91	21.283	4.82	ExpAA=10.73 First60=9.74 PredHel=0 Topology=o	0						1	12.6	3.9	2.4	.		PhSigP-52570_FR6_1-221	42324	39	Y	1073.01	0.000908638	833.573	0.757434	hypothetical secreted protein precursor	s/uk	NR-LIGHT	1000	10	homeobox protein HAT3.1	0.78	gi|15230408	28	50	10	Arabidopsis thaliana	Homeobox protein HAT3.1	0.12	sp|Q04996|HAT31_ARATH
PhSigP-54466_FR4_1-155	144	0	PhSigP-54466_FR4_1-155	435		M	*	SIG	16-17	17.038	4.74	15.382	4.74	ExpAA=0.00 First60=0.00 PredHel=0 Topology=o	0						0	6.9	3.5	11.8	.		PhSigP-54466_FR4_1-155	28588	17	Y	1610.6	0.000586372	803.791	0.471337	hypothetical secreted protein precursor	s/uk	NR-LIGHT	1000	23	conserved hypothetical protein	0.004	gi|170058070	28	46	23	Culex quinquefasciatus	Retrotransposon-derived protein PEG10	0.086	sp|Q7TN75|PEG10_MOUSE
PhSigP-58242_FR3_28-325	289	0	PhSigP-58242_FR3_28-325	870		M	*	SIG	18-19	31.284	4.55	29.441	4.57	ExpAA=0.32 First60=0.32 PredHel=0 Topology=o	0						0	15.9	6.9	2.1	.		PhSigP-58242_FR3_28-325	57063	103	Y	556.414	0.00177991	802.202	1.42787	hypothetical secreted protein - signalP detected	s/	HEMIPTERA	1e-41	107	myosin-2 heavy chain	4E-007	gi|751221672	22	43	50	Solenopsis invicta	Uncharacterized protein PF11_0207	5E-004	sp|Q8IIG7|YPF05_PLAF7
PhSigP-1201_FR3_1-175	167	0	PhSigP-1201_FR3_1-175	504		M	*	SIG	16-17	18.269	6.8	16.419	6.07	ExpAA=0.02 First60=0.00 PredHel=0 Topology=o	0						3	15.6	7.8	12.6	.		PhSigP-1201_FR3_1-175	26345	12	Y	2055.09	0.000449149	639.317	0.287159	hypothetical secreted protein - signalP detected	s/	HEMIPTERA	6e-63	100	conserved hypothetical protein	0.069	gi|170051588	29	45	3	Culex quinquefasciatus	Protein FAM193B	0.045	sp|Q96PV7|F193B_HUMAN
PhSigP-1860_FR5_17-252	229	0	PhSigP-1860_FR5_17-252	690		M	*	SIG	20-21	26.312	4.86	24.009	4.84	ExpAA=0.90 First60=0.90 PredHel=0 Topology=o	0						0	10.5	3.5	1.3	.		PhSigP-1860_FR5_17-252	33857	17	Y	1907.45	0.000495121	600.133	0.297147	hypothetical secreted protein precursor	s/uk	NR-LIGHT	1000	3.7	golgin subfamily B member 1-like	0.088	gi|524878081	23	42	4	Aplysia californica	Probable polyketide synthase 8/35	0.013	sp|B0G101|PKS8_DICDI
PhSigP-2968_FR5_43-289	240	0	PhSigP-2968_FR5_43-289	723		M	*	SIG	19-20	27.414	5.96	25.347	5.97	ExpAA=0.56 First60=0.49 PredHel=0 Topology=o	0						0	15	4.6	2.9	.		PhSigP-2968_FR5_43-289	35435	46	Y	764.559	0.00128008	599.436	0.767346	hypothetical secreted protein precursor	s/uk	NR-LIGHT	1000	7.3	hypothetical protein BRAFLDRAFT_119130	1.4	gi|260806679	38	46	7	Branchiostoma floridae	G-protein coupled receptor GRL101	0.28	sp|P46023|GR101_LYMST
PhSigP-4154_FR1_99-164	61	0	PhSigP-4154_FR1_99-164	186		M	*	SIG	33-34	7.425	6.13	3.376	5.99	ExpAA=1.69 First60=1.69 PredHel=0 Topology=o	0						0	11.5	1.6	4.9	.		PhSigP-4154_FR1_99-164	8497	0	Y	8616.72	0	558.729	0	hypothetical secreted protein precursor	s/uk	NR-LIGHT	1000	2.4	rough deal	14	gi|568254179	42	57	2	Anopheles darlingi	Uncharacterized protein MG343	22	sp|P47585|Y343_MYCGE
PhSigP-57102_FR5_12-200	184	0	PhSigP-57102_FR5_12-200	555		M	*	SIG	20-21	21.351	6.6	19.12	6.77	ExpAA=5.34 First60=5.33 PredHel=0 Topology=o	0						0	10.9	2.7	3.8	.		PhSigP-57102_FR5_12-200	23993	5	Y	4055.18	0.00020549	528.737	0.108655	hypothetical secreted protein precursor	s/uk	NR-LIGHT	1000	2	conserved Plasmodium protein, unknown function	0.041	gi|675231639	27	49	3	Plasmodium yoelii	Putative FBD-associated F-box protein At1g61330	0.28	sp|O64787|FBD4_ARATH
PhSigP-51710_FR2_48-167	115	0	PhSigP-51710_FR2_48-167	348		M	*	SIG	24-25	13.074	7.56	10.43	8.35	ExpAA=7.81 First60=7.81 PredHel=0 Topology=o	0						0	8.7	4.3	3.5	.		PhSigP-51710_FR2_48-167	14745	125	Y	118.673	0.00835909	518.22	4.33214	secreted protein - signalP detected	s/	HEMIPTERA	1e-33	23.8	kininogen-1 isoform X2	1E-004	gi|675725970	37	59	16	Callithrix jacchus	Kininogen-1	6E-005	sp|P01042|KNG1_HUMAN
PhSigP-60289_FR1_228-319	51	0	PhSigP-60289_FR1_228-319	156		M	*	SIG	29-30	5.831	9.57	2.363	10.92	ExpAA=21.16 First60=21.16 PredHel=1 Topology=i16-38o	1	43.1	25.5	31.4		13	0	11.8	5.9	7.8	.		PhSigP-60289_FR1_228-319	5946	5	Y	1004.96	0.000829078	466.175	0.38656	hypothetical secreted protein precursor	s/uk	NR-LIGHT	1000	15.4	hypothetical protein BRAFLDRAFT_77474	8.2	gi|260783296	38	54	15	Branchiostoma floridae	Probable protein E5	22	sp|P26553|VE5_HPV51
PhSigP-60450_FR5_350-548	192	0	PhSigP-60450_FR5_350-548	579		M	*	SIG	18-19	21.288	4.89	19.314	4.79	ExpAA=1.84 First60=0.01 PredHel=0 Topology=o	0						3	9.9	5.2	2.1	.		PhSigP-60450_FR5_350-548	21966	11	Y	1856.29	0.000493793	464.003	0.229132	hypothetical secreted protein precursor	s/uk	NR-LIGHT	1000	13.1	conserved Plasmodium protein	0.004	gi|258597277	19	51	13	Plasmodium falciparum 3D7	Uncharacterized protein PF11_0207	7E-004	sp|Q8IIG7|YPF05_PLAF7
PhSigP-52906_FR5_1-94	81	0	PhSigP-52906_FR5_1-94	246		M	*	SIG	17-18	9.384	8.6	7.601	8.31	ExpAA=0.42 First60=0.42 PredHel=0 Topology=o	0						0	8.6	3.7	2.5	.		PhSigP-52906_FR5_1-94	8511	15	Y	539.433	0.00173773	423.15	0.735407	secreted protein with chitin-binding domain type 2 - signalP detected	s/	HEMIPTERA	3e-21	29	peritrophin-44-like	0.002	gi|751200822	39	60	17	Solenopsis invicta	Low-density lipoprotein receptor-related protein 12	0.30	sp|Q5R662|LRP12_PONAB
PhSigP-52768_FR1_10-74	59	0	PhSigP-52768_FR1_10-74	180		M	*	SIG	26-27	6.685	6.5	3.508	5.83	ExpAA=0.37 First60=0.37 PredHel=0 Topology=o	0						0	23.7	1.7	3.4	.		PhSigP-52768_FR1_10-74	5564	1	Y	2821.2	0.000177198	378.062	0.0670038	hypothetical secreted protein precursor	s/uk	NR-LIGHT	1000	11.9	odorant receptor 202	24	gi|270001336	36	55	12	Tribolium castaneum	Protein TIC 214	13	sp|A8SEG5|TI214_CERDE
PhSigP-417_FR6_42-176	122	0	PhSigP-417_FR6_42-176	369		M	*	SIG	26-27	14.23	9.7	11.5	9.72	ExpAA=17.78 First60=17.78 PredHel=1 Topology=i7-26o	1	15.6	78.7	5.7		96	0	4.9	8.2	.	.		PhSigP-417_FR6_42-176	10563	292	Y	36.5592	0.027257	350.114	9.54395	hypothetical secreted protein precursor	s/uk	NR-LIGHT	1000	1.3	conserved Plasmodium protein, unknown function	8E-011	gi|641578851	40	66	1	Plasmodium reichenowi	Protein MNN4	4E-010	sp|P36044|MNN4_YEAST
PhSigP-46496_FR5_1-224	216	0	PhSigP-46496_FR5_1-224	651		M	*	SIG	16-17	24.892	9.27	23.078	9.36	ExpAA=0.19 First60=0.19 PredHel=0 Topology=o	0						0	12.5	2.3	3.7	.		PhSigP-46496_FR5_1-224	18530	1819	Y	10.3248	0.096796	348.131	33.6995	secreted protein - signalP detected	s/	HEMIPTERA	2e-77	97.7	hypothetical protein PCYB_114090	0.17	gi|457872834	24	45	32	Plasmodium cynomolgi strain B	Glycosyltransferase-like protein gnt12	0.003	sp|Q55FD5|GNT12_DICDI
PhSigP-61573_FR4_120-254	125	0	PhSigP-61573_FR4_120-254	378		M	*	SIG	19-20	13.768	5.04	11.634	5.04	ExpAA=0.24 First60=0.13 PredHel=0 Topology=o	0						0	16.8	4	1.6	.		PhSigP-61573_FR4_120-254	8812	229	Y	38.8529	0.0256233	285.122	7.3066	hypothetical secreted protein - signalP detected	s/	HEMIPTERA	5e-30	98.5	rhoGAP GTPase, putative	0.018	gi|675221827	30	53	12	Plasmodium chabaudi chabaudi	DNA repair endonuclease XPF	0.061	sp|Q92889|XPF_HUMAN
PhSigP-60451_FR4_1-199	192	0	PhSigP-60451_FR4_1-199	579		M	*	SIG	18-19	21.383	5.83	19.416	5.66	ExpAA=10.76 First60=0.01 PredHel=0 Topology=o	0						3	8.3	5.2	2.1	.		PhSigP-60451_FR4_1-199	12506	9	Y	1268.22	0.000709599	264.173	0.187472	hypothetical secreted protein precursor	s/uk	NR-LIGHT	1000	66.8	unknown	0.009	gi|56757370	28	48	67	Schistosoma japonicum	Uncharacterized protein PF11_0207	0.036	sp|Q8IIG7|YPF05_PLAF7
PhSigP-60185_FR6_5-168	157	0	PhSigP-60185_FR6_5-168	474		M	*	SIG	18-19	17.668	9.37	15.847	9.49	ExpAA=11.67 First60=7.62 PredHel=0 Topology=o	0						0	8.9	5.1	6.4	.		PhSigP-60185_FR6_5-168	9514	172	Y	55.7691	0.0178256	245.49	4.37645	hypothetical secreted protein precursor	s/uk	NR-LIGHT	1000	10.8	uncharacterized protein LOC104880711	0.28	gi|731407835	38	51	11	Vitis vinifera	Protein Shroom3	1.2	sp|Q8TF72|SHRM3_HUMAN
PhSigP-11546_FR5_19-98	58	0	PhSigP-11546_FR5_19-98	177		M	*	SIG	20-21	6.54	8.98	4.267	8.89	ExpAA=18.81 First60=18.81 PredHel=1 Topology=i5-24o	1	32.8	58.6	8.6		34	0	12.1	5.2	6.9	.		PhSigP-11546_FR5_19-98	3442	18	Y	183.71	0.00515536	237.841	1.22651	Toxin Iob1 - signalP detected	s/toxin	HEMIPTERA	0.0001	86.1	cysteine motif gene-d9.1	0.040	gi|124484770	34	52	15	Hyposoter fugitivus ichnovirus	Toxin Iob1	4E-004	sp|P58609|IOB1_ISYOB
Ph-59489	154	0	Ph-59489	465		L	*	SIG	13-14	17.593	5.24	16.374	5.14	ExpAA=0.00 First60=0.00 PredHel=0 Topology=o	0						0	10.4	5.8	0.6	1.9		Ph-59489	8508	1	Y	4313.94	0.00011589	223.781	0.0259369	secreted protein precursor partial - signalP detected	s/	HEMIPTERA	1e-60	98	conserved Plasmodium protein, unknown function	0.005	gi|675226550	24	47	10	Plasmodium berghei ANKA	Reticulocyte-binding protein PFD0110w	0.002	sp|P86148|RBP1_PLAF7
PhSigP-616	78	0	PhSigP-616	78		M		SIG	16-17	9.048	5.64	7.299	5.31	ExpAA=19.89 First60=19.89 PredHel=1 Topology=o4-23i	1	24.4	5.1	70.5		55	3	9	2.6	5.1	.		PhSigP-616	1131	69	Y	16.3848	0.0601071	177.344	10.6691	hypothetical conserved secreted protein precursor	s/ucs	HEMIPTERA	1e-37	13.5	UNC93-like protein	9E-015	gi|751229966	58	68	14	Solenopsis invicta	UNC93-like protein	2E-012	sp|Q9Y115|UN93L_DROME
Ph-11393	410	0	Ph-11393	1233		V	*	SIG	19-20	45.727	5.63	43.532	5.62	ExpAA=0.20 First60=0.16 PredHel=0 Topology=o	0						1	12.7	8.3	3.7	.		Ph-11393	16610	338	Y	49.6874	0.0200652	164.761	3.30617	conserved secreted protein precursor partial - signalP detected	s/	HEMIPTERA	0	100.2	uncharacterized protein LOC100167353	2E-069	gi|193580238	33	55	95	Acyrthosiphon pisum	COPII coat assembly protein SEC16	0.21	sp|Q1DHP3|SEC16_COCIM
PhSigP-60451_FR1_147-218	71	0	PhSigP-60451_FR1_147-218	219		M		SIG	18-19	7.735	8.83	5.735	9.25	ExpAA=14.48 First60=14.48 PredHel=0 Topology=o	0						0	23.9	1.4	5.6	.	1 | 56 ASHRPKR|SA 0.860 *ProP* |	PhSigP-60451_FR1_147-218	2942	2	Y	994.484	0.000670136	164.304	0.110143	hypothetical secreted protein precursor	s/uk	NR-LIGHT	1000	20.4	LOW QUALITY PROTEIN: keratin-associated protein 10-8	0.58	gi|675755780	35	51	20	Callithrix jacchus	Protein MMS22-like	2.6	sp|E1C2Z0|MMS22_CHICK
PhSigP-39697_FR6_94-362	261	0	PhSigP-39697_FR6_94-362	786		M	*	SIG	22-23	30.37	9.53	27.642	9.49	ExpAA=15.60 First60=15.59 PredHel=1 Topology=i3-20o	1	6.5	92.3	1.1		241	0	12.3	2.3	3.4	.		PhSigP-39697_FR6_94-362	10089	21	Y	465.053	0.00205235	156.991	0.322232	hypothetical secreted protein precursor	s/uk	NR-LIGHT	1000	60	uncharacterized protein LOC100202684	0.43	gi|221113691	23	48	60	Hydra vulgaris	NADH-quinone oxidoreductase subunit D	0.93	sp|Q6A6G1|NUOD_PROAC
PhSigP-62224_FR4_1-127	121	0	PhSigP-62224_FR4_1-127	366		M	*	SIG	24-25	13.791	4.47	11.09	4.25	ExpAA=9.39 First60=9.39 PredHel=0 Topology=o	0						1	14	5	3.3	.		PhSigP-62224_FR4_1-127	4430	20	Y	213.925	0.00445094	148.037	0.659054	hypothetical secreted protein precursor	s/uk	NR-LIGHT	1000	2	hypothetical protein PFMALIP_00548	0.005	gi|574990184	35	57	3	Plasmodium falciparum MaliPS096_E11	Protein sgt1	0.012	sp|Q54JR9|SGT1_DICDI
PhSigP-43090_FR6_2-119	113	0	PhSigP-43090_FR6_2-119	342		M	*	SIG	24-25	12.676	6.71	9.998	7.78	ExpAA=2.55 First60=2.54 PredHel=0 Topology=o	0						0	9.7	4.4	4.4	.		PhSigP-43090_FR6_2-119	3442	16	Y	205.323	0.00458254	123.093	0.564242	secreted protein - signalP detected	s/	HEMIPTERA	1e-29	23.8	kininogen-1 isoform 1 precursor	0.002	gi|156231021	28	47	17	Mus musculus	Kininogen-1	3E-004	sp|O08677|KNG1_MOUSE
PhSigP-50623_FR6_1-181	170	0	PhSigP-50623_FR6_1-181	516		M		SIG	17-18	19.116	6.89	17.156	8.12	ExpAA=0.43 First60=0.40 PredHel=0 Topology=o	0						0	16.5	4.7	2.9	.		PhSigP-50623_FR6_1-181	5083	3	Y	1288.66	0.000581888	120.481	0.0701202	hypothetical secreted protein precursor	s/uk	NR-LIGHT	1000	6.4	4-coumarate--CoA ligase 4	0.79	gi|307187602	25	47	6	Camponotus floridanus	Endo-xylogalacturonan hydrolase A	2.0	sp|Q9UUZ2|XGHA_ASPTU
PhSigP-49536_FR3_357-434	67	0	PhSigP-49536_FR3_357-434	207		M		SIG	18-19	7.584	5.96	5.582	5.21	ExpAA=1.62 First60=1.62 PredHel=0 Topology=o	0						0	17.9	3	3	.		PhSigP-49536_FR3_357-434	1922	9	Y	194.908	0.00461516	113.562	0.524377	hypothetical secreted protein precursor	s/uk	NR-LIGHT	1000	3.9	G-protein coupled receptor 64-like isoform X4	6.3	gi|688575078	34	51	4	Danio rerio	Uncharacterized protein ycf80	13	sp|O78449|YCF80_GUITH
PhSigP-36286_FR1_155-217	60	0	PhSigP-36286_FR1_155-217	183		M	*	SIG	16-17	6.564	5.97	4.777	8.03	ExpAA=1.26 First60=1.26 PredHel=0 Topology=o	0						2	16.7	10	6.7	.		PhSigP-36286_FR1_155-217	1519	15	Y	96.2752	0.00973131	101.521	0.98858	hypothetical secreted protein precursor	s/uk	NR-LIGHT	1000	3.8	capsule polysaccharide biosynthesis protein	3.7	gi|568301282	39	60	4	Necator americanus	Heme A synthase	4.4	sp|Q3YRB4|CTAA_EHRCJ
PhSigP-2767_FR4_50-125	70	0	PhSigP-2767_FR4_50-125	213		M	*	SIG	29-30	8.193	9.3	4.726	10.55	ExpAA=8.52 First60=8.51 PredHel=0 Topology=o	0						0	7.1	7.1	2.9	.		PhSigP-2767_FR4_50-125	1618	94	Y	17.2716	0.0572538	92.9068	5.32255	hypothetical secreted protein precursor	s/uk	NR-LIGHT	1000	12	Protein Bm7831, partial	32	gi|671419059	32	50	12	Brugia malayi	Iron stress-induced chlorophyll-binding protein	17	sp|Q9F488|ISIA_FISMU
Ph-55758	213	0	Ph-55758	642		V	*	CYT		22.11	4.68			ExpAA=0.02 First60=0.02 PredHel=0 Topology=o	0						4	22.1	10.8	3.8	.		Ph-55758	4678	106	Y	44.3356	0.0223396	89.1197	1.99133	hemolysin-like secreted salivary protein	s/	HEMIPTERA	8e-55	94	hypothetical protein Td21 similar to hemolysin-like secreted salivary protein 3	9E-006	gi|270046192	21	47	81	Triatoma dimidiata	Mucin-21	0.003	sp|Q5SSG8|MUC21_HUMAN
PhSigP-4023_FR4_107-164	51	0	PhSigP-4023_FR4_107-164	156		M	*	SIG	24-25	6.018	5.99	3.299	6.75	ExpAA=17.86 First60=17.86 PredHel=1 Topology=o10-32i	1	43.1	19.6	37.3		19	0	7.8	2	2	.		PhSigP-4023_FR4_107-164	1088	13	Y	78.8093	0.0117717	85.3007	1.00506	hypothetical secreted protein precursor	s/uk	NR-LIGHT	1000	16.9	hCG2042925, partial	53	gi|119588767	31	52	17	Homo sapiens	Glycerol-3-phosphate acyltransferase	29	sp|Q2NR08|PLSB_SODGM
PhSigP-16361_FR6_1-309	303	0	PhSigP-16361_FR6_1-309	912		M	*	SIG	18-19	33.163	9.01	31.244	8.97	ExpAA=2.17 First60=2.14 PredHel=0 Topology=o	0						0	12.9	8.6	4.6	.		PhSigP-16361_FR6_1-309	6106	19	Y	309.602	0.00306796	81.8861	0.251264	secreted salivary trypsin - signalP detected	s/	HEMIPTERA	0	100	secreted salivary trypsin	1E-092	gi|111379925	83	91	99	Triatoma brasiliensis	Venom serine protease	1E-043	sp|Q7Z269|SP4_POLDO
PhSigP-59327_FR1_154-316	122	0	PhSigP-59327_FR1_154-316	369		M	*	SIG	21-22	13.3	8.28	11.019	7.89	ExpAA=23.11 First60=1.67 PredHel=0 Topology=o	0						0	20.5	2.5	9	.		PhSigP-59327_FR1_154-316	1861	6	Y	269.603	0.00317757	61.6834	0.196109	hypothetical secreted protein precursor	s/uk	NR-LIGHT	1000	10.9	ABC transporter	0.12	gi|358369946	46	63	11	Aspergillus kawachii IFO 4308	Doublesex- and mab-3-related transcription factor C2	1.5	sp|Q8IXT2|DMRTD_HUMAN
PhSigP-62662_FR3_317-381	50	0	PhSigP-62662_FR3_317-381	153		M	*	SIG	20-21	5.607	9.69	3.29	8.85	ExpAA=17.35 First60=17.35 PredHel=1 Topology=i7-29o	1	44	42	14		21	0	20	8	2	.		PhSigP-62662_FR3_317-381	771	10	Y	71.0785	0.0127734	61.6327	0.78828	hypothetical secreted protein precursor	s/uk	NR-LIGHT	1000	4.5	unnamed protein product	53	gi|10439816	33	53	5	Homo sapiens	Protein SMG8	22	sp|Q8VE18|SMG8_MOUSE
PhSigP-60722_FR4_16-332	313	0	PhSigP-60722_FR4_16-332	942		M	*	SIG	17-18	34.047	9.05	32.222	9.18	ExpAA=13.28 First60=6.18 PredHel=0 Topology=o	0						0	21.7	7	2.6	1	1 | 192 IPMRFRR|MQ 0.541 *ProP* |	PhSigP-60722_FR4_16-332	4517	2	Y	1526.88	0.000436523	58.6472	0.0256065	salivary secreted protein	s/	HEMIPTERA	0	100.9	uncharacterized protein LOC105199804	0.011	gi|751224090	21	47	33	Solenopsis invicta	Lipopolysaccharide-binding protein	0.010	sp|Q61805|LBP_MOUSE
PhSigP-57378_FR6_4-78	66	0	PhSigP-57378_FR6_4-78	201		M	*	SIG	21-22	7.303	5.88	4.914	6.07	ExpAA=1.47 First60=1.47 PredHel=0 Topology=o	0						9	24.2	4.5	7.6	4.5		PhSigP-57378_FR6_4-78	927	0	Y	940.062	0	56.4069	0	hypothetical secreted protein precursor	s/uk	NR-LIGHT	1000	5.7	glutamate receptor ionotropic, kainate 2	18	gi|755890162	32	61	6	Musca domestica	Beta-hexosaminidase A	4.4	sp|P48823|HEXA_PSEO7
PhSigP-39428_FR2_108-184	69	0	PhSigP-39428_FR2_108-184	210		M	*	SIG	16-17	7.833	9.15	5.965	8.68	ExpAA=0.06 First60=0.06 PredHel=0 Topology=o	0						0	18.8	4.3	4.3	.		PhSigP-39428_FR2_108-184	952	26	Y	35.7561	0.0269032	55.4455	1.49323	hypothetical secreted protein precursor	s/uk	NR-LIGHT	1000	5.3	uncharacterized protein YMR317W-like isoform X1	14	gi|571515809	28	44	5	Glycine max	TBC1 domain family member 31	9.8	sp|Q6NXY1|TBC31_MOUSE
PhSigP-50824_FR4_1-104	97	0	PhSigP-50824_FR4_1-104	294		M	*	SIG	19-20	11.448	9.82	9.242	9.86	ExpAA=0.03 First60=0.03 PredHel=0 Topology=o	0						0	10.3	4.1	6.2	.		PhSigP-50824_FR4_1-104	1258	2	Y	425.242	0.00156649	52.3337	0.0820454	hypothetical secreted protein precursor	s/uk	NR-LIGHT	1000	5.5	LOW QUALITY PROTEIN: tuberin	3.8	gi|759169048	27	43	6	Pteropus vampyrus	ARF guanine-nucleotide exchange factor GNL2	1.5	sp|F4K2K3|GNL2_ARATH
PhSigP-39428_FR4_26-128	93	0	PhSigP-39428_FR4_26-128	282		M	*	SIG	24-25	10.592	7.57	7.924	7.75	ExpAA=12.44 First60=12.44 PredHel=0 Topology=o	0						0	10.8	6.5	6.5	.		PhSigP-39428_FR4_26-128	1163	35	Y	32.7607	0.0296509	50.4405	1.49689	hypothetical conserved secreted protein precursor	s/ucs	Sigp			conserved hypothetical protein	4E-012	gi|242006565	49	69	79	Pediculus humanus corporis	Venom protein 214	0.14	sp|P0CJ10|VP214_LYCMC
Ph-60280	202	0	Ph-60280	609		K	*	SIG	19-20	20.447	8.16	18.457	6.83	ExpAA=9.08 First60=8.04 PredHel=0 Topology=o	0						3	21.8	13.9	1	.		Ph-60280	2124	137	Y	15.6082	0.0635748	42.6565	2.71316	salivary secreted protein - signalP detected	s/	HEMIPTERA	7e-82	96.6	hypothetical protein Td21 similar to hemolysin-like secreted salivary protein 3	1E-008	gi|270046192	23	46	74	Triatoma dimidiata	Tape measure protein	1E-004	sp|E7DNB6|TMP_BPDP1
Ph-5732	321	0	Ph-5732	966		G	*	CYT		32.305	6.75			ExpAA=0.02 First60=0.00 PredHel=0 Topology=o	0						76	34.9	11.2	9	.		Ph-5732	3304	9	Y	335.055	0.00268531	41.8323	0.112367	mucin 91C isoform A - probable fragment - 76 NetOglyc sites	s/	NR-LIGHT	6e-25	39.8	mucin 91C, isoform A	6E-025	gi|24648035	31	45	40	Drosophila melanogaster	Uncharacterized serine-rich protein C215.13	2E-020	sp|O94317|YH5D_SCHPO
PhSigP-49868_FR1_1-119	102	0	PhSigP-49868_FR1_1-119	309		M	*	SIG	16-17	11.731	4.55	9.799	4.45	ExpAA=0.03 First60=0.03 PredHel=0 Topology=o	0						12	23.5	4.9	4.9	.		PhSigP-49868_FR1_1-119	942	30	Y	30.8153	0.0313713	37.2856	1.17094	hypothetical secreted protein precursor	s/uk	netoglyc			brain chitinase and chia	0.008	gi|157132639	32	55	2	Aedes aegypti	Putative uncharacterized protein DDB_G0272516	0.18	sp|Q86KH4|Y8830_DICDI
PhSigP-43642_FR3_1-69	64	0	PhSigP-43642_FR3_1-69	195		M	*	SIG	20-21	6.992	6.7	4.843	6.63	ExpAA=21.41 First60=21.41 PredHel=1 Topology=i7-29o	1	34.4	54.7	10.9		35	2	20.3	3.1	6.3	.		PhSigP-43642_FR3_1-69	586	38	Y	15.2374	0.0638365	36.7546	2.35029	hypothetical secreted protein precursor	s/uk	NR-LIGHT	1000	3.4	predicted protein	31	gi|115400865	39	53	3	Aspergillus terreus NIH2624	Olfactory receptor 145	49	sp|Q60882|OL145_MOUSE
PhSigP-43642	116	0	PhSigP-43642	349		M		SIG	20-21	12.544	7.61	10.414	5.42	ExpAA=1.05 First60=1.04 PredHel=0 Topology=o	0						8	21.6	6.9	2.6	.		PhSigP-43642	992	84	Y	11.835	0.0834168	34.7644	2.90286	hypothetical secreted protein precursor	s/uk	NR-LIGHT	1000	2.3	AGAP009450-PA-like protein	2.9	gi|668450721	44	58	2	Anopheles sinensis	Myosin-3	2.5	sp|F4I507|MYO3_ARATH
PhSigP-53612_FR6_1-407	392	0	PhSigP-53612_FR6_1-407	1179		M	*	SIG	16-17	45.735	5.47	43.853	5.47	ExpAA=0.17 First60=0.14 PredHel=0 Topology=o	0						0	11	2	2.6	.		PhSigP-53612_FR6_1-407	3314	117	Y	28.4805	0.0348037	34.3785	1.19686	hypothetical secreted protein precursor	s/uk	NR-LIGHT	1000	29.1	LOW QUALITY PROTEIN: dynein regulatory complex protein 1-like	0.001	gi|699242664	22	45	29	Ciona intestinalis	Sporulation-specific protein 15	6E-004	sp|Q10411|SPO15_SCHPO
PhSigP-5400_FR5_1-189	186	0	PhSigP-5400_FR5_1-189	564		M		SIG	21-22	20.736	6.29	18.3	6.32	ExpAA=0.11 First60=0.01 PredHel=0 Topology=o	0						0	14.5	7.5	5.9	1.6		PhSigP-5400_FR5_1-189	1555	8	Y	175.212	0.00506995	33.7209	0.171073	hypothetical secreted protein precursor	s/uk	NR-LIGHT	1000	37.2	carbonic anhydrase-related protein XI	0.35	gi|2935569	34	51	37	Mus musculus	Carbonic anhydrase-related protein 11	0.057	sp|O70354|CAH11_MOUSE
PhSigP-38651_FR5_25-92	56	0	PhSigP-38651_FR5_25-92	174		M		SIG	24-25	6.495	8.84	3.671	10.3	ExpAA=18.91 First60=18.91 PredHel=1 Topology=i2-24o	1	39.3	57.1	3.6		32	0	8.9	1.8	1.8	.		PhSigP-38651_FR5_25-92	431	1	Y	218.536	0.00228265	30.2954	0.0693143	hypothetical secreted protein precursor	s/uk	NR-LIGHT	1000	11.6	hypothetical protein VITISV_042068	55	gi|147861645	41	55	12	Vitis vinifera	Metabotropic glutamate receptor 2	9.8	sp|P31421|GRM2_RAT
PhSigP-741_FR1_431-499	58	0	PhSigP-741_FR1_431-499	177		M	*	SIG	21-22	6.679	8.74	4.339	9.19	ExpAA=1.94 First60=1.94 PredHel=0 Topology=o	0						0	12.1	5.2	.	.		PhSigP-741_FR1_431-499	404	0	Y	409.692	0	27.9162	0	hypothetical secreted protein precursor	s/uk	NR-LIGHT	1000	16.1	hypothetical protein	54	gi|82794332	43	54	16	Plasmodium yoelii yoelii 17XNL	Multifunctional tryptophan biosynthesis protein	17	sp|P20409|TRPG_PHYBL
Ph-3410	207	0	Ph-3410	624		I	*	CYT		24.38	8.21			ExpAA=0.00 First60=0.00 PredHel=0 Topology=o	0						0	12.1	6.3	6.8	.		Ph-3410	1392	13	Y	100.83	0.00920271	27.2837	0.251264	hypothetical secreted protein	s/	HEMIPTERA	0	91.7	lipocalin/milk gland protein	0.35	gi|83944678	25	41	87	Glossina morsitans morsitans	Threonine--tRNA ligase	1.4	sp|Q1GFW2|SYT_RUEST
PhSigP-58847_FR6_997-1079	50	0	PhSigP-58847_FR6_997-1079	153		M	*	SIG	24-25	5.77	10.04	3.026	8.75	ExpAA=20.62 First60=20.62 PredHel=1 Topology=i12-29o	1	34	42	24		21	0	22	.	2	.		PhSigP-58847_FR6_997-1079	318	22	Y	14.0209	0.0680073	25.4205	1.73422	hypothetical secreted protein precursor	s/uk	NR-LIGHT	1000	6	leucine zipper-ef-hand containing transmembrane protein, putative	18	gi|255547432	40	58	7	Ricinus communis	NADH-ubiquinone oxidoreductase chain 2	50	sp|Q85PP8|NU2M_GENSE
Ph-3998	291	0	Ph-3998	873		S		CYT		31.299	4.57			ExpAA=1.61 First60=0.01 PredHel=0 Topology=o	0						0	22	7.6	2.4	1		Ph-3998	1772	0	Y	1796.97	0	24.8255	0	salivary secreted protein	s/	HEMIPTERA	3e-99	94.1	uncharacterized protein LOC105250673	0.021	gi|752861018	22	47	30	Camponotus floridanus	Surfactin synthase subunit 2	0.50	sp|Q04747|SRFAB_BACSU
PhSigP-741_FR5_1-89	67	0	PhSigP-741_FR5_1-89	204		M	*	SIG	24-25	7.501	6.87	4.851	6.91	ExpAA=1.43 First60=1.41 PredHel=0 Topology=o	0						0	19.4	.	7.5	.		PhSigP-741_FR5_1-89	407	0	Y	412.735	0	24.4013	0	hypothetical secreted protein precursor	s/uk	NR-LIGHT	1000	3	unnamed protein product	4.8	gi|296088513	43	71	3	Vitis vinifera	Serpentine receptor class delta-31	3.4	sp|P91211|SRD31_CAEEL
Ph-55054	74	0	Ph-55054	225		I	*	CYT		8.549	11.64			ExpAA=0.26 First60=0.26 PredHel=0 Topology=o	0						1	9.5	6.8	8.1	.		Ph-55054	440	0	Y	446.2	0	23.9177	0	secreted protein precursor	s/	HEMIPTERA	1e-20	91.4	hypothetical protein SINV_01554	0.99	gi|322787875	28	48	88	Solenopsis invicta	Elongation factor 4	4.5	sp|Q492C9|LEPA_BLOPB
PhSigP-59824_FR3_406-512	76	0	PhSigP-59824_FR3_406-512	231		M	*	SIG	21-22	7.953	9.21	5.834	8.7	ExpAA=0.02 First60=0.02 PredHel=0 Topology=o	0						3	26.3	11.8	6.6	.		PhSigP-59824_FR3_406-512	401	7	Y	50.8313	0.017171	21.2315	0.365475	hypothetical secreted protein precursor	s/uk	NR-LIGHT	1000	7.4	hypothetical protein, conserved	6.4	gi|261328393	35	51	7	Trypanosoma brucei gambiense DAL972	Heme A synthase	2.0	sp|A7GRX4|CTAA_BACCN
PhSigP-61608_FR2_1245-1376	105	0	PhSigP-61608_FR2_1245-1376	318		M	*	SIG	21-22	11.657	4.86	9.409	4.86	ExpAA=6.27 First60=6.16 PredHel=0 Topology=o	0						2	25.7	3.8	5.7	.		PhSigP-61608_FR2_1245-1376	524	38	Y	13.6252	0.0713753	20.1536	1.44121	hypothetical secreted protein precursor	s/uk	NR-LIGHT	1000	5.3	hypothetical protein, conserved in Plasmodium species	2.2	gi|221056066	42	59	5	Plasmodium knowlesi strain H	Probable serine/threonine-protein kinase DDB_G0268642	0.52	sp|Q55F45|Y8642_DICDI
PhSigP-46758_FR6_1-73	54	0	PhSigP-46758_FR6_1-73	165		M	*	SIG	18-19	6.589	10.52	4.437	10.65	ExpAA=0.14 First60=0.14 PredHel=0 Topology=o	0						0	9.3	.	1.9	.		PhSigP-46758_FR6_1-73	268	10	Y	24.7069	0.0366582	19.8655	0.73095	hypothetical secreted protein precursor	s/uk	NR-LIGHT	1000	2	conserved Plasmodium protein, unknown function	42	gi|641583679	33	56	3	Plasmodium reichenowi	DNA-directed RNA polymerase subunit beta	13	sp|Q9MTD3|RPOB_TOXGO
Ph-37655	107	0	Ph-37655	324		A	*	CYT		12.226	9.13			ExpAA=0.00 First60=0.00 PredHel=0 Topology=o	0						1	13.1	7.5	2.8	.		Ph-37655	462	44	Y	10.4113	0.093712	17.44	1.63787	insect pheromone-binding protein	s/	HEMIPTERA	4e-56	84.2	chemosensory protein 7 precursor	8E-037	gi|113951719	65	83	81	Tribolium castaneum	Ejaculatory bulb-specific protein 3	3E-030	sp|Q9W1C9|PEB3_DROME
PhSigP-50398_FR6_262-317	50	0	PhSigP-50398_FR6_262-317	153		M	*	SIG	20-21	5.703	6.51	3.553	8.23	ExpAA=17.96 First60=17.96 PredHel=1 Topology=o5-27i	1	44	10	46		23	1	12	4	4	.		PhSigP-50398_FR6_262-317	205	17	Y	11.5494	0.0813776	16.3874	1.34008	hypothetical secreted protein precursor	s/uk	NR-LIGHT	1000	3.3	serine/threonine-protein kinase 11-interacting protein isoform X2	41	gi|752867790	42	55	3	Camponotus floridanus	Glutamate carboxypeptidase 2	85	sp|O35409|FOLH1_MOUSE
PhSigP-55894_FR2_113-207	93	0	PhSigP-55894_FR2_113-207	282		M	*	SIG	39-40	10.934	10.54	6.288	10.58	ExpAA=14.34 First60=13.61 PredHel=0 Topology=o	0						0	20.4	1.1	2.2	.		PhSigP-55894_FR2_113-207	368	14	Y	24.879	0.0374132	15.9605	0.598757	hypothetical secreted protein precursor	s/uk	NR-LIGHT	1000	50	hypothetical protein VITISV_040701	8.2	gi|147853888	28	46	50	Vitis vinifera	Neutral ceramidase	9.8	sp|Q0JL46|NCASE_ORYSJ
PhSigP-57147_FR2_652-714	55	0	PhSigP-57147_FR2_652-714	168		M	*	SIG	26-27	6.335	4.68	3.495	6.05	ExpAA=6.34 First60=6.34 PredHel=0 Topology=o	0						0	12.7	3.6	1.8	.		PhSigP-57147_FR2_652-714	217	7	Y	27.5072	0.0316639	15.7979	0.502528	hypothetical secreted protein precursor	s/uk	NR-LIGHT	1000	6.2	RING finger protein 10-like isoform X1	32	gi|356571636	29	51	6	Glycine max	Nonribosomal peptide synthetase 12	22	sp|Q4WLW5|NRP12_ASPFU
PhSigP-58902_FR6_127-184	50	0	PhSigP-58902_FR6_127-184	153		M	*	SIG	24-25	5.571	4.32	2.961	4.68	ExpAA=21.14 First60=21.14 PredHel=1 Topology=i7-29o	1	44	42	14		21	1	14	6	2	.		PhSigP-58902_FR6_127-184	184	2	Y	62.1975	0.0106606	14.7087	0.157656	hypothetical secreted protein precursor	s/uk	NR-LIGHT	1000	8.4	NADH dehydrogenase subunit 5	8E-013	gi|11182469	77	87	8	Triatoma dimidiata	NADH-ubiquinone oxidoreductase chain 5	8E-010	sp|P33510|NU5M_ANOQU
PhSigP-17808_FR2_1-79	63	0	PhSigP-17808_FR2_1-79	195		M		SIG	13-14	6.693	8.16	5.229	6.76	ExpAA=0.01 First60=0.01 PredHel=0 Topology=o	0						4	20.6	9.5	4.8	.		PhSigP-17808_FR2_1-79	199	4	Y	40.3608	0.0197221	12.4815	0.247399	hypothetical secreted protein precursor	s/uk	NR-LIGHT	1000	8.2	protein binding protein, putative	3.7	gi|255588826	32	55	8	Ricinus communis	Progesterone receptor	0.90	sp|A7XW20|PRGR_PITIR
PhSigP-59215_FR4_1278-1426	72	0	PhSigP-59215_FR4_1278-1426	219		M	*	SIG	19-20	7.907	5.75	5.736	6.27	ExpAA=0.35 First60=0.34 PredHel=0 Topology=o	0						0	19.4	4.2	5.6	.		PhSigP-59215_FR4_1278-1426	219	12	Y	17.0835	0.0537876	12.2306	0.660859	hypothetical secreted protein precursor	s/uk	NR-LIGHT	1000	50.3	Gfi-1	6.4	gi|77999331	31	39	50	Musca domestica	Aldehyde dehydrogenase family 8 member A1	5.7	sp|Q66I21|AL8A1_DANRE
PhSigP-7288_FR3_640-700	56	0	PhSigP-7288_FR3_640-700	171		M	*	SIG	18-19	6.515	11.06	4.562	11.01	ExpAA=2.65 First60=2.65 PredHel=0 Topology=o	0						0	14.3	1.8	3.6	.		PhSigP-7288_FR3_640-700	167	2	Y	56.451	0.0117394	11.9445	0.141061	hypothetical secreted protein precursor	s/uk	NR-LIGHT	1000	2.9	uncharacterized protein LOC101891275	93	gi|755865884	30	50	3	Musca domestica	Uncharacterized protein YbfF	37	sp|O31446|YBFF_BACSU
PhSigP-40927_FR5_58-117	55	0	PhSigP-40927_FR5_58-117	168		M	*	SIG	23-24	6.943	9.47	3.953	9.9	ExpAA=15.15 First60=15.15 PredHel=1 Topology=i7-24o	1	30.9	56.4	12.7		31	0	18.2	1.8	1.8	.		PhSigP-40927_FR5_58-117	162	4	Y	32.8565	0.0241989	11.7938	0.287159	hypothetical secreted protein precursor	s/uk	NR-LIGHT	1000	8.6	polycystic kidney disease 2-like 2 protein isoform X2	25	gi|569004206	33	53	9	Mus musculus	Polycystic kidney disease 2-like 2 protein	3.4	sp|Q9JLG4|PK2L2_MOUSE
PhSigP-4068_FR5_270-358	53	0	PhSigP-4068_FR5_270-358	162		M	*	SIG	29-30	6.182	7.94	2.947	8.16	ExpAA=17.75 First60=17.75 PredHel=1 Topology=i7-24o	1	32.1	54.7	13.2		29	0	20.8	3.8	1.9	.		PhSigP-4068_FR5_270-358	156	4	Y	31.6396	0.0251237	11.7776	0.297795	hypothetical secreted protein precursor	s/uk	NR-LIGHT	1000	5.2	echinoderm microtubule-associated protein-like 3 isoform X2	6.5	gi|528484524	39	60	5	Danio rerio	Uncharacterized membrane protein C17A2.10c	2.0	sp|O13760|YF2A_SCHPO
PhSigP-59508_FR3_172-226	53	0	PhSigP-59508_FR3_172-226	162		M	*	SIG	16-17	6.346	7.51	4.308	6.77	ExpAA=17.02 First60=17.02 PredHel=0 Topology=o	0						0	7.5	3.8	1.9	.		PhSigP-59508_FR3_172-226	140	12	Y	10.921	0.0839239	10.5697	0.893384	hypothetical secreted protein precursor	s/uk	NR-LIGHT	1000	41.4	wsv094	1.7	gi|417072322	30	41	41	White spot syndrome virus	Protein B4	4.4	sp|Q9QJ59|B4_HHV6Z
PhSigP-13997_FR1_29-196	160	0	PhSigP-13997_FR1_29-196	483		M	*	SIG	20-21	17.593	5.4	15.43	5.27	ExpAA=6.75 First60=6.75 PredHel=0 Topology=o	0						0	16.3	10	6.3	.	1 | 102 PHNRGKR|EE 0.606 *ProP* |	PhSigP-13997_FR1_29-196	340	13	Y	24.6279	0.0375935	8.60954	0.324615	hypothetical secreted protein precursor	s/uk	NR-LIGHT	1000	4	AGAP004367-PA	0.021	gi|347971772	24	46	4	Anopheles gambiae str. PEST	Ras-interacting protein RIP3	0.008	sp|Q9Y0C9|RIP3_DICDI
PhSigP-14568_FR6_67-144	71	0	PhSigP-14568_FR6_67-144	216		M	*	SIG	21-22	8.2	9.25	5.699	8.94	ExpAA=22.22 First60=22.00 PredHel=1 Topology=o10-32i	1	31	14.1	54.9		39	0	9.9	2.8	1.4	.		PhSigP-14568_FR6_67-144	148	0	Y	150.085	0	8.38024	0	hypothetical secreted protein precursor	s/uk	NR-LIGHT	1000	6.3	AGAP000123-PA-like protein	19	gi|668450384	38	45	6	Anopheles sinensis	Uncharacterized ferredoxin-like protein bbp_166	37	sp|Q89AS6|Y166_BUCBP
PhSigP-29213	56	0	PhSigP-29213	56		M		SIG	23-24	6.679	8.56	3.864	8.65	ExpAA=6.54 First60=6.54 PredHel=0 Topology=o	0						0	10.7	5.4	.	.		PhSigP-29213	36	0	Y	36.5072	0	7.86254	0	hypothetical secreted protein precursor	s/uk	NR-LIGHT	1000	3.1	hypothetical protein YYG_03710	1.3	gi|577147972	46	59	3	Plasmodium vinckei petteri	Maturase K (Fragment)	7.5	sp|Q33119|MATK_SAXME
PhSigP-40759_FR2_99-199	61	0	PhSigP-40759_FR2_99-199	186		M	*	SIG	20-21	7.444	11.65	4.934	12.19	ExpAA=3.97 First60=3.97 PredHel=0 Topology=o	0						1	18	.	1.6	.	1 | 42 KTSRKKR|FI 0.838 *ProP* |	PhSigP-40759_FR2_99-199	111	7	Y	14.0705	0.0616316	7.29892	0.453897	hypothetical secreted protein precursor	s/uk	NR-LIGHT	1000	11	vasorin	19	gi|198420627	32	59	11	Ciona intestinalis	DNA-directed RNA polymerase subunit beta''	37	sp|B2X1Z4|RPOC2_OEDCA
PhSigP-48146_FR1_6-57	50	0	PhSigP-48146_FR1_6-57	153		M	*	SIG	19-20	5.551	10.68	3.476	10.68	ExpAA=19.91 First60=19.91 PredHel=1 Topology=o5-27i	1	44	10	46		23	0	4	16	2	.		PhSigP-48146_FR1_6-57	72	4	Y	14.6029	0.0540332	5.75558	0.315312	hypothetical secreted protein precursor	s/uk	NR-LIGHT	1000	16.6	elastase-2B	91	gi|170031040	28	55	17	Culex quinquefasciatus	Protein PucC	7.7	sp|P95656|PUCC_RHOSU
PhSigP-48801_FR5_143-195	51	0	PhSigP-48801_FR5_143-195	156		M	*	SIG	20-21	5.806	8	3.711	8.26	ExpAA=4.05 First60=4.05 PredHel=0 Topology=o	0						6	21.6	.	7.8	.		PhSigP-48801_FR5_143-195	71	0	Y	72.0004	0	5.5665	0	hypothetical secreted protein precursor	s/uk	NR-LIGHT	1000	7.1	large neutral amino acids transporter small subunit 1-like	69	gi|513239964	50	61	7	Gallus gallus	Potassium voltage-gated channel subfamily B member 2	29	sp|Q63099|KCNB2_RAT
PhSigP-54112_FR3_344-416	64	0	PhSigP-54112_FR3_344-416	195		M	*	SIG	18-19	7.518	8.94	5.385	6.91	ExpAA=0.11 First60=0.11 PredHel=0 Topology=o	0						1	9.4	3.1	6.3	.		PhSigP-54112_FR3_344-416	82	2	Y	27.7185	0.0237616	5.14313	0.123699	hypothetical secreted protein precursor	s/uk	HEMIPTERA	1000	17								Nucleolin 1	22	sp|Q6Z1C0|NUCL1_ORYSJ
PhSigP-62383_FR1_364-504	140	0	PhSigP-62383_FR1_364-504	426		M		SIG	30-31	15.496	4.68	11.98	4.62	ExpAA=14.36 First60=14.18 PredHel=0 Topology=o	0						7	17.9	5	13.6	.		PhSigP-62383_FR1_364-504	133	11	Y	11.2395	0.080949	3.81848	0.311426	hypothetical secreted protein precursor	s/	NR-LIGHT	1000	16	pollen-specific leucine-rich repeat extensin-like protein 3	3E-012	gi|328705763	71	75	16	Acyrthosiphon pisum	Extensin	0.021	sp|P13983|EXTN_TOBAC
PhSigP-54112_FR1_175-229	53	0	PhSigP-54112_FR1_175-229	162		M	*	SIG	24-25	6.578	9.65	3.638	10	ExpAA=11.53 First60=11.53 PredHel=0 Topology=o	0						0	9.4	1.9	1.9	.		PhSigP-54112_FR1_175-229	47	2	Y	15.8874	0.0410877	3.54839	0.148897	hypothetical secreted protein precursor	s/uk	NR-LIGHT	1000	2.3	hypothetical protein PFNF54_01503	25	gi|583227347	35	62	2	Plasmodium falciparum NF54	AP-5 complex subunit mu-1	29	sp|Q499N2|AP5M1_RAT
PhSigP-53041_FR2_539-645	88	0	PhSigP-53041_FR2_539-645	267		M	*	SIG	22-23	10.356	8.85	7.822	8.82	ExpAA=3.77 First60=3.28 PredHel=0 Topology=o	0						0	8	4.5	3.4	.		PhSigP-53041_FR2_539-645	68	2	Y	22.986	0.0285828	3.11491	0.0903422	hypothetical secreted protein precursor	s/uk	NR-LIGHT	1000	36.6	hypothetical protein	24	gi|68070505	30	53	37	Plasmodium berghei strain ANKA	Sugar transporter SWEET1	3.4	sp|O45102|SWET1_CAEEL
PhSigP-54126_FR5_246-329	73	0	PhSigP-54126_FR5_246-329	222		M	*	SIG	20-21	8.264	5.71	5.904	5.21	ExpAA=32.68 First60=30.56 PredHel=1 Topology=o4-26i	1	30.1	5.5	64.4		47	0	19.2	2.7	4.1	.		PhSigP-54126_FR5_246-329	42	0	Y	42.5918	0	2.3139	0	hypothetical secreted protein precursor	s/uk	NR-LIGHT	1000	4.8	fungal-specific transcription factor domain protein	4.9	gi|599159527	43	62	5	Aspergillus ruber CBS 135680	Cationic amino acid transporter 3, mitochondrial	17	sp|Q8GYB4|CAAT3_ARATH
Transposable element
Ph-61608	1071	0	Ph-61608	3213		S		CYT		125.537	9.16			ExpAA=1.10 First60=1.05 PredHel=0 Topology=o	0						0	10.6	4.9	2	.	1 | 745 NRGRLKR|TE 0.604 *ProP* |	Ph-61608	2433	175	Y	14.0186	0.0708991	9.26147	0.6569	endonuclease-reverse transcriptase partial	te	HEMIPTERA	0	99.4	endonuclease-reverse transcriptase	3E-056	gi|298204367	26	45	64	Bombyx mori	LINE-1 retrotransposable element ORF2 protein	2E-040	sp|O00370|LORF2_HUMAN
PhSigP-60829_FR5_120-256	126	0	PhSigP-60829_FR5_120-256	381		M	*	SIG	28-29	14.129	9.26	11.054	9.38	ExpAA=0.96 First60=0.96 PredHel=0 Topology=i	0						0	12.7	5.6	4.8	.		PhSigP-60829_FR5_120-256	87	6	Y	12.6037	0.0672345	2.79282	0.189932	rna-directed dna polymerase from transposon bs partial - probable fragment - signalP detected	te	HEMIPTERA	4e-27	10.4	uncharacterized protein LOC101743910	1E-012	gi|512887376	36	54	15	Bombyx mori	RNA-directed DNA polymerase from mobile element jockey	1E-006	sp|P21329|RTJK_DROFU
PhSigP-9231	618	0	PhSigP-9231	1856		M		SIG	18-19	70.476	9.9	68.285	9.92	ExpAA=8.33 First60=7.20 PredHel=0 Topology=o	0						0	13.9	5.2	4.4	.		PhSigP-9231	1281	47	Y	27.0635	0.0361521	8.4415	0.305416	rna-directed dna polymerase from transposon x-element partial - probable fragment - signalP detected	te	HEMIPTERA	0	48.8	uncharacterized protein LOC103311982	1E-100	gi|641651439	35	54	73	Acyrthosiphon pisum	Probable RNA-directed DNA polymerase from transposon X-element	2E-016	sp|Q9NBX4|RTXE_DROME
Ph-1194	509	0	Ph-1194	1530		L	*	CYT		58.324	5.81			ExpAA=0.08 First60=0.00 PredHel=0 Topology=o	0						0	14.5	1.8	3.5	.		Ph-1194	625	11	Y	52.8172	0.0173277	4.99617	0.0867108	hAT-4_PGr - probable fragment	te	REPBASE-RPS	7e-35	69.8	hypothetical protein EAG_04440	8E-077	gi|307167181	34	54	113	Camponotus floridanus	Apolipophorins	0.005	sp|Q9U943|APLP_LOCMI
Housekeeping
Cytoskeletal
Ph-19876	159	0	Ph-19876	477		M		CYT		18.045	4.93			ExpAA=0.02 First60=0.00 PredHel=0 Topology=o	0						1	8.8	3.1	5.7	.		Ph-19876	619	0	Y	627.722	0	15.8716	0	Rho	cs	SMART	3e-56	88.5	AGAP005160-PA-like protein	1E-048	gi|668456201	59	74	78	Anopheles sinensis	Ras-like GTP-binding protein RHO	3E-048	sp|P01122|RHO_APLCA
Ph-49087	199	0	Ph-49087	600		M	*	CYT		22.848	5.02			ExpAA=0.00 First60=0.00 PredHel=0 Topology=o	0						0	8	4	3.5	.	1 | 186 QSERKKR|SR 0.740 *ProP* |	Ph-49087	1614	10	Y	148.795	0.00610592	32.9004	0.201011	Rho	cs	SMART	5e-82	99.4	ras-like GTP-binding protein Rho1 isoform X3	2E-073	gi|751224023	70	82	99	Solenopsis invicta	Ras-like GTP-binding protein Rho1	4E-073	sp|P48148|RHO1_DROME
PhSigP-60467_FR2_11-1849	1837	0	PhSigP-60467_FR2_11-1849	5514		M	*	SIG	22-23	208.16	4.61	205.953	4.6	ExpAA=5.35 First60=5.35 PredHel=0 Topology=o	0						2	13.4	6.6	6.3	0.2	1 | 1161 FDHRMNR|DQ 0.514 *ProP* |	PhSigP-60467_FR2_11-1849	213939	34	Y	6198.67	0.000156715	474.539	0.0743676	microtubule-associated protein futsch partial - signalP detected	cs	HEMIPTERA	0	100.8	hypothetical protein Y032_0092g2532	1E-025	gi|597854184	23	45	56	Ancylostoma ceylanicum	Myb-like protein X	7E-022	sp|Q54J55|MYBX_DICDI
Ph-57329	786	2.54453	Ph-57329	2358	Y	I		CYT		85.182	4.57			ExpAA=0.00 First60=0.00 PredHel=0 Topology=o	0						0	14.9	7.9	3.9	.		Ph-57329	51044	5	Y	8627.2	9.65918e-05	264.758	0.025574	microtubule-associated protein futsch partial	cs	HEMIPTERA	0	88	hypothetical protein Y032_0092g2532	3E-023	gi|597854184	24	46	55	Ancylostoma ceylanicum	Myb-like protein X	2E-018	sp|Q54J55|MYBX_DICDI
Detoxification
Ph-59814	500	0	Ph-59814	1503		L	*	SIG	16-17	58.032	8.47	56.346	8.53	ExpAA=15.72 First60=15.52 PredHel=0 Topology=o	0						0	12	4.2	5.6	.		Ph-59814	205536	42	Y	4847.26	0.000201504	1672.54	0.337025	Cytochrome P450 - signalP detected	detox/ox	PFAM	1e-69	106.2	cytochrome P450 6BQ4	2E-085	gi|270006370	34	57	96	Tribolium castaneum	Probable cytochrome P450 6a14	1E-075	sp|Q9V4U7|C6A14_DROME
PhSigP-59036	504	0	PhSigP-59036	504		M		SIG	18-19	58.468	8.77	56.471	8.84	ExpAA=34.94 First60=32.57 PredHel=1 Topology=i2-24o	1	4.4	95.2	0.4		480	0	13.3	4	5.6	.		PhSigP-59036	48260	12	Y	3764.61	0.000245193	1171.13	0.287159	Cytochrome P450 - signalP detected	detox/ox	PFAM	4e-67	104.7	cytochrome P450 6BQ4	1E-084	gi|270006370	34	56	96	Tribolium castaneum	Probable cytochrome P450 6a14	7E-074	sp|Q9V4U7|C6A14_DROME
Ph-58751	546	0	Ph-58751	1641		S	*	BL	19-20	62.485	8.21	60.559	8.23	ExpAA=23.72 First60=20.64 PredHel=1 Topology=i2-24o	1	4	95.6	0.4		522	1	9	5.5	4.6	.		Ph-58751	91932	1562	Y	59.6464	0.0167546	685.183	11.4801	Cytochrome P450	detox/ox	PFAM	3e-78	105.4	cytochrome P450	0.0	gi|433338887	65	80	98	Bombyx mori	Cytochrome P450 4g15	0.0	sp|Q9VYY4|C4G15_DROME
PhSigP-59037_FR5_113-369	248	0	PhSigP-59037_FR5_113-369	747		M	*	SIG	18-19	28.906	5.99	26.969	6	ExpAA=34.60 First60=34.52 PredHel=1 Topology=i2-24o	1	8.9	90.3	0.8		224	0	11.7	4	4.8	.		PhSigP-59037_FR5_113-369	40269	8	Y	4537.38	0.000195899	659.324	0.129164	cytochrome - signalP detected	met/energy	HEMIPTERA	0	48	cytochrome P450 9e2	9E-030	gi|642932240	36	54	24	Tribolium castaneum	Probable cytochrome P450 6w1	6E-025	sp|Q9V9L1|CP6W1_DROME
Ph-59221	492	0	Ph-59221	1479		C	*	BL	32-33	57.301	9	53.618	8.84	ExpAA=17.01 First60=13.72 PredHel=0 Topology=o	0						1	11.8	3.9	5.7	.		Ph-59221	67272	14	Y	4547.99	0.000205216	556.307	0.114165	Cytochrome P450	detox/ox	PFAM	1e-68	105.2	cytochrome P450 6BQ4	3E-082	gi|270006370	33	57	96	Tribolium castaneum	Probable cytochrome P450 6a14	8E-073	sp|Q9V4U7|C6A14_DROME
Ph-59900	502	0	Ph-59900	1509		L	*	SIG	16-17	58.265	8.84	56.553	8.9	ExpAA=37.95 First60=37.07 PredHel=2 Topology=o4-23i30-48o	2	7.4	91.2	1.4		454	0	11.8	3.8	5.6	.		Ph-59900	53383	10	Y	4921.38	0.000184719	432.675	0.079925	Cytochrome P450 - signalP detected - 2 predicted membrane helices	detox/ox membrane	PFAM	1e-67	104.5	cytochrome P450 6BQ4	1E-083	gi|270006370	34	55	95	Tribolium castaneum	Probable cytochrome P450 6a14	2E-076	sp|Q9V4U7|C6A14_DROME
Ph-56243	405	0	Ph-56243	1218		D	*	CYT		47.026	8.06			ExpAA=16.77 First60=0.00 PredHel=0 Topology=o	0						0	9.6	4.4	4.4	.		Ph-56243	34066	14	Y	2303.07	0.000405245	342.076	0.138629	Cytochrome P450 CYP3/CYP5/CYP6/CYP9 subfamilies - probable fragment	detox/ox	KOG	8e-78	78.9	cytochrome P450 6BQ4	8E-066	gi|270006370	34	56	78	Tribolium castaneum	Cytochrome P450 6k1	2E-057	sp|Q964R0|CP6K1_BLAGE
Ph-59263	491	0	Ph-59263	1476		I	*	CYT		56.88	9.24			ExpAA=37.78 First60=16.17 PredHel=2 Topology=o15-37i283-305o	2	9	40.9	50.1		186	0	11.4	3.7	5.5	.		Ph-59263	31125	3	Y	7890.89	9.50433e-05	257.912	0.0245136	Cytochrome P450 - 3 predicted membrane helices	detox/ox membrane	PFAM	1e-67	104.7	cytochrome P450 6BQ4	5E-086	gi|270006370	34	57	96	Tribolium castaneum	Probable cytochrome P450 6a14	5E-077	sp|Q9V4U7|C6A14_DROME
Ph-59522	621	0	Ph-59522	1866		L	*	CYT		71.179	6.11			ExpAA=1.66 First60=0.00 PredHel=0 Topology=o	0						0	11.9	6.1	4.7	.		Ph-59522	30305	59	Y	512.2	0.00191976	198.633	0.38134	Multicopper oxidases	detox	KOG	4e-88	93.9	hypothetical protein DAPPUDRAFT_49503	1E-123	gi|321470898	39	56	89	Daphnia pulex	Laccase-24	7E-045	sp|Q2QUN2|LAC24_ORYSJ
PhSigP-58980_FR1_5-509	486	0	PhSigP-58980_FR1_5-509	1461		M	*	SIG	-1	56.754	9.07			ExpAA=14.75 First60=14.74 PredHel=1 Topology=i2-19o	1	3.5	96.1	0.4		467	0	11.1	3.7	4.9	.		PhSigP-58980_FR1_5-509	22063	506	Y	44.1299	0.0226146	184.698	4.17707	Cytochrome P450 CYP4/CYP19/CYP26 subfamilies	detox/ox	KOG	1e-61	95.1	AGAP008212-PA	2E-063	gi|58389752	30	50	101	Anopheles gambiae str. PEST	Probable cytochrome P450 6d5	2E-058	sp|Q9VFP1|CP6D5_DROME
Ph-59901	480	0	Ph-59901	1443		Y	*	CYT		55.95	8.32			ExpAA=17.98 First60=17.80 PredHel=1 Topology=i7-26o	1	4	94.6	1.5		454	0	11.5	3.5	6	.		Ph-59901	21389	3	Y	5422.59	0.000138304	181.289	0.0250742	Cytochrome P450	detox/ox	PFAM	6e-71	104.7	cytochrome P450 6BQ4	1E-083	gi|270006370	34	56	94	Tribolium castaneum	Probable cytochrome P450 6a14	2E-073	sp|Q9V4U7|C6A14_DROME
Ph-5621	229	0	Ph-5621	690		D	*	CYT		26.742	8.28			ExpAA=0.02 First60=0.01 PredHel=0 Topology=o	0						0	10	2.6	4.8	.	1 | 182 YDPREGR|SA 0.505 *ProP* |	Ph-5621	6009	3	Y	1523.42	0.000492232	106.513	0.0524377	glutathione s-transferase theta-1	detox	HEMIPTERA	0	97.4	AGAP000761-PA	9E-058	gi|31204701	50	66	95	Anopheles gambiae str. PEST	Glutathione S-transferase theta-1	4E-033	sp|Q01579|GSTT1_RAT
Ph-59976	357	0	Ph-59976	1074		N	*	CYT		41.203	9.05			ExpAA=14.48 First60=0.73 PredHel=0 Topology=o	0						1	12.9	3.1	5.3	.		Ph-59976	5780	3	Y	1465.36	0.000511731	65.8221	0.033689	Cytochrome P450 CYP3/CYP5/CYP6/CYP9 subfamilies - probable fragment	detox/ox	KOG	3e-70	70.9	cytochrome P450 6BQ4	4E-061	gi|270006370	36	57	68	Tribolium castaneum	Probable cytochrome P450 6a14	1E-050	sp|Q9V4U7|C6A14_DROME
Ph-20077	337	0	Ph-20077	1014		M	*	CYT		39.243	7.66			ExpAA=0.01 First60=0.00 PredHel=0 Topology=o	0						1	8.9	4.5	6.2	.		Ph-20077	5386	525	Y	10.3838	0.0961027	64.9646	6.24443	sulfotransferase	detox	HEMIPTERA	0	100	Sulfotransferase 1C4	6E-081	gi|307178213	48	65	95	Camponotus floridanus	Sulfotransferase 1C4	7E-034	sp|O75897|ST1C4_HUMAN
Ph-4383	557	0	Ph-4383	1674		L	*	CYT		62.749	6.27			ExpAA=5.31 First60=0.00 PredHel=0 Topology=o	0						1	10.6	7.2	4.5	.		Ph-4383	8807	34	Y	255.174	0.00380649	64.3459	0.24496	arylsulfatase B-like	detox	NR-LIGHT	0	94.6	arylsulfatase B-like	1E-114	gi|193641058	42	61	95	Acyrthosiphon pisum	Arylsulfatase B	9E-070	sp|P50430|ARSB_RAT
Ph-10367	183	0	Ph-10367	549		G		CYT		19.664	8.87			ExpAA=0.01 First60=0.00 PredHel=0 Topology=o	0						2	13.7	10.9	2.2	.		Ph-10367	1326	55	Y	24.0122	0.040871	29.5406	1.20826	Predicted dehydrogenase	detox	KOG	2e-40	65.9	dehydrogenase/reductase SDR family member 11-like	1E-039	gi|642925814	46	64	64	Tribolium castaneum	Dehydrogenase/reductase SDR family member 11	1E-030	sp|Q3ZBV9|DHR11_BOVIN
PhSigP-17086_FR2_1-215	213	0	PhSigP-17086_FR2_1-215	645		M		SIG	20-21	23.598	9.46	21.317	9.51	ExpAA=0.21 First60=0.10 PredHel=0 Topology=o	0						0	13.6	6.6	5.2	.		PhSigP-17086_FR2_1-215	975	3	Y	247.184	0.00303106	18.4881	0.0560962	cytochrome p450 family member - signalP detected	detox/ox	HEMIPTERA	1e-51	67.9	gamma-glutamyl hydrolase-like precursor	1E-042	gi|326741704	42	59	70	Acyrthosiphon pisum	Gamma-glutamyl hydrolase	4E-032	sp|Q62867|GGH_RAT
Signal transduction
PhSigP-36033_FR5_1-92	85	0	PhSigP-36033_FR5_1-92	261		M		SIG	24-25	9.89	7.83	7.275	8.48	ExpAA=21.11 First60=21.11 PredHel=1 Topology=i5-27o	1	25.9	68.2	5.9		58	0	8.2	2.4	5.9	.		PhSigP-36033_FR5_1-92	456	0	Y	462.425	0	21.3684	0	short neuropeptide F - signalP detected	s/hormone	HEMIPTERA	4e-39	92.4	short neuropeptide F	8E-038	gi|260678430	88	93	92	Rhodnius prolixus	Short neuropeptide F	3E-008	sp|A0SIX6|SNPF_AEDAE
Ph-55056	104	0	Ph-55056	315		D	*	SIG	22-23	12.255	8.82	9.782	9.2	ExpAA=16.57 First60=16.04 PredHel=1 Topology=o10-29i	1	18.3	9.6	72.1		75	0	17.3	4.8	1	.		Ph-55056	4147	5	Y	700.905	0.00118865	161.017	0.191439	odorant receptor 83a partial - probable fragment - signalP detected	st	HEMIPTERA	4e-19	63	LOW QUALITY PROTEIN: putative odorant receptor 85b-like	3E-013	gi|512934792	35	62	21	Bombyx mori	Odorant receptor 85f	8E-010	sp|Q9VHE6|OR85F_DROME
Ph-51462	171	0	Ph-51462	516		M	*	CYT		20.185	5.47			ExpAA=0.04 First60=0.00 PredHel=0 Topology=o	0						0	11.7	5.3	1.8	.		Ph-51462	8336	15	Y	528.341	0.00177421	197.586	0.350601	Ca2+-binding protein EF-Hand protein superfamily - probable fragment	st	KOG	5e-55	76	Apoptosis-linked gene-2	2E-058	gi|281366806	57	77	96	Drosophila melanogaster	Programmed cell death protein 6	6E-045	sp|P12815|PDCD6_MOUSE
Ph-54112	196	0	Ph-54112	591		E	*	CYT		22.892	5.09			ExpAA=0.00 First60=0.00 PredHel=0 Topology=o	0						1	13.3	5.1	2	.		Ph-54112	124	3	Y	31.4368	0.0236665	2.56615	0.0612217	Ca2+ sensor (EF-Hand superfamily)	st	KOG	1e-56	93.2	Kv channel-interacting protein 2-like	4E-092	gi|328698609	82	91	88	Acyrthosiphon pisum	Kv channel-interacting protein 2	6E-059	sp|Q9NS61|KCIP2_HUMAN
Ph-57117	380	0	Ph-57117	1140		F		CYT		42.618	9.17			ExpAA=0.00 First60=0.00 PredHel=0 Topology=o	0						7	14.7	3.9	5.5	.	1 | 307 APPRRKR|PQ 0.609 *ProP* |	Ph-57117	202	7	Y	25.6058	0.0340036	2.16718	0.0740568	adenylate cyclase type 3-like protein partial - probable fragment	st	HEMIPTERA	2e-37	83.4	putative ORF1	5E-027	gi|903725	36	51	50	Drosophila melanogaster	Probable serine/threonine-protein kinase kinX	2E-004	sp|Q23915|KINX_DICDI
Ph-4181	530	0	Ph-4181	1593		F	*	BL	23-24	59.421	8.22	56.38	7.66	ExpAA=36.08 First60=15.15 PredHel=0 Topology=o	0						1	11.1	6.4	5.7	.		Ph-4181	3139	81	Y	38.8199	0.0254378	24.1004	0.613255	Amidases	st	KOG	0	96	fatty-acid amide hydrolase 2-like isoform X2	1E-117	gi|512896875	41	62	99	Bombyx mori	Fatty-acid amide hydrolase 2-A	8E-081	sp|Q6DH69|FAH2A_DANRE
Ph-55277	337	0	Ph-55277	1014		M	*	BL	21-22	37.618	5.24	35.338	5.24	ExpAA=33.32 First60=19.24 PredHel=1 Topology=i7-26o	1	5.6	92.3	2.1		311	0	12.5	5.9	3.6	.		Ph-55277	3000	146	Y	20.6957	0.0479745	36.1853	1.73655	platelet endothelial aggregation receptor 1	st	HEMIPTERA	0	99	uncharacterized protein ZC84.1-like isoform X7	3E-046	gi|328779355	31	50	87	Apis mellifera	Prion-like-(Q/N-rich) domain-bearing protein 25	1E-010	sp|P41951|PQN25_CAEEL
Ph-56318	484	0	Ph-56318	1455		C	*	CYT		53.784	7.95			ExpAA=18.69 First60=0.00 PredHel=1 Topology=o462-481i	1	3.9	95.5	0.6	1	3	0	14.9	6	3.1	.	1 | 97 DIYRKKR|AV 0.726 *ProP* |	Ph-56318	3779	128	Y	29.7073	0.0333919	31.766	1.06101	Multiple epidermal growth factor-like protein 10	st	SWISSP	2e-16	43	integrin beta-like protein 1	5E-064	gi|751206717	31	48	77	Solenopsis invicta	Prion-like-(Q/N-rich) domain-bearing protein 25	3E-020	sp|P41951|PQN25_CAEEL
PhSigP-55277_FR6_1-366	359	0	PhSigP-55277_FR6_1-366	1080		M	*	SIG	22-23	38.714	4.36	36.319	4.39	ExpAA=17.01 First60=0.00 PredHel=1 Topology=o336-358i	1	6.1	93.6	0.3	1	1	3	13.9	7.5	3.3	.		PhSigP-55277_FR6_1-366	8203	202	Y	40.9782	0.02428	92.8961	2.25579	Platelet endothelial aggregation receptor 1 - probable fragment - signalP detected	st	HEMIPTERA	1e-20	67	uncharacterized protein ZC84.1-like isoform X7	4E-025	gi|328779355	33	45	68	Apis mellifera	Prion-like-(Q/N-rich) domain-bearing protein 25	7E-014	sp|P41951|PQN25_CAEEL
Ph-23093	153	0	Ph-23093	459		S		CYT		17.289	6.29			ExpAA=0.01 First60=0.00 PredHel=0 Topology=o	0						0	10.5	11.1	4.6	.		Ph-23093	146	13	Y	10.5755	0.0872066	3.89035	0.341588	Heparin-binding growth factor 1 precursor	st	NR-LIGHT	3e-33	86.1	Heparin-binding growth factor 1 precursor, putative	3E-033	gi|242023501	50	67	86	Pediculus humanus corporis	Fibroblast growth factor 1	3E-018	sp|Q6GLR6|FGF1_XENLA
Ph-55894	161	0	Ph-55894	486		T	*	CYT		18.482	9.51			ExpAA=0.00 First60=0.00 PredHel=0 Topology=i	0						4	14.9	7.5	5.6	.	1 | 161 TIRRNKR|-- 0.657 *ProP* |	Ph-55894	737	50	Y	14.6546	0.0668093	18.5473	1.24081	Platelet-derived growth factor receptor beta	st	HEMIPTERA	2e-47	111.4	uncharacterized protein LOC100163009	1E-027	gi|242246940	42	52	100	Acyrthosiphon pisum	Testis-specific H1 histone	0.78	sp|Q5RKG3|H1FNT_RAT
PhSigP-18907	85	0	PhSigP-18907	255		M		BL	15-16	9.805	4.31	7.964	4.31	ExpAA=59.70 First60=41.50 PredHel=3 Topology=i5-22o27-49i54-76o	3	71.8	16.5	11.8			0	8.2	4.7	2.4	.		PhSigP-18907	296	11	Y	25.0142	0.0365224	14.1971	0.520265	G-protein coupled receptor Mth2-like isoform X1 - probable fragment - 4 predicted membrane helices	st membrane	NR-LIGHT	7e-21	16	G-protein coupled receptor Mth2-like isoform X1	7E-021	gi|571503857	55	72	16	Apis mellifera	G-protein coupled receptor Mth2	2E-011	sp|Q95NT6|MTH2_DROYA
Ph-40507	233	0	Ph-40507	702		M	*	BL/ANC		25.519	5.89			ExpAA=89.34 First60=29.81 PredHel=4 Topology=i17-39o54-76i88-110o201-223i	4	37.8	45.5	16.7			0	11.2	5.6	1.7	.		Ph-40507	21648	187	Y	116.771	0.0085178	377.163	3.21275	tetraspanin 2a - 4 predicted membrane helices	st membrane	HEMIPTERA	0	100	CD9 antigen-like	5E-058	gi|512912959	43	67	95	Bombyx mori	CD81 protein	3E-012	sp|Q9N0J9|CD81_SAGOE
Ph-61788	504	0	Ph-61788	1515		N	*	BL	30-31	56.798	7.34	53.387	7.34	ExpAA=51.29 First60=27.58 PredHel=2 Topology=o4-26i475-497o	2	8.7	2.2	89.1		7	1	11.9	6.9	6.2	.		Ph-61788	4459	11	Y	376.819	0.0024321	35.9976	0.0875693	Plasma membrane glycoprotein CD36 - 3 predicted membrane helices	st membrane	KOG	1e-91	97.8	sensory neuron membrane protein 2	2E-074	gi|340396198	32	51	93	Culex quinquefasciatus	Sensory neuron membrane protein 2	7E-069	sp|Q7Q6R1|SNMP2_ANOGA
PhSigP-42944_FR4_1-338	318	0	PhSigP-42944_FR4_1-338	957		M	*	SIG	30-31	35.472	8.94	32.087	8.84	ExpAA=154.01 First60=39.28 PredHel=6 Topology=i9-31o46-68i132-154o169-191i217-239o249-268i	6	40.6	12.6	46.9			6	17	4.4	3.8	.		PhSigP-42944_FR4_1-338	426	29	Y	14.4001	0.066972	5.44435	0.365475	Glycoprotein hormone receptor - signalP detected - 6 predicted membrane helices	st membrane	KOG	3e-78	87.3	leucine-rich transmembrane protein	1E-101	gi|170043092	59	76	36	Culex quinquefasciatus	Thyrotropin receptor	4E-079	sp|P16473|TSHR_HUMAN
PhSigP-57969_FR6_24-494	467	0	PhSigP-57969_FR6_24-494	1404		M	*	SIG	20-21	54.156	8.52	51.865	8.18	ExpAA=82.63 First60=9.76 PredHel=3 Topology=i262-279o320-342i448-466o	3	12.2	9	78.8			0	17.6	4.1	3.9	.	1 | 33 LINRIKR|SE 0.801 *ProP* |	PhSigP-57969_FR6_24-494	4108	197	Y	21.0398	0.0472774	35.7859	1.69227	Cation transporter family protein - signalP detected - 4 predicted membrane helices	st membrane	CDD	4e-70	100	glycine receptor subunit alphaZ1-like	1E-144	gi|328698853	56	72	90	Acyrthosiphon pisum	Glycine receptor subunit alpha-2	1E-057	sp|Q7TNC8|GLRA2_MOUSE
Ph-2096	365	0	Ph-2096	1098		Q	*	CYT		41.74	5.96			ExpAA=142.19 First60=0.00 PredHel=7 Topology=o137-159i180-202o212-231i238-260o270-292i299-316o331-353i	7	40	47.1	12.9			0	11.2	6.6	3.8	.	1 | 108 IPPRQKR|SR 0.753 *ProP* |	Ph-2096	2483	191	Y	13.1145	0.0758237	27.6581	2.09799	Rhomboid family - probable fragment - 7 predicted membrane helices	st membrane	KOG	1e-53	75	rhomboid-related protein 3	6E-097	gi|645015359	48	66	98	Nasonia vitripennis	Rhomboid-related protein 3	2E-047	sp|P58872|RHBL3_HUMAN
PhSigP-51428_FR2_1-245	223	0	PhSigP-51428_FR2_1-245	675		M		SIG	-1	25.419	8.74			ExpAA=70.94 First60=21.71 PredHel=3 Topology=o20-42i62-81o121-143i	3	28.3	26.9	44.8			0	12.1	5.4	3.1	.		PhSigP-51428_FR2_1-245	832	6	Y	120.532	0.0071028	15.0754	0.107206	Transient receptor potential channel pyrexia partial - probable fragment - 3 predicted membrane helices	st membrane	HEMIPTERA	2e-44	19	transient receptor potential channel pyrexia-like	4E-034	gi|512906401	37	58	56	Bombyx mori	Transient receptor potential channel pyrexia	4E-017	sp|Q9W0T5|PYX_DROME
PhSigP-62183_FR5_1-225	202	0	PhSigP-62183_FR5_1-225	609		M	*	ANC		22.869	7.51	17.693	6.74	ExpAA=132.46 First60=29.00 PredHel=6 Topology=i27-49o54-76i83-105o110-132i139-161o176-198i	6	65.3	12.4	22.3			0	9.9	6.4	1.5	.		PhSigP-62183_FR5_1-225	2071	12	Y	161.552	0.00571104	41.5921	0.237649	N-methyl-D-aspartate receptor glutamate-binding subunit - probable fragment - 6 predicted membrane helices - Membrane anchor detected	st membrane membrAnchor	KOG	8e-41	78	protein lifeguard 1 isoform X3	3E-061	gi|751200341	54	75	84	Solenopsis invicta	Protein lifeguard 1	8E-041	sp|Q32L53|LFG1_BOVIN
PhSigP-56034_FR4_4-240	219	0	PhSigP-56034_FR4_4-240	660		M	*	SIG	37-38	23.852	6.27	19.938	6.11	ExpAA=90.69 First60=34.86 PredHel=4 Topology=i12-33o48-70i83-105o190-212i	4	39.7	45.7	14.6			0	11.9	7.3	1.4	.		PhSigP-56034_FR4_4-240	6404	156	Y	41.3645	0.0240176	118.674	2.85071	tetraspanin - 4 predicted membrane helices - Membrane anchor detected	st membrane membrAnchor	HEMIPTERA	8e-96	100	23 kDa integral membrane protein-like	2E-039	gi|752899166	40	59	96	Camponotus floridanus	23 kDa integral membrane protein	3E-029	sp|P27591|IM23_SCHJA
PhSigP-45235_FR6_1-158	148	0	PhSigP-45235_FR6_1-158	450		M		ANC		17.058	9.39	14.27	8.07	ExpAA=64.64 First60=25.89 PredHel=3 Topology=i7-29o58-80i110-132o	3	44.6	30.4	25			1	13.5	5.4	2.7	.		PhSigP-45235_FR6_1-158	560	32	Y	17.2088	0.0562484	15.2203	0.857648	G-protein coupled receptor Mth2 isoform X1 - probable fragment - 4 predicted membrane helices - Membrane anchor detected	st membrane membrAnchor	NR-LIGHT	1e-26	18	G-protein coupled receptor Mth2 isoform X1	1E-026	gi|752867706	43	66	18	Camponotus floridanus	G-protein coupled receptor Mth2	1E-020	sp|Q95NT6|MTH2_DROYA
PhSigP-62662_FR6_46-656	608	0	PhSigP-62662_FR6_46-656	1827		M	*	SIG	16-17	68.622	8.28	66.936	8.01	ExpAA=0.86 First60=0.57 PredHel=0 Topology=o	0						1	12.2	6.7	5.8	.	1 | 69 LRFRHPR|PI 0.558 *ProP* |	PhSigP-62662_FR6_46-656	10503	981	Y	10.8462	0.0920954	70.311	6.47593	Acetylcholinesterase/Butyrylcholinesterase - signalP detected	st/secreted Acetylcholinesterase/Butyrylcholinesterase	KOG	0	93.8	acetylcholinesterase 1	0.0	gi|345101189	83	91	94	Cimex lectularius	Acetylcholinesterase	0.0	sp|Q86GC8|ACES_CULPI
Ph-24024	198	0	Ph-24024	594		W		SIG	14-15	22.64	5.05	21.023	5.05	ExpAA=0.02 First60=0.02 PredHel=0 Topology=o	0						0	11.1	3.5	6.6	.	1 | 176 PFNRIRR|ET 0.632 *ProP* |	Ph-24024	513	5	Y	86.7047	0.00959247	10.5628	0.101521	G-protein coupled receptor Mth2 partial - signalP detected	st/secreted G-protein	HEMIPTERA	2e-38	29.8	G-protein coupled receptor Mth2 isoform X2	0.31	gi|752867708	24	45	20	Camponotus floridanus	Receptor tyrosine-protein kinase let-23	3.6	sp|P24348|LET23_CAEEL
PhSigP-42743_FR4_5-227	219	0	PhSigP-42743_FR4_5-227	660		M	*	SIG	18-19	24.023	9.35	22.264	9.5	ExpAA=0.29 First60=0.29 PredHel=0 Topology=o	0						0	8.2	14.2	5.5	.	1 | 198 EDARGKR|YA 0.681 *ProP* |	PhSigP-42743_FR4_5-227	2951	208	Y	14.3186	0.0694817	54.6857	3.80094	tachykinin precursor - signalP detected	st/secreted tachykinin	NR-LIGHT	0	102.3	tachykinin precursor	1E-108	gi|240248412	87	93	102	Rhodnius prolixus	Tachykinins	1E-012	sp|Q868G6|TACHY_APIME
PhSigP-27630_FR5_45-419	362	0	PhSigP-27630_FR5_45-419	1092		M		SIG	22-23	41.45	6.12	39.007	5.97	ExpAA=0.83 First60=0.83 PredHel=0 Topology=o	0						0	14.6	5	3	.		PhSigP-27630_FR5_45-419	439	38	Y	11.415	0.0851637	4.91689	0.419694	thyrotropin receptor-like - signalP detected	st/secreted thyrotropin	NR-LIGHT	3e-50	36.4	thyrotropin receptor-like	3E-050	gi|642928198	38	55	36	Tribolium castaneum	Follicle-stimulating hormone receptor	3E-023	sp|P32212|FSHR_MACFA
Glycosyl transferase
PhSigP-58131_FR4_142-462	272	0	PhSigP-58131_FR4_142-462	819		M	*	BL	22-23	29.528	8.41	27.084	7.69	ExpAA=0.02 First60=0.01 PredHel=0 Topology=o	0						2	11.4	7.4	4.8	.		PhSigP-58131_FR4_142-462	76195	2362	Y	32.6994	0.0305683	1137.87	34.7831	glycosyl transferase family - probable fragment	met/carb	HEMIPTERA	0	59.9	thymidine phosphorylase	9E-048	gi|688547124	40	60	58	Danio rerio	Thymidine phosphorylase	2E-041	sp|P19971|TYPH_HUMAN
Energy metabolism
Ph-40927	231	0	Ph-40927	696		N	*	SIG	34-35	26.548	8.49	22.629	6.81	ExpAA=133.95 First60=40.77 PredHel=6 Topology=i5-27o42-64i77-99o114-136i149-171o186-208i	6	57.1	19.5	23.4			0	9.5	7.8	3	.		Ph-40927	644	27	Y	23.3241	0.0412788	11.3168	0.467871	non-vertebrate eumetazoan cytochrome b partial - signalP detected - 6 predicted membrane helices	met/energy membrane	HEMIPTERA	1e-33	91.5	hypothetical protein BRAFLDRAFT_90224	1E-028	gi|260800385	31	53	88	Branchiostoma floridae	Cytochrome b reductase 1	4E-025	sp|Q6DDR3|CYBR1_XENLA
Intermediate metabolism
Ph-10044	143	0	Ph-10044	432		K	*	CYT		16.323	7.27			ExpAA=0.11 First60=0.10 PredHel=0 Topology=o	0						0	9.8	7	6.3	.		Ph-10044	1181	8	Y	133.071	0.00667415	33.436	0.223346	Riboflavin kinase	met/int	KOG	1e-30	89.5	Riboflavin kinase, putative	3E-024	gi|242018566	37	63	91	Pediculus humanus corporis	Putative riboflavin kinase	2E-024	sp|O76206|RIFK_DROME
Lipid metabolism
Ph-57198	287	0	Ph-57198	864		K	*	CYT		34.008	6.22			ExpAA=0.15 First60=0.00 PredHel=0 Topology=o	0						0	11.1	3.1	2.1	.		Ph-57198	3423	3	Y	867.808	0.000863994	48.4553	0.0418774	Phosphatidylinositol transfer protein SEC14	met/lipd	KOG	9e-25	94.9	uncharacterized protein LOC413056	2E-040	gi|571502919	31	56	41	Apis mellifera	Alpha-tocopherol transfer protein-like	1E-009	sp|Q9D3D0|TTPAL_MOUSE
Ph-61113	316	0	Ph-61113	951		T	*	CYT		36.983	6.46			ExpAA=2.59 First60=0.00 PredHel=0 Topology=o	0						1	10.1	4.1	5.1	.		Ph-61113	104937	634	Y	167.584	0.00595772	1349.57	8.04045	Phosphatidylinositol transfer protein SEC14	met/lipd	KOG	5e-28	91.1	alpha-tocopherol transfer protein-like	5E-041	gi|751201024	35	55	99	Solenopsis invicta	Clavesin-2	9E-015	sp|Q5SPP0|CLVS2_DANRE
Ph-40656	235	0	Ph-40656	705		M		CYT		27.407	9.21			ExpAA=0.39 First60=0.01 PredHel=0 Topology=o	0						0	12.8	4.3	4.3	.		Ph-40656	857	17	Y	48.282	0.0195382	14.8676	0.290825	Phosphatidylinositol transfer protein SEC14 - probable fragment	met/lipd	KOG	8e-27	61	cellular retinaldehyde binding protein	9E-072	gi|170045413	54	73	67	Culex quinquefasciatus	Clavesin-2	5E-021	sp|A6JUQ6|CLVS2_RAT
Ph-38464	313	0	Ph-38464	942		L	*	CYT		36.256	8.92			ExpAA=0.02 First60=0.00 PredHel=0 Topology=o	0						0	9.6	5.1	4.2	.		Ph-38464	2359	137	Y	17.3351	0.0572443	30.6285	1.75405	Phosphatidylinositol transfer protein SEC14	met/lipd	KOG	4e-29	81	clavesin-2 isoform X2	1E-119	gi|110749181	70	80	95	Apis mellifera	Clavesin-2	1E-023	sp|Q5SPP0|CLVS2_DANRE
Ph-31	400	0	Ph-31	1200		M		CYT		47.346	6.3			ExpAA=0.04 First60=0.00 PredHel=0 Topology=o	0						0	9.5	1.8	3.3	.	1 | 21 NDMRVKK|IV 0.542 *ProP* |	Ph-31	2430	55	Y	44.0043	0.0223101	24.767	0.552781	ecdysteroid kinase	met/lipd	HEMIPTERA	0	99.2	uncharacterized protein LOC101895777	5E-036	gi|755874922	30	48	32	Musca domestica	H repeat-associated protein YbfD	0.27	sp|P28916|YBFD_ECOLI
Ph-9094	393	0	Ph-9094	1182		V	*	CYT		46.308	7.72			ExpAA=0.17 First60=0.00 PredHel=0 Topology=o	0						0	9.9	4.1	2.5	.		Ph-9094	1921	64	Y	29.9703	0.032836	19.8773	0.653032	ecdysteroid kinase partial	met/lipd	HEMIPTERA	2e-99	100	Juvenile hormone-inducible protein	1E-024	gi|170050000	25	44	93	Culex quinquefasciatus	Uncharacterized oxidoreductase dhs-27	0.15	sp|Q11177|DHS27_CAEEL
Ph-58392	311	0	Ph-58392	933		L		CYT		36.573	7.88			ExpAA=0.02 First60=0.00 PredHel=0 Topology=o	0						0	10.3	4.2	1.9	.		Ph-58392	1390	128	Y	10.927	0.0907416	18.2214	1.65463	ecdysteroid kinase partial	met/lipd	HEMIPTERA	0	79.1	hypothetical protein AaeL_AAEL014436	2E-035	gi|157105219	33	52	38	Aedes aegypti	Uncharacterized 66.3 kDa protein in hag2 5'region	2.7	sp|P35649|YHA2_EIKCO
Ph-10772	401	0	Ph-10772	1206		W	*	CYT		47.565	5.93			ExpAA=0.17 First60=0.00 PredHel=0 Topology=o	0						1	7.2	3.7	3.2	.		Ph-10772	2115	204	Y	10.4624	0.0950688	21.4492	2.04011	ecdysteroid kinase partial	met/lipd	HEMIPTERA	0	100	hypothetical protein AND_008126	2E-043	gi|568250587	29	51	96	Anopheles darlingi	Importin beta-like protein KAP120	0.055	sp|Q02932|KA120_YEAST
Ph-1091	549	0	Ph-1091	1650		L	*	CYT		61.035	6.22			ExpAA=0.15 First60=0.01 PredHel=0 Topology=o	0						0	11.8	8	6.7	.		Ph-1091	7233	167	Y	43.6602	0.0227647	53.6146	1.22069	Esterases and lipases	met/lipd	CDD	0	101.6	venom carboxylesterase-6-like	1E-144	gi|193579936	47	63	95	Acyrthosiphon pisum	Venom carboxylesterase-6	1E-114	sp|B2D0J5|EST6_APIME
Ph-61539	502	0	Ph-61539	1509		A	*	CYT		54.961	5.99			ExpAA=22.97 First60=1.91 PredHel=0 Topology=o	0						3	13.7	8.6	5.4	.		Ph-61539	13008	472	Y	27.8886	0.0357784	105.431	3.77246	Acyl-CoA synthetase	met/lipd	KOG	0	92.5	4-coumarate--CoA ligase 1-like	4E-078	gi|642915003	36	55	94	Tribolium castaneum	Luciferin 4-monooxygenase	1E-072	sp|P13129|LUCI_LUCCR
Ph-43485	271	0	Ph-43485	813		F		CYT		30.64	8.98			ExpAA=0.16 First60=0.13 PredHel=0 Topology=o	0						0	12.5	7.7	4.8	.		Ph-43485	1533	10	Y	141.327	0.00642833	23.0622	0.148348	Pancreatic lipase-like enzymes	met/lipd	CDD	1e-84	98.5	pancreatic lipase-related protein 2-like	2E-055	gi|345488220	40	59	78	Nasonia vitripennis	Pancreatic triacylglycerol lipase	9E-039	sp|Q02157|LIPP_RABIT
Ph-61284	271	0	Ph-61284	816		I	*	CYT		31.149	5.22			ExpAA=0.02 First60=0.00 PredHel=0 Topology=o	0						0	12.2	3.7	4.4	.		Ph-61284	20999	242	Y	87.6332	0.0113637	314.744	3.57682	farnesoic acid o-methyltransferase	met/lipd	HEMIPTERA	0	99.2	uncharacterized protein LOC662961	3E-023	gi|187937187	27	48	99	Tribolium castaneum	Putative methyltransferase 235L	8E-008	sp|Q91FT7|235L_IIV6
Ph-62005	369	0	Ph-62005	1110		P	*	CYT		42.268	6.35			ExpAA=1.85 First60=0.00 PredHel=0 Topology=o	0						1	12.2	5.4	5.7	.		Ph-62005	3574	307	Y	11.7674	0.084681	39.3804	3.3357	Triglyceride lipase-cholesterol esterase	met/lipd	KOG	0	91.8	lipase 3-like	8E-091	gi|751199162	44	63	87	Solenopsis invicta	Lipase 3	8E-072	sp|O46108|LIP3_DROME
Ph-2530	395	0	Ph-2530	1188		P	*	CYT		45.904	9.04			ExpAA=0.02 First60=0.00 PredHel=0 Topology=o	0						0	9.1	5.6	5.1	.	1 | 262 LWDRNKR|LV 0.572 *ProP* |	Ph-2530	5742	7	Y	727.863	0.00120194	59.1146	0.0710646	Catalytic domain of phosphatidylinositol-specific phospholipase C X domain containing and similar protein - probable fragment	met/lipd	CDD	8e-51	101.3	PI-PLC X domain-containing protein 1-like	2E-074	gi|751204800	37	58	92	Solenopsis invicta	PI-PLC X domain-containing protein 3	6E-011	sp|Q63HM9|PLCX3_HUMAN
Ph-45775	511	0	Ph-45775	1536		S	*	CYT		58.278	8.93			ExpAA=44.55 First60=0.03 PredHel=2 Topology=o346-368i460-482o	2	8.6	73.4	18			2	9.8	5.3	5.5	.	2 | 46 ILCRSKR|GL 0.764 *ProP* | 373 LLTRNKR|FM 0.548 *ProP* |	Ph-45775	2358	222	Y	10.723	0.0928001	18.7759	1.74315	Acyl-CoA reductase - 3 predicted membrane helices	met/lipd membrane	KOG	0	112.4	putative fatty acyl-CoA reductase CG5065	1E-151	gi|193636566	50	70	97	Acyrthosiphon pisum	Putative fatty acyl-CoA reductase CG5065	1E-105	sp|A1ZAI5|FACR1_DROME
Ph-38702	245	0	Ph-38702	738		E	*	BL	31-32	29.453	9.23	25.977	9.2	ExpAA=123.64 First60=36.65 PredHel=6 Topology=i13-35o45-67i127-149o153-175i184-206o221-240i	6	52.7	11.8	35.5			1	12.2	2.4	2.9	.		Ph-38702	4486	16	Y	267.601	0.00351631	74.3449	0.261478	fatty acyl-coa elongase/polyunsaturated fatty acid specific elongation enzyme partial - 6 predicted membrane helices	met/lipd membrane	HEMIPTERA	0	98.3	elongation of very long chain fatty acids protein 4-like	5E-044	gi|328722384	39	57	92	Acyrthosiphon pisum	Elongation of very long chain fatty acids protein 7	1E-038	sp|A1L3X0|ELOV7_HUMAN
Ph-55935	257	0	Ph-55935	774		D	*	BL/ANC		30.808	9.35			ExpAA=143.32 First60=37.09 PredHel=6 Topology=i12-34o44-66i128-150o154-176i185-207o222-244i	6	51.4	11.3	37.4			0	13.2	2.3	3.1	.		Ph-55935	3091	58	Y	53.128	0.0184975	48.8435	0.903772	fatty acyl-coa elongase/polyunsaturated fatty acid specific elongation enzyme partial - 6 predicted membrane helices	met/lipd membrane	HEMIPTERA	0	100	uncharacterized protein LOC100167113	9E-041	gi|648216012	37	52	90	Acyrthosiphon pisum	Elongation of very long chain fatty acids protein 7	8E-034	sp|A1L3X0|ELOV7_HUMAN
Ph-55341	315	0	Ph-55341	948		T	*	CYT		37.008	8.84			ExpAA=137.47 First60=22.92 PredHel=7 Topology=o27-49i61-83o108-130i137-156o166-188i200-219o229-251i	7	47	22.9	30.2			0	11.7	5.7	4.8	.		Ph-55341	22074	825	Y	27.1005	0.0368533	284.788	10.4958	Fatty acyl-CoA elongase/Polyunsaturated fatty acid specific elongation enzyme - 7 predicted membrane helices	met/lipd membrane	KOG	3e-74	94.8	elongation of very long chain fatty acids protein AAEL008004	1E-133	gi|751216303	70	78	98	Solenopsis invicta	Elongation of very long chain fatty acids protein AAEL008004	1E-104	sp|Q1HRV8|ELVL1_AEDAE
15-hydroxyprostaglandin dehydrogenase
Ph-62603	260	0	Ph-62603	783		E	*	CYT		28.261	8.86			ExpAA=0.32 First60=0.15 PredHel=0 Topology=o	0						0	13.8	9.2	2.7	.		Ph-62603	26266	13	Y	1902.58	0.000488041	410.28	0.200241	15-hydroxyprostaglandin dehydrogenase	met/lipd	KOG	9e-46	93.4	15-hydroxyprostaglandin dehydrogenase	6E-050	gi|751200365	42	61	101	Solenopsis invicta	15-hydroxyprostaglandin dehydrogenase	7E-039	sp|Q8VCC1|PGDH_MOUSE
Ph-62605	237	1.26582	Ph-62605	711		K		CYT		25.904	8.45			ExpAA=0.15 First60=0.00 PredHel=0 Topology=o	0						2	12.2	8	3.8	.		Ph-62605	13935	8	Y	1570.15	0.000566077	239.71	0.135704	15-hydroxyprostaglandin dehydrogenase - probable fragment	met/lipd	KOG	9e-36	77	15-hydroxyprostaglandin dehydrogenase	3E-035	gi|751200365	37	59	83	Solenopsis invicta	15-hydroxyprostaglandin dehydrogenase	6E-027	sp|Q8VCC1|PGDH_MOUSE
Ph-62604	261	0	Ph-62604	786		E	*	CYT		28.525	8.53			ExpAA=0.07 First60=0.06 PredHel=0 Topology=o	0						0	11.9	9.2	1.9	.		Ph-62604	9231	27	Y	334.324	0.00288397	143.64	0.414298	15-hydroxyprostaglandin dehydrogenase	met/lipd	KOG	3e-46	93.8	15-hydroxyprostaglandin dehydrogenase	7E-050	gi|751200365	42	60	100	Solenopsis invicta	15-hydroxyprostaglandin dehydrogenase	3E-040	sp|Q8MJY8|PGDH_MACFA
Ph-62602	292	3.08219	Ph-62602	876	Y	M		CYT		30.513	8.81			ExpAA=0.36 First60=0.32 PredHel=0 Topology=o	0						0	12	9.6	2.1	.		Ph-62602	15898	54	Y	293.127	0.00334925	221.966	0.743467	15-hydroxyprostaglandin dehydrogenase	met/lipd	KOG	4e-46	93.8	15-hydroxyprostaglandin dehydrogenase	7E-049	gi|571551810	39	60	101	Apis mellifera	15-hydroxyprostaglandin dehydrogenase	2E-041	sp|Q8MJY8|PGDH_MACFA
Nuclear Regulation
PhSigP-10230_FR3_1-68	66	0	PhSigP-10230_FR3_1-68	201		M	*	SIG	27-28	7.753	8.96	4.549	9.19	ExpAA=8.27 First60=8.27 PredHel=0 Topology=o	0						0	15.2	1.5	3	.		PhSigP-10230_FR3_1-68	130	10	Y	11.9847	0.0752752	7.91035	0.600034	rna-directed dna polymerase from mobile element jockey-like protein partial - signalP detected	nr	HEMIPTERA	8e-15	25.3	uncharacterized protein LOC105194286	2E-009	gi|751209574	50	71	8	Solenopsis invicta	Stationary phase-inducible protein CsiE	3.4	sp|P54901|CSIE_ECOLI
Ph-60185	402	0.497512	Ph-60185	1209		M	*	SIG	18-19	43.117	5.58	41.318	5.58	ExpAA=3.02 First60=2.38 PredHel=0 Topology=o	0						2	11.9	8.2	7.7	.		Ph-60185	22926	469	Y	49.466	0.020172	231.926	4.67863	Histone-lysine N-methyltransferase 2D - signalP detected	nr	SWISSP	3e-11	3.6	uncharacterized protein LOC658244	3E-014	gi|642921686	31	43	64	Tribolium castaneum	Zinc finger protein 853	1E-012	sp|P0CG23|ZN853_HUMAN
Protein export and modification
Ph-37846	361	0	Ph-37846	1086		K	*	SIG	25-26	39.737	8.48	36.994	7.67	ExpAA=174.77 First60=39.81 PredHel=8 Topology=i7-29o44-66i144-166o216-238i245-264o270-292i305-327o332-354i	8	47.9	21.1	31			0	15.8	6.4	4.4	.		Ph-37846	1631	46	Y	35.1911	0.0277946	18.3684	0.510858	synaptic vesicle glycoprotein 2B - probable fragment - signalP detected - 8 predicted membrane helices	pe membrane	NR-LIGHT	0	66	synaptic vesicle glycoprotein 2B	1E-141	gi|752875172	66	81	66	Camponotus floridanus	Synaptic vesicle glycoprotein 2A	7E-022	sp|Q02563|SV2A_RAT
Ph-17448	192	0	Ph-17448	579		K	*	CYT		21.384	9.64			ExpAA=86.84 First60=34.56 PredHel=4 Topology=i16-38o42-64i76-98o155-177i	4	45.8	31.8	22.4			0	20.3	4.7	2.1	.		Ph-17448	483	1	Y	244.903	0.00203741	10.2027	0.0208302	Predicted endoplasmic reticulum membrane protein Lec35/MPDU1 involved in monosaccharide-P-dolichol utilization - probable fragment - 4 predicted membrane helices	pm membrane	KOG	2e-24	76.9	mannose-P-dolichol utilization defect 1 protein homolog	2E-035	gi|751209482	41	62	76	Solenopsis invicta	Mannose-P-dolichol utilization defect 1 protein homolog	2E-031	sp|Q9VMW8|MPU1_DROME
Salivary ubiquitin
Ph-3631	485	0	Ph-3631	1458		I	*	CYT		55.37	5.43			ExpAA=1.51 First60=0.01 PredHel=0 Topology=o	0						0	10.7	5.2	6.2	.		Ph-3631	3581	31	Y	113.483	0.00853414	30.0397	0.256434	probable E3 ubiquitin-protein ligase HECTD2 - probable fragment	prot	NR-LIGHT	0	62.2	conserved hypothetical protein	0.0	gi|242021369	80	90	76	Pediculus humanus corporis	Probable E3 ubiquitin-protein ligase HECTD2	1E-179	sp|Q8CDU6|HECD2_MOUSE
Protein synthesis machinery
PhSigP-62745_FR6_1-235	227	0	PhSigP-62745_FR6_1-235	684		M	*	SIG	18-19	25.598	5.45	23.723	5.45	ExpAA=9.43 First60=9.30 PredHel=0 Topology=o	0						0	11.9	7.9	1.8	.		PhSigP-62745_FR6_1-235	61508	9	Y	6237.47	0.000144287	1099.83	0.158693	Orotidine 5'-phosphate decarboxylase - signalP detected	ps	HEMIPTERA	1e-58	100.9	uncharacterized protein LOC100679065	1E-013	gi|345481008	26	48	45	Nasonia vitripennis	Mite allergen Lep d 7	1E-004	sp|Q9U1G2|ALL7_LEPDS
PhSigP-62746_FR6_1-236	227	0	PhSigP-62746_FR6_1-236	684		M	*	SIG	18-19	25.855	6.37	23.881	6.22	ExpAA=7.77 First60=7.77 PredHel=0 Topology=o	0						0	10.6	7	1.8	.		PhSigP-62746_FR6_1-236	64701	15	Y	4100.79	0.000228611	1156.92	0.264489	Orotidine 5'-phosphate decarboxylase - signalP detected	ps	HEMIPTERA	1e-58	90	uncharacterized protein LOC100679065	4E-012	gi|345481008	27	48	45	Nasonia vitripennis	Mite allergen Lep d 7	1E-005	sp|Q9U1G2|ALL7_LEPDS
Ph-62345	194	0	Ph-62345	585		W	*	CYT		22.114	5.97			ExpAA=0.00 First60=0.00 PredHel=0 Topology=o	0						2	11.3	4.1	6.7	.		Ph-62345	56508	3081	Y	18.5932	0.0537647	1181.41	63.5196	peroxiredoxin posttranslational modification	ps	HEMIPTERA	0	87.3	peroxiredoxin-6-like	5E-083	gi|751209017	76	89	87	Solenopsis invicta	Peroxiredoxin-6	1E-053	sp|Q5ZJF4|PRDX6_CHICK
PhSigP-52180_FR5_1-443	437	0	PhSigP-52180_FR5_1-443	1314		M	*	SIG	30-31	49.467	6.5	46.385	6.24	ExpAA=21.49 First60=21.45 PredHel=1 Topology=i7-29o	1	5	93.4	1.6		408	0	14.2	3.9	3.7	.		PhSigP-52180_FR5_1-443	3130	122	Y	25.8057	0.0384238	29.1338	1.11979	Ribosomal protein S12 methylthiotransferase RimO - signalP detected	ps	HEMIPTERA	6e-37	92.4	uncharacterized protein LOC100160431 isoform X2	2E-019	gi|328710851	24	45	47	Acyrthosiphon pisum	E3 ubiquitin-protein ligase RNF34	5E-004	sp|Q5NVC7|RNF34_PONAB
Transporters
Ph-52918	471	0	Ph-52918	1416		M	*	CYT		52.146	8.48			ExpAA=252.28 First60=15.26 PredHel=11 Topology=o60-82i89-111o115-137i144-166o170-192i259-281o296-315i322-344o357-379i386-408o423-445i	11	50.7	23.6	25.7			0	15.1	7.9	4.7	.		Ph-52918	2171	12	Y	169.353	0.0054481	18.7519	0.102209	facilitated trehalose transporter	tr	REPBASE-RPS	1e-81	40	facilitated trehalose transporter Tret1-like	1E-086	gi|571563280	36	62	93	Apis mellifera	Facilitated trehalose transporter Tret1	6E-062	sp|B4MYA4|TRET1_DROWI
PhSigP-46919_FR1_1-74	65	0	PhSigP-46919_FR1_1-74	201		M		SIG	22-23	7.06	9.18	4.754	9.18	ExpAA=39.19 First60=39.12 PredHel=2 Topology=i7-24o34-56i	2	60	15.4	24.6		9	0	26.2	4.6	3.1	.		PhSigP-46919_FR1_1-74	844	20	Y	40.7568	0.0233398	51.3564	1.20007	transporter major facilitator superfamily - signalP detected - 2 predicted membrane helices	tr membrane	HEMIPTERA	2e-17	13.8	facilitated trehalose transporter Tret1-like	0.030	gi|512931575	38	59	12	Bombyx mori	Sugar transporter ERD6-like 6	0.11	sp|Q9FRL3|ERDL6_ARATH
PhSigP-45312_FR5_1-325	320	0	PhSigP-45312_FR5_1-325	963		M	*	SIG	21-22	36.67	8.64	34.202	8.61	ExpAA=0.36 First60=0.32 PredHel=0 Topology=o	0						0	16.3	4.4	3.8	.		PhSigP-45312_FR5_1-325	15957	214	Y	75.2644	0.0132239	202.662	2.68015	carbonic anhydrase-like protein - signalP detected	tr	HEMIPTERA	0	102.8	carbonic anhydrase	4E-028	gi|568254407	33	46	80	Anopheles darlingi	Putative carbonic anhydrase 5	5E-024	sp|Q10462|CAH5_CAEEL
PhSigP-58526	169	0	PhSigP-58526	169		M		SIG	-1	18.433	6.81			ExpAA=91.08 First60=31.36 PredHel=4 Topology=o24-46i58-79o94-111i123-145o	4	48.5	37.3	14.2			1	20.7	6.5	2.4	.		PhSigP-58526	236	0	Y	239.325	0	17.0794	0	transporter major facilitator superfamily partial - probable fragment - signalP detected - 5 predicted membrane helices	tr membrane	HEMIPTERA	2e-79	37.8	facilitated trehalose transporter Tret1-like	3E-022	gi|328715719	36	57	33	Acyrthosiphon pisum	Facilitated trehalose transporter Tret1	3E-016	sp|B4MYA4|TRET1_DROWI
PhSigP-59485	209	0	PhSigP-59485	209		M		SIG	23-24	22.982	8.56	20.477	8.04	ExpAA=128.14 First60=39.10 PredHel=6 Topology=i2-24o39-58i67-89o99-119i140-162o166-188i	6	60.8	13.9	25.4			2	17.2	5.7	3.3	.		PhSigP-59485	733	3	Y	185.832	0.0040304	42.8949	0.17312	transporter major facilitator superfamily - probable fragment - signalP detected - 6 predicted membrane helices	tr membrane	HEMIPTERA	6e-76	46	sugar transporter	2E-024	gi|157131262	33	56	50	Aedes aegypti	Probable metabolite transport protein CsbC	3E-016	sp|P46333|CSBC_BACSU
PhSigP-8489_FR5_1-92	85	0	PhSigP-8489_FR5_1-92	261		M		SIG	19-20	9.336	8.93	7.212	9.4	ExpAA=62.53 First60=41.08 PredHel=3 Topology=o4-23i36-58o62-84i	3	74.1	9.4	16.5			1	14.1	7.1	3.5	.		PhSigP-8489_FR5_1-92	449	3	Y	113.832	0.00657404	21.0404	0.138629	transporter major facilitator superfamily - probable fragment - signalP detected - 3 predicted membrane helices	tr membrane	HEMIPTERA	4e-28	18.7	sugar transporter	3E-005	gi|157167972	27	51	18	Aedes aegypti	Putative metabolite transport protein YfiG	3E-004	sp|P54723|YFIG_BACSU
PhSigP-57351	142	0	PhSigP-57351	426		M		SIG	23-24	15.947	9.02	13.449	9.16	ExpAA=85.03 First60=39.76 PredHel=4 Topology=i7-29o34-56i68-90o118-140i	4	62	23.2	14.8			1	19	5.6	3.5	.		PhSigP-57351	1163	21	Y	53.6085	0.0177906	33.3902	0.594541	transporter major facilitator superfamily - probable fragment - signalP detected - 4 predicted membrane helices	tr membrane	HEMIPTERA	7e-55	31	AGAP007856-PA	6E-013	gi|158297398	31	51	30	Anopheles gambiae str. PEST	Inositol transporter 1	2E-007	sp|Q8VZR6|INT1_ARATH
PhSigP-5131_FR3_28-511	478	0	PhSigP-5131_FR3_28-511	1437		M	*	SIG	31-32	52.207	8.56	48.74	8.27	ExpAA=245.36 First60=23.13 PredHel=11 Topology=i13-35o78-100i107-126o136-158i171-193o198-220i305-327o342-361i368-385o400-422i434-456o	11	48.3	23	28.7			0	14.4	11.1	5.2	.		PhSigP-5131_FR3_28-511	3199	58	Y	54.9843	0.0178732	27.2274	0.486792	Permease of the major facilitator superfamily - signalP detected - 12 predicted membrane helices	tr membrane	KOG	0	101	putative inorganic phosphate cotransporter	1E-143	gi|193643337	53	70	95	Acyrthosiphon pisum	Putative inorganic phosphate cotransporter	1E-101	sp|O61369|PICO_DROAN
Ph-58503	571	0	Ph-58503	1716		W	*	SIG	18-19	62.749	8.68	60.825	8.78	ExpAA=285.17 First60=36.75 PredHel=13 Topology=o4-23i43-65o75-97i118-138o153-175i182-204o231-253i273-295o323-345i373-395o405-424i431-453o507-529i	13	48.7	25.9	25.4			0	15.9	7.7	3.5	.		Ph-58503	16024	18	Y	855.252	0.00110764	114.209	0.126511	sodium-coupled monocarboxylate transporter 1-like - signalP detected - 13 predicted membrane helices	tr membrane	NR-LIGHT	0	90.8	sodium-coupled monocarboxylate transporter 1-like	1E-103	gi|512921401	36	55	91	Bombyx mori	Sodium/iodide cotransporter	4E-073	sp|Q63008|SC5A5_RAT
PhSigP-62742_FR6_4-550	513	0	PhSigP-62742_FR6_4-550	1545		M		SIG	26-27	56.681	8.72	53.649	8.93	ExpAA=265.33 First60=32.38 PredHel=12 Topology=o7-29i49-71o81-103i123-145o155-177i190-209o239-261i281-303o338-360i381-400o410-432i439-461o	12	50.3	30	19.7			0	17.2	7.4	2.9	.		PhSigP-62742_FR6_4-550	5877	86	Y	68.5035	0.0144275	46.5238	0.671339	sodium/solute symporter partial - signalP detected - 13 predicted membrane helices	tr membrane	HEMIPTERA	0	93.5	sodium-coupled monocarboxylate transporter 1-like isoform X1	2E-091	gi|752894173	34	59	86	Camponotus floridanus	Sodium-dependent multivitamin transporter	6E-068	sp|Q9Y289|SC5A6_HUMAN
Ph-55143	591	0	Ph-55143	1776		F	*	SIG	18-19	64.487	8.18	62.46	8.36	ExpAA=287.85 First60=37.66 PredHel=13 Topology=o4-26i46-68o78-100i121-143o153-175i182-204o231-250i271-293o331-353i373-395o400-422i435-457o511-533i	13	47.9	25	27.1			0	13.2	9	4.4	.		Ph-55143	4347	69	Y	62.975	0.0156489	29.9361	0.468574	sodium-coupled monocarboxylate transporter 1-like - signalP detected - 13 predicted membrane helices	tr membrane	NR-LIGHT	0	92.2	sodium-coupled monocarboxylate transporter 1-like	1E-129	gi|512921401	42	62	92	Bombyx mori	Sodium-coupled monocarboxylate transporter 1	5E-096	sp|Q8N695|SC5A8_HUMAN
PhSigP-56361_FR2_1-207	204	0	PhSigP-56361_FR2_1-207	618		M		SIG	25-26	23.026	6.24	20.296	5.41	ExpAA=118.78 First60=31.47 PredHel=6 Topology=i12-34o49-71i78-97o103-125i137-154o164-183i	6	59.3	15.2	25.5			1	17.6	4.4	4.4	.		PhSigP-56361_FR2_1-207	1176	31	Y	37.2678	0.0259722	23.2738	0.604986	transporter major facilitator superfamily - signalP detected - 6 predicted membrane helices	tr membrane	HEMIPTERA	2e-75	44.4	facilitated trehalose transporter Tret1-like	9E-028	gi|328699079	33	52	42	Acyrthosiphon pisum	Facilitated trehalose transporter Tret1	1E-013	sp|B4LPX5|TRET1_DROVI
PhSigP-48947	153	0	PhSigP-48947	461		M		BL	20-21	16.867	7.75	14.657	6.92	ExpAA=82.89 First60=23.13 PredHel=4 Topology=o30-52i59-78o88-110i117-136o	4	53.6	37.3	9.2			0	18.3	7.2	3.3	.		PhSigP-48947	1197	48	Y	24.7728	0.0395101	31.7572	1.25578	transporter major facilitator superfamily - 5 predicted membrane helices	tr membrane	HEMIPTERA	1e-50	33.2	facilitated trehalose transporter Tret1-like	5E-015	gi|328699079	34	51	30	Acyrthosiphon pisum	Arabinose-proton symporter	9E-011	sp|P0AE24|ARAE_ECOLI
PhSigP-62775	247	0	PhSigP-62775	247		M	*	BL	29-30	26.824	5.24	24.065	5.48	ExpAA=108.25 First60=25.71 PredHel=5 Topology=i5-27o54-76i88-110o115-137i186-208o	5	44.5	28.7	26.7			0	13.8	8.9	6.1	.		PhSigP-62775	1465	26	Y	55.0238	0.0174889	72.5419	1.26955	Sodium-coupled monocarboxylate transporter 2 partial - probable fragment - 6 predicted membrane helices	tr membrane	HEMIPTERA	2e-67	41.3	sodium-coupled monocarboxylate transporter 1-like isoform X2	8E-058	gi|642922362	52	71	49	Tribolium castaneum	Sodium-coupled monocarboxylate transporter 1	2E-031	sp|Q7SYH5|SC5A8_XENLA
PhSigP-41396_FR2_1-267	205	0	PhSigP-41396_FR2_1-267	621		M		SIG	20-21	22.61	6.94	20.4	7.06	ExpAA=113.37 First60=37.16 PredHel=5 Topology=i7-29o44-65i104-126o141-163i175-197o	5	53.2	18.5	28.3			0	15.6	7.3	2.9	.		PhSigP-41396_FR2_1-267	1823	14	Y	123.246	0.00756879	35.904	0.271899	inorganic phosphate cotransporter - probable fragment - signalP detected - 6 predicted membrane helices	tr membrane	NR-LIGHT	1e-49	39.5	putative inorganic phosphate cotransporter	1E-049	gi|752878003	44	66	40	Camponotus floridanus	Putative inorganic phosphate cotransporter	3E-035	sp|O61369|PICO_DROAN
Ph-16095	282	0	Ph-16095	849		T	*	ANC		32.901	6.23	28.97	5.61	ExpAA=22.88 First60=22.84 PredHel=1 Topology=i13-35o	1	7.8	87.6	4.6		247	0	9.9	5	7.1	.		Ph-16095	4275	353	Y	12.2464	0.0814068	61.5853	5.01463	sodium/potassium-transporting ATPase subunit beta-2 - Membrane anchor detected	tr membrAnchor	NR-LIGHT	0	87	sodium/potassium-transporting ATPase subunit beta-2	1E-103	gi|752882654	64	77	87	Camponotus floridanus	Sodium/potassium-transporting ATPase subunit beta-2	6E-094	sp|Q24048|ATPB2_DROME
PhSigP-62127	134	0	PhSigP-62127	134		M		SIG	29-30	15.066	6.07	11.758	6.09	ExpAA=54.59 First60=41.65 PredHel=2 Topology=i12-34o38-60i	2	32.8	3	64.2		74	0	7.5	9	6	.		PhSigP-62127	220	13	Y	15.9357	0.0580062	20.0801	1.17007	the eye pigment precursor transporter partial - probable fragment - signalP detected - 2 predicted membrane helices	tr membrane	HEMIPTERA	2e-69	21	ABC transporter, putative	1E-031	gi|242008016	48	68	19	Pediculus humanus corporis	ATP-binding cassette sub-family G member 1	2E-015	sp|P45844|ABCG1_HUMAN
PhSigP-38651_FR3_1-91	86	0	PhSigP-38651_FR3_1-91	264		M		SIG	21-22	9.598	9.18	7.27	9.05	ExpAA=37.59 First60=30.64 PredHel=2 Topology=i12-34o49-71i	2	51.2	17.4	31.4		15	2	22.1	4.7	7	.		PhSigP-38651_FR3_1-91	540	1	Y	273.804	0.00182275	25.0172	0.0456844	transporter major facilitator superfamily - signalP detected - 2 predicted membrane helices	tr membrane	HEMIPTERA	3e-29	18.2	solute carrier family 2	1E-005	gi|170058646	32	53	20	Culex quinquefasciatus	Uncharacterized membrane protein YJR124C	1.2	sp|P47159|YJ94_YEAST
Ph-2194	521	0	Ph-2194	1566		M	*	CYT		56.864	6.79			ExpAA=262.30 First60=0.00 PredHel=12 Topology=i83-105o120-139i146-168o183-205i212-234o244-266i278-300o324-346i351-373o388-410i422-439o454-476i	12	49.1	18	32.8			1	16.7	8.8	4.8	.	1 | 33 LLARRLR|SK 0.548 *ProP* |	Ph-2194	3990	6	Y	578.031	0.00148249	31.1623	0.0462095	MFS-type transporter SLC18B1-like - 12 predicted membrane helices	tr membrane	NR-LIGHT	0	78.2	MFS-type transporter SLC18B1-like	1E-135	gi|642923183	52	72	78	Tribolium castaneum	MFS-type transporter SLC18B1	1E-077	sp|Q6NT16|S18B1_HUMAN
PhSigP-7488	66	0	PhSigP-7488	199		M		SIG	19-20	7.589	6.5	5.435	5.38	ExpAA=39.44 First60=35.69 PredHel=2 Topology=i2-24o44-64i	2	63.6	30.3	6.1	1	2	0	21.2	3	.	.		PhSigP-7488	651	1	Y	330.086	0.00151243	40.0107	0.0606064	inorganic phosphate cotransporter - signalP detected - 2 predicted membrane helices	tr membrane	HEMIPTERA	1e-11	25.1	putative inorganic phosphate cotransporter	7E-007	gi|557753647	45	64	12	Musca domestica	Vesicular glutamate transporter 1	0.18	sp|Q9P2U7|VGLU1_HUMAN
PhSigP-39335	149	0	PhSigP-39335	448		M		SIG	26-27	16.643	7.61	13.722	6.99	ExpAA=89.19 First60=38.62 PredHel=4 Topology=o10-30i37-59o97-119i126-148o	4	57.7	32.9	9.4			0	10.7	8.1	6	.		PhSigP-39335	661	45	Y	14.572	0.0670313	18.0456	1.21145	facilitated trehalose transporter tret1-like protein partial - probable fragment - signalP detected - 5 predicted membrane helices	tr membrane	HEMIPTERA	7e-84	30	conserved hypothetical protein	6E-038	gi|242020658	46	69	27	Pediculus humanus corporis	Facilitated trehalose transporter Tret1	8E-020	sp|A9ZSY2|TRET1_APILI
Ph-48397	314	0	Ph-48397	945		R	*	BL	30-31	33.591	5.99	30.502	5.81	ExpAA=168.02 First60=26.02 PredHel=8 Topology=o15-37i58-77o97-116i165-187o191-213i226-248o263-282i291-313o	8	53.2	17.5	29.3			0	11.5	9.2	1.9	.		Ph-48397	1688	12	Y	131.676	0.00700608	21.8469	0.153151	fe2+/zn2+ regulated transporter - 9 predicted membrane helices	tr membrane	HEMIPTERA	0	97.2	zinc transporter ZIP1-like isoform X2	1E-052	gi|751236955	37	56	76	Solenopsis invicta	Zinc transporter ZIP3	7E-030	sp|Q5E960|S39A3_BOVIN
Ph-43106	390	0	Ph-43106	1173		L	*	SIG	18-19	42.589	7.13	40.678	7.15	ExpAA=170.12 First60=21.04 PredHel=8 Topology=o6-28i92-114o124-146i159-176o248-270i291-313o323-345i358-380o	8	43.8	27.7	28.5			0	15.9	7.9	3.1	.		Ph-43106	5809	8	Y	654.539	0.0013578	60.5692	0.0822553	zinc transporter - signalP detected - 9 predicted membrane helices	tr membrane	KOG	5e-57	77.2	zinc transporter ZIP8-like	1E-080	gi|328716618	44	64	85	Acyrthosiphon pisum	Zinc transporter ZIP8	3E-060	sp|Q5FVQ0|S39A8_RAT
Ph-61301	1027	0	Ph-61301	3084		Y	*	CYT		113.794	8.03			ExpAA=268.66 First60=0.00 PredHel=12 Topology=o89-111i124-146o172-194i215-234o238-260i333-355o397-419i453-475o479-501i508-527o531-548i853-875o	12	24.6	31.3	44.1			2	13.6	7.4	4.2	0.3		Ph-61301	25836	599	Y	43.6667	0.0228617	102.461	2.34253	K-Cl cotransporter - 13 predicted membrane helices	tr membrane	CDD	0	76	sodium-potassium-chloride cotransporter, putative	0.0	gi|242017134	60	75	97	Pediculus humanus corporis	Bumetanide-sensitive sodium-(potassium)-chloride cotransporter	0.0	sp|Q25479|NKCL_MANSE
Ph-62438	262	0	Ph-62438	789		I	*	CYT		28.379	6.05			ExpAA=136.69 First60=18.70 PredHel=6 Topology=i42-64o74-96i117-139o159-181i193-215o235-257i	6	50.4	19.1	30.5			1	14.1	6.9	5.7	.		Ph-62438	9099	205	Y	44.7923	0.0222145	141.047	3.13364	aquaporin major intrinsic protein family partial - 6 predicted membrane helices	tr membrane	HEMIPTERA	0	100	MIP variant B	1E-119	gi|359744667	77	87	95	Rhodnius prolixus	Aquaporin AQPAe.a	3E-035	sp|Q9NHW7|AQP_AEDAE
PhSigP-35777	110	0	PhSigP-35777	330		M		SIG	17-18	12.089	5.45	10.142	5.46	ExpAA=47.54 First60=33.99 PredHel=2 Topology=i21-43o53-75i	2	40	9.1	50.9			0	13.6	8.2	2.7	.		PhSigP-35777	1637	13	Y	118.576	0.00782623	60.6713	0.475118	Sodium-coupled monocarboxylate transporter 2 partial - probable fragment - signalP detected - 2 predicted membrane helices	tr membrane	HEMIPTERA	6e-42	19.6	sodium-coupled monocarboxylate transporter 2-like isoform X2	1E-033	gi|571577901	57	78	18	Apis mellifera	Sodium-coupled monocarboxylate transporter 1	5E-023	sp|Q8N695|SC5A8_HUMAN
Ph-3532	632	0	Ph-3532	1899		D	*	CYT		69.89	7.74			ExpAA=252.51 First60=23.72 PredHel=11 Topology=i23-45o60-82i89-111o150-172i193-215o235-257i296-318o333-355i481-503o518-540i567-589o	11	38.3	23.3	38.4			1	16	7.6	3.8	.		Ph-3532	5207	348	Y	15.13	0.0658918	33.536	2.21017	Organic anion transporter - probable fragment - 12 predicted membrane helices	tr membrane	KOG	0	86.9	solute carrier organic anion transporter family member 4C1-like isoform X1	1E-178	gi|641663511	46	66	96	Acyrthosiphon pisum	Solute carrier organic anion transporter family member 4C1	2E-072	sp|Q6ZQN7|SO4C1_HUMAN
PhSigP-769	207	0	PhSigP-769	207		M		SIG	27-28	22.955	5.12	19.72	5.08	ExpAA=51.68 First60=41.38 PredHel=2 Topology=i5-22o37-59i	2	18.8	7.2	73.9		148	0	18.4	7.7	2.9	.		PhSigP-769	711	26	Y	26.7044	0.0360095	42.0095	1.51487	solute carrier organic anion transporter family member 4C1-like isoform X1 - probable fragment - signalP detected - 2 predicted membrane helices	tr membrane	HEMIPTERA	2e-68	32	solute carrier organic anion transporter family member 4C1-like isoform X1	3E-067	gi|641663511	54	74	32	Acyrthosiphon pisum	Solute carrier organic anion transporter family member 2B1	6E-020	sp|O94956|SO2B1_HUMAN
Ph-59587	554	0	Ph-59587	1665		G	*	CYT		62.589	5.95			ExpAA=245.42 First60=13.82 PredHel=11 Topology=o41-63i75-94o151-170i177-199o224-246i267-289o332-354i384-401o416-438i450-472o482-504i	11	41.7	34.5	23.8			0	12.1	6.9	3.1	.		Ph-59587	4734	106	Y	44.8664	0.0220754	34.7746	0.767827	Mn2+ and Fe2+ transporters of the NRAMP family - 11 predicted membrane helices	tr membrane	KOG	0	94.2	protein Malvolio isoform X4	1E-172	gi|557777191	57	76	86	Musca domestica	Protein Malvolio	1E-165	sp|P49283|MVL_DROME
Ph-47737	299	0	Ph-47737	900		Y	*	BL	126-127	33.834	9.03	20.091	8.61	ExpAA=132.03 First60=31.63 PredHel=6 Topology=i21-43o53-72i113-135o150-172i185-207o217-239i	6	43.1	11.7	45.2			0	12	3.3	5.7	.		Ph-47737	1415	48	Y	29.2844	0.0334273	19.2292	0.643236	organic solute transporter alpha-like protein - probable fragment - 6 predicted membrane helices	tr membrane	HEMIPTERA	0	80.8	organic solute transporter alpha-like protein	5E-092	gi|328703747	62	77	62	Acyrthosiphon pisum	Organic solute transporter alpha-like protein	6E-026	sp|Q9VVV2|OSTA_DROME
PhSigP-61589_FR4_38-448	407	0	PhSigP-61589_FR4_38-448	1224		M	*	SIG	35-36	46.066	8.86	42.136	8.8	ExpAA=93.13 First60=23.67 PredHel=4 Topology=i7-29o84-106i118-140o178-200i	4	21.6	22.9	55.5			14	16.5	3.7	6.9	.		PhSigP-61589_FR4_38-448	6165	67	Y	91.9392	0.0107151	61.6027	0.660184	nucleoside transporter - signalP detected - 4 predicted membrane helices	tr membrane	HEMIPTERA	0	100	uncharacterized protein LOC101449098 isoform X1	6E-015	gi|498970792	22	39	98	Ceratitis capitata	Probable tRNA sulfurtransferase	0.47	sp|B7GGQ4|THII_ANOFW
Ph-28843	848	0	Ph-28843	2547		K	*	CYT		94.411	6.2			ExpAA=246.50 First60=17.68 PredHel=12 Topology=i44-66o76-98i107-124o388-410i431-448o463-485i505-527o537-559i566-588o608-630i637-656o661-683i	12	29.6	38.2	32.2			2	13.8	7	5.8	.		Ph-28843	8692	182	Y	48.1665	0.0206455	41.7387	0.861815	Predicted transporter - probable fragment - 12 predicted membrane helices	tr membrane	KOG	6e-38	53	uncharacterized protein LOC100167407	0.0	gi|328698245	61	75	96	Acyrthosiphon pisum	Major facilitator superfamily domain-containing protein 6-A	2E-025	sp|Q1LUQ4|MFD6A_DANRE
Ph-36871	725	0	Ph-36871	2178		L	*	CYT		81.816	9.36			ExpAA=110.36 First60=12.63 PredHel=5 Topology=i48-70o80-102i123-145o155-177i189-211o	5	15.2	73.7	11.2			4	16.6	5.4	5	.		Ph-36871	2915	148	Y	19.8394	0.0500493	16.3693	0.81955	Open rectifier potassium channel protein 1 - probable fragment - 6 predicted membrane helices	tr membrane	HEMIPTERA	0	97.9	open rectifier potassium channel protein 1	1E-085	gi|645008132	33	47	66	Nasonia vitripennis	Open rectifier potassium channel protein 1	2E-079	sp|Q94526|ORK1_DROME
Ph-2072	85	0	Ph-2072	258		M	*	ANC		9.567	8.8	7.45	8.86	ExpAA=43.69 First60=43.66 PredHel=2 Topology=o5-27i34-56o	2	51.8	40	8.2		29	0	5.9	7.1	7.1	.		Ph-2072	1891	29	Y	63.9215	0.0151147	89.6438	1.35566	vacuolar h+-atpase v0 sector - 3 predicted membrane helices - Membrane anchor detected	tr membrane membrAnchor	HEMIPTERA	6e-39	100	V-type proton ATPase subunit e 2-like	7E-023	gi|66524947	56	73	90	Apis mellifera	V-type proton ATPase subunit e 1	4E-020	sp|P81103|VA0E1_BOVIN
Transcription Factors
Ph-4440	219	0	Ph-4440	660		E	*	CYT		24.853	9.62			ExpAA=0.00 First60=0.00 PredHel=0 Topology=o	0						10	16	6.8	9.6	.	2 | 102 HKKRKRR|VL 0.760 *ProP* | 121 RRFRQQR|YL 0.525 *ProP* |	Ph-4440	1350	4	Y	273.804	0.00291963	25.0172	0.073095	Transcription factor tinman/NKX2-3 contains HOX domain - probable fragment	tf	KOG	2e-44	57	homeobox protein Nkx-2.2 isoform X2	5E-050	gi|642921550	50	60	84	Tribolium castaneum	Homeobox protein vnd	9E-038	sp|P22808|VND_DROME
Ph-18654	253	0	Ph-18654	759		M		CYT		28.498	9.63			ExpAA=0.11 First60=0.02 PredHel=0 Topology=o	0						4	21.3	5.9	5.5	.	1 | 229 YLRRQKR|FK 0.760 *ProP* |	Ph-18654	369	6	Y	53.457	0.0159909	5.94611	0.0953413	Forkhead/HNF-3-related transcription factor	tf	KOG	3e-68	53	protein fork head, putative	1E-086	gi|242022659	68	76	62	Pediculus humanus corporis	Silk gland factor 1	3E-077	sp|Q17241|SGF1_BOMMO
Ph-47389	201	0	Ph-47389	606		M	*	CYT		22.823	9.84			ExpAA=0.04 First60=0.00 PredHel=0 Topology=o	0						10	11.9	3.5	11.4	.		Ph-47389	437	1	Y	221.579	0.00225138	8.81977	0.0199021	Transcription factor SOX-14 partial - 11 NetOglyc sites	tf	HEMIPTERA	6e-60	85.9	transcription factor SOX-9-like	1E-053	gi|752875492	56	64	67	Camponotus floridanus	Transcription factor SOX-21	2E-044	sp|Q811W0|SOX21_MOUSE
Transcription machinery
Ph-22985	147	0	Ph-22985	441		P		CYT		16.004	9.29			ExpAA=0.00 First60=0.00 PredHel=0 Topology=o	0						22	27.9	6.1	7.5	.		Ph-22985	171	2	Y	57.8031	0.0114663	4.74248	0.054697	C2H2-type Zn-finger protein - probable fragment - 23 NetOglyc sites	tm	KOG	4e-34	53.4	zinc finger protein SLUG, putative	4E-056	gi|242006062	74	78	35	Pediculus humanus corporis	Protein escargot	8E-043	sp|P25932|ESCA_DROME
Ph-60901	220	0	Ph-60901	663		K	*	CYT		25.077	9.56			ExpAA=0.00 First60=0.00 PredHel=0 Topology=o	0						15	16.4	4.1	12.3	.		Ph-60901	1670	93	Y	18.0163	0.054882	30.8071	1.69177	C2H2-type Zn-finger protein - 16 NetOglyc sites	tm	KOG	2e-17	66.3	protein odd-skipped-like	3E-069	gi|110762343	71	76	64	Apis mellifera	Protein bowel	2E-067	sp|Q9VQU9|BOWEL_DROME
Ph-6642	77	0	Ph-6642	234		M	*	CYT		9.542	9.6			ExpAA=0.00 First60=0.00 PredHel=0 Topology=o	0						0	7.8	3.9	2.6	.		Ph-6642	1057	11	Y	89.3244	0.0102525	55.2468	0.566955	transcriptional repressor salm	tm	HEMIPTERA	1e-43	100	protein drumstick, putative	7E-033	gi|242006892	86	94	100	Pediculus humanus corporis	Protein drumstick	2E-031	sp|Q7PN68|DRM_ANOGA
PhSigP-60184_FR5_1-418	411	0	PhSigP-60184_FR5_1-418	1236		M	*	SIG	18-19	44.402	5.58	42.597	5.59	ExpAA=2.72 First60=2.26 PredHel=0 Topology=o	0						1	12.4	8.3	7.8	.		PhSigP-60184_FR5_1-418	24128	484	Y	50.4494	0.0197801	238.754	4.72279	Transcription factor SPT20 homolog - signalP detected	tm	SWISSP	1e-12	9	hypothetical protein AND_008748	2E-015	gi|568249832	35	47	12	Anopheles darlingi	Zinc finger protein 853	2E-015	sp|P0CG23|ZN853_HUMAN
PhSigP-61660_FR4_27-1035	1002	0	PhSigP-61660_FR4_27-1035	3009		M	*	SIG	20-21	109.134	7.42	107.025	7.14	ExpAA=35.42 First60=14.02 PredHel=1 Topology=o977-999i	1	2.2	97.5	0.3	1	3	0	15.7	11	6.5	.		PhSigP-61660_FR4_27-1035	25413	504	Y	51.0318	0.019556	103.296	2.02013	Dosage compensation complex subunit MLE - signalP detected	tm	KOG	2e-16	8.5	CG9380, isoform F	1E-081	gi|442624702	34	54	67	Drosophila melanogaster	Keratin, type I cytoskeletal 9	3E-026	sp|P35527|K1C9_HUMAN
Ph-15511	179	0	Ph-15511	537		E		CYT		19.645	4.15			ExpAA=0.58 First60=0.00 PredHel=0 Topology=o	0						20	22.3	8.4	5	.		Ph-15511	275	23	Y	11.6198	0.0821755	6.26335	0.516565	Arginine--tRNA ligase partial - 21 NetOglyc sites	uc	HEMIPTERA	5e-56	96.6	hypothetical protein Phum_PHUM492370	5E-021	gi|242020406	38	54	30	Pediculus humanus corporis	T-box transcription factor TBX1	1.0	sp|Q3SA49|TBX1_XENTR
Unknown conserved
Ph-58589	306	0	Ph-58589	921		R	*	CYT		34.525	5.42			ExpAA=7.93 First60=0.38 PredHel=0 Topology=o	0						1	8.8	5.9	5.6	.		Ph-58589	1491	59	Y	25.2001	0.0389948	19.8001	0.772617	hypothetical protein - probable fragment	uc	HEMIPTERA	0	78.1	uncharacterized protein LOC105256393	1E-065	gi|752892890	41	62	77	Camponotus floridanus	Dephospho-CoA kinase	0.92	sp|Q5WEG9|COAE_BACSK
Ph-38627	64	0	Ph-38627	195		M	*	CYT		7.168	10.58			ExpAA=0.00 First60=0.00 PredHel=0 Topology=o	0						4	14.1	7.8	7.8	.		Ph-38627	1770	4	Y	358.988	0.00222723	111.016	0.247399	hypothetical protein	uc	HEMIPTERA	9e-16	86.7	uncharacterized protein LOC100577586	0.040	gi|571574555	37	52	83	Apis mellifera	Retinoid isomerohydrolase	4.5	sp|Q6PBW5|RP65A_DANRE
Ph-37081	124	0	Ph-37081	372		P		CYT		13.492	6.76			ExpAA=0.00 First60=0.00 PredHel=0 Topology=o	0						1	11.3	13.7	4.8	.		Ph-37081	1979	1	Y	1003.44	0.000498033	65.0656	0.0324212	two dm9 repeat protein partial	uc	HEMIPTERA	1e-32	81	AGAP006103-PC	5E-022	gi|158295341	45	61	82	Anopheles gambiae str. PEST	Phosphatase DCR2	0.88	sp|Q05924|DCR2_YEAST
Ph-59043	243	0	Ph-59043	732		M	*	CYT		25.983	7.18			ExpAA=0.01 First60=0.00 PredHel=0 Topology=o	0						3	13.6	13.6	10.7	.		Ph-59043	82022	4532	Y	18.3494	0.0544851	1370.46	74.6708	two dm9 repeat protein	uc	HEMIPTERA	0	106	uncharacterized protein LOC100164577	3E-040	gi|350537189	49	68	93	Acyrthosiphon pisum	Natterin-4	0.012	sp|Q66S13|NATT4_THANI
Ph-57101	437	0	Ph-57101	1314		M	*	ANC		48.617	8.57			ExpAA=22.09 First60=22.05 PredHel=1 Topology=i28-50o	1	5	88.6	6.4		387	0	12.8	5.3	2.3	0.7		Ph-57101	17404	64	Y	271.527	0.00362601	161.995	0.58743	Dipeptidase 2 partial - Membrane anchor detected	uc/anchor membrAnchor	HEMIPTERA	3e-70	101.3	dipeptidase 1-like isoform X1	4E-053	gi|645027711	33	55	96	Nasonia vitripennis	Dipeptidase 3	2E-041	sp|Q5U2X4|DPEP3_RAT
Ph-7288	415	0	Ph-7288	1248		W	*	CYT		48.682	6.36			ExpAA=22.94 First60=1.11 PredHel=1 Topology=i171-193o	1	5.3	53.5	41.2		222	0	13.7	2.7	5.1	.	1 | 213 EPSRLLR|NV 0.521 *ProP* |	Ph-7288	2039	3	Y	516.932	0.00145016	19.9826	0.028992	unknown secreted protein - probable fragment - 2 predicted membrane helices - Conserved membrane protein	uc/memb	HEMIPTERA	4e-51	77.2	hypothetical protein Phum_PHUM401430	3E-006	gi|242016376	25	47	26	Pediculus humanus corporis	Vacuolar protein sorting-associated protein 37A	0.63	sp|Q8CHS8|VP37A_MOUSE
Ph-39193	224	0	Ph-39193	675		I	*	CYT		25.326	9.07			ExpAA=98.75 First60=20.34 PredHel=4 Topology=o26-45i66-85o95-117i130-152o	4	36.6	48.2	15.2			0	18.3	4.9	3.6	1.3		Ph-39193	2308	1	Y	1170.26	0.00042707	41.8196	0.0178677	Conserved plasma membrane protein - 5 predicted membrane helices	uc/memb membrane	KOG	1e-55	85.2	DNA damage-regulated autophagy modulator protein 2-like	5E-050	gi|507472164	47	64	70	Apis mellifera	DNA damage-regulated autophagy modulator protein 2	5E-033	sp|Q3ZC48|DRAM2_BOVIN
Ph-16414	265	0	Ph-16414	798		L	*	SIG	23-24	30.149	5.64	27.404	5.49	ExpAA=130.09 First60=36.64 PredHel=6 Topology=o4-26i46-68o83-105i122-144o154-176i207-229o	6	49.8	24.5	25.7			0	13.6	4.5	4.9	.		Ph-16414	4872	37	Y	130.017	0.00748736	74.6711	0.559204	Conserved plasma membrane protein - signalP detected - 7 predicted membrane helices	uc/memb membrane	KOG	7e-60	95	DNA damage-regulated autophagy modulator protein 1-like	7E-042	gi|751209608	36	56	96	Solenopsis invicta	DNA damage-regulated autophagy modulator protein 2	5E-034	sp|Q5BK09|DRAM2_RAT
Ph-61663	260	0	Ph-61663	783		M	*	BL/SIG		29.269	9.07			ExpAA=124.97 First60=30.09 PredHel=5 Topology=i7-29o53-75i101-123o133-155i168-190o	5	42.3	40	17.7			0	16.5	5.8	3.5	1.2		Ph-61663	3845	68	Y	56.5098	0.017435	60.0597	1.04742	Conserved plasma membrane protein - 6 predicted membrane helices	uc/memb membrane	KOG	6e-75	100.7	DNA damage-regulated autophagy modulator protein 1-like	4E-046	gi|751209608	40	57	96	Solenopsis invicta	DNA damage-regulated autophagy modulator protein 2	4E-033	sp|Q9CR48|DRAM2_MOUSE
Ph-8802	432	0	Ph-8802	1296		M		BL	24-25	47.797	8.32	44.984	8.35	ExpAA=222.06 First60=29.24 PredHel=10 Topology=i9-31o51-73i80-102o106-128i140-159o174-193i226-248o263-285i298-317o395-417i	10	48.8	30.6	20.6			0	13.9	9.3	3.2	.	2 | 198 LLGRPKR|HS 0.690 *ProP* | 296 HLNISKR|SV 0.553 *ProP* |	Ph-8802	5402	59	Y	91.3019	0.0107681	50.9798	0.549059	Conserved plasma membrane protein - 10 predicted membrane helices	uc/memb membrane	KOG	0	99	UNC93-like protein MFSD11	2E-087	gi|91078228	40	61	94	Tribolium castaneum	UNC93-like protein MFSD11	2E-068	sp|O43934|MFS11_HUMAN
PhSigP-46226_FR1_1-188	180	0	PhSigP-46226_FR1_1-188	543		M	*	SIG	20-21	20.379	9.06	18.157	8.92	ExpAA=86.29 First60=39.41 PredHel=4 Topology=i7-29o49-68i75-97o117-136i	4	45.6	22.2	32.2			1	13.3	8.3	5	.		PhSigP-46226_FR1_1-188	741	2	Y	250.48	0.00265797	16.6904	0.0444224	Conserved plasma membrane protein - signalP detected - 4 predicted membrane helices	uc/memb membrane	KOG	2e-42	22	conserved hypothetical protein	9E-025	gi|170068057	33	58	23	Culex quinquefasciatus	Nose resistant to fluoxetine protein 6	9E-013	sp|Q09225|NRF6_CAEEL
Ph-48179	312	0	Ph-48179	939		S	*	CYT		35.644	9.15			ExpAA=74.78 First60=23.01 PredHel=3 Topology=o35-57i70-92o112-134i	3	21.2	17.6	61.2			4	10.6	2.9	7.4	.		Ph-48179	3081	60	Y	51.2199	0.0191974	40.1305	0.77065	Conserved plasma membrane protein - 3 predicted membrane helices	uc/memb membrane	NR-LIGHT	6e-42		hypothetical protein AND_007172	8E-008	gi|568251715	22	41	62	Anopheles darlingi	Integrator complex subunit 3 homolog	5E-004	sp|Q55EZ4|INT3_DICDI
Ph-349	580	0	Ph-349	1740		Y		CYT		67.102	9.4			ExpAA=238.72 First60=0.00 PredHel=11 Topology=o105-127i164-186o208-230i251-273o311-333i340-359o395-412i425-447o467-486i498-520o530-552i	11	39.8	39.8	20.3			0	10.3	5.7	4.5	.		Ph-349	6752	344	Y	19.8468	0.0502325	47.4604	2.38441	Conserved plasma membrane protein - 11 predicted membrane helices	uc/memb membrane	KOG	0	96.2	nose resistant to fluoxetine protein 6-like	1E-080	gi|641650007	29	53	62	Acyrthosiphon pisum	Nose resistant to fluoxetine protein 6	3E-038	sp|Q09225|NRF6_CAEEL
Ph-5753	473	0	Ph-5753	1419		N		CYT		53.96	8.25			ExpAA=154.07 First60=0.01 PredHel=6 Topology=i148-170o259-281i301-320o363-385i390-412o443-460i	6	26.2	34.5	39.3			1	13.1	5.3	5.5	.		Ph-5753	2351	6	Y	340.589	0.00251558	20.2637	0.0509965	Conserved plasma membrane protein - 6 predicted membrane helices	uc/memb membrane	KOG	0	64.5	conserved hypothetical protein	2E-071	gi|242020019	33	50	63	Pediculus humanus corporis	Nose resistant to fluoxetine protein 6	8E-038	sp|Q09225|NRF6_CAEEL
Ph-9917	195	0	Ph-9917	588		I	*	CYT		21.875	6.15			ExpAA=21.13 First60=0.00 PredHel=1 Topology=i172-194o	1	11.3	0.5	88.2	1	1	0	13.3	6.7	3.6	.		Ph-9917	7415	51	Y	144.605	0.00678147	154.235	1.04608	Conserved plasma membrane protein - 2 predicted membrane helices	uc/memb membrane	NR-LIGHT	5e-20		prion-like-(Q/N-rich) domain-bearing protein 25 isoform X3	5E-020	gi|752885766	28	51	97	Camponotus floridanus	Multiple epidermal growth factor-like domains protein 6	7E-007	sp|O75095|MEGF6_HUMAN
Unknown
PhSigP-47767_FR1_30-124	76	0	PhSigP-47767_FR1_30-124	231		M	*	SIG	19-20	8.806	8.49	6.657	7.96	ExpAA=35.96 First60=35.71 PredHel=2 Topology=i7-26o36-55i	2	50	13.2	36.8		21	0	22.4	.	2.6	.		PhSigP-47767_FR1_30-124	474	1	Y	240.339	0.00207601	25.0966	0.0522107	Unknown product - signalP detected - 2 predicted membrane helices	uk membrane				hypothetical protein, conserved in Plasmodium species	0.15	gi|221055998	32	53	9	Plasmodium knowlesi strain H	Olfactory receptor 8H2	0.69	sp|Q8N162|OR8H2_HUMAN
PhSigP-36286_FR5_97-228	56	0	PhSigP-36286_FR5_97-228	171		M	*	SIG	34-35	6.557	7.62	2.706	7.75	ExpAA=22.09 First60=22.09 PredHel=1 Topology=o15-37i	1	39.3	26.8	33.9		19	0	17.9	1.8	7.1	.		PhSigP-36286_FR5_97-228	1196	15	Y	75.8032	0.0123572	85.5428	1.05795	Unknown product - signalP detected	uk				ATPase family associated with various cellular activities (AAA) domain protein	11	gi|672568823	40	56	3	Toxoplasma gondii VAND	Substance-P receptor	3.4	sp|P14600|NK1R_RAT
PhSigP-39616_FR4_411-504	90	0	PhSigP-39616_FR4_411-504	273		M	*	ANC		10.809	9.41	7.565	9.69	ExpAA=45.53 First60=33.67 PredHel=2 Topology=o5-27i48-70o	2	48.9	27.8	23.3		20	0	13.3	.	1.1	.		PhSigP-39616_FR4_411-504	1689	29	Y	57.0933	0.0169213	75.6685	1.28117	Unknown product - 3 predicted membrane helices - Membrane anchor detected	uk membrane membrAnchor				hCG2038407, partial	0.58	gi|119625561	24	42	99	Homo sapiens	UPF0182 protein CLK_3152	0.14	sp|B1L1L6|Y3152_CLOBM
Ph-41424	75	0	Ph-41424	228		Q	*	CYT		9.259	10.42			ExpAA=20.04 First60=17.00 PredHel=1 Topology=i40-62o	1	29.3	17.3	53.3		13	0	14.7	1.3	2.7	.		Ph-41424	55	2	Y	18.5917	0.0352181	2.95037	0.105795	Unknown product - 2 predicted membrane helices	uk membrane				hypothetical protein PFMALIP_00696	6.4	gi|574989994	34	50	68	Plasmodium falciparum MaliPS096_E11	Histidine--tRNA ligase	2.6	sp|B0BWZ9|SYH_RICRO
PhSigP-532_FR2_60-229	163	0	PhSigP-532_FR2_60-229	492		M	*	BL	-1	16.946	10			ExpAA=11.68 First60=9.20 PredHel=0 Topology=o	0						3	31.3	4.3	4.9	.		PhSigP-532_FR2_60-229	290642	100	Y	2918.19	0.000339284	7225.06	2.45136	Unknown product	uk				poly(A) polymerase, putative	7E-006	gi|237833947	40	52	16	Toxoplasma gondii ME49	Chitinase-like protein PB1E7.04c	4E-005	sp|Q9C105|YKT4_SCHPO
PhSigP-60166_FR3_735-804	55	0	PhSigP-60166_FR3_735-804	168		M	*	SIG	-1	6.343	7.06			ExpAA=0.00 First60=0.00 PredHel=0 Topology=o	0						0	18.2	1.8	7.3	.		PhSigP-60166_FR3_735-804	254	0	Y	257.579	0	18.4915	0	Unknown product	uk				lysine-specific demethylase 3B	19	gi|699254335	41	50	3	Ciona intestinalis	Polyphosphate kinase	1.5	sp|O25654|PPK_HELPY
PhSigP-61975_FR1_353-433	75	0	PhSigP-61975_FR1_353-433	228		M	*	BL	-1	7.505	10.76			ExpAA=23.86 First60=23.23 PredHel=0 Topology=i	0						0	22.7	6.7	4	.		PhSigP-61975_FR1_353-433	13186	5	Y	2228.63	0.000373893	707.337	0.264489	Unknown product	uk				ribonuclease type III Dicer	14	gi|523570199	42	54	1	Toxoplasma gondii GT1	Transcription initiation factor TFIID subunit 5	3.4	sp|P49846|TAF5_DROME
Ph-60	102	0	Ph-60	309		I	*	BL	-1	11.753	9.87			ExpAA=25.84 First60=25.83 PredHel=1 Topology=i12-34o	1	21.6	66.7	11.8		68	0	7.8	7.8	4.9	.		Ph-60	846	75	Y	11.2884	0.0873175	33.4858	2.92735	Unknown product	uk				uncharacterized protein LOC100167032	1E-021	gi|328705955	62	89	18	Acyrthosiphon pisum	RNA-binding motif protein, Y chromosome, family 1 member E	0.31	sp|A6NEQ0|RBY1E_HUMAN
PhSigP-20158_FR1_17-87	70	0	PhSigP-20158_FR1_17-87	216		M		SIG	-1	7.781	9.88			ExpAA=18.08 First60=18.07 PredHel=1 Topology=i13-35o	1	31.4	50	18.6		35	0	17.1	5.7	2.9	.		PhSigP-20158_FR1_17-87	45	3	Y	11.4085	0.0643112	2.54805	0.167509	Unknown product	uk				lysozyme precursor	42	gi|260447050	38	56	7	Tribolium castaneum	Probable glycerol-3-phosphate acyltransferase 3	22	sp|Q9SYJ2|GPAT3_ARATH
PhSigP-37359_FR6_62-137	67	0	PhSigP-37359_FR6_62-137	204		M	*	BL	23-24	7.464	10.53	4.944	11.05	ExpAA=0.93 First60=0.93 PredHel=0 Topology=o	0						2	25.4	1.5	4.5	.		PhSigP-37359_FR6_62-137	83	3	Y	21.0424	0.0352181	4.97618	0.177363	Unknown product	uk				conserved hypothetical protein	6.3	gi|157876987	40	62	4	Leishmania major strain Friedlin	2-succinyl-5-enolpyruvyl-6-hydroxy-3-cyclohexene-1- carboxylate synthase	22	sp|B3EG68|MEND_CHLL2
PhSigP-42321_FR2_2-94	65	0	PhSigP-42321_FR2_2-94	198		M	*	SIG	-1	7.144	9.24			ExpAA=25.01 First60=25.00 PredHel=1 Topology=i7-29o	1	33.8	55.4	10.8		36	0	9.2	7.7	3.1	.		PhSigP-42321_FR2_2-94	97	0	Y	98.3667	0	5.99177	0	Unknown product	uk				Receptor protein kinase CLAVATA1 precursor, putative	0.97	gi|255590183	32	51	5	Ricinus communis	Uncharacterized protein MJ0693	38	sp|Q58104|Y693_METJA
PhSigP-49536_FR1_215-345	88	0	PhSigP-49536_FR1_215-345	267		M	*	SIG	22-23	9.815	8.72	7.523	8.95	ExpAA=35.72 First60=35.37 PredHel=1 Topology=o37-59i	1	25	42	33		29	1	11.4	2.3	6.8	.		PhSigP-49536_FR1_215-345	4619	154	Y	30.2199	0.0328702	211.585	6.95635	Unknown product - signalP detected	uk				olfactory receptor 146-like	1.7	gi|528514411	30	54	18	Danio rerio	Monocarboxylate transporter 12	4.5	sp|Q8BGC3|MOT12_MOUSE
PhSigP-54172_FR3_189-247	56	0	PhSigP-54172_FR3_189-247	171		M	*	BL	23-24	6.459	9.39	3.927	9.9	ExpAA=4.72 First60=4.72 PredHel=0 Topology=o	0						0	14.3	3.6	5.4	.		PhSigP-54172_FR3_189-247	83	0	Y	84.1695	0	5.9365	0	Unknown product	uk				ankyrin repeat-containing protein, putative	32	gi|242011483	31	50	5	Pediculus humanus corporis	tRNA (adenine(58)-N(1))-methyltransferase catalytic subunit trm61	17	sp|O14307|TRM61_SCHPO
PhSigP-54813_FR5_105-193	65	0	PhSigP-54813_FR5_105-193	198		M	*	SIG	22-23	7.432	9.81	5.046	9.65	ExpAA=0.02 First60=0.02 PredHel=0 Topology=o	0						1	18.5	3.1	9.2	.		PhSigP-54813_FR5_105-193	436	23	Y	18.4226	0.0519003	26.9321	1.40099	Unknown product	uk				erythrocyte membrane protein 1, EMP1	3.7	gi|641584761	30	53	2	Plasmodium reichenowi	ATP phosphoribosyltransferase regulatory subunit	13	sp|Q9RUE3|HISZ_DEIRA
Ph-6935	192	0	Ph-6935	579		S	*	CYT		21.819	5.37			ExpAA=1.44 First60=0.03 PredHel=0 Topology=o	0						0	15.1	4.7	3.1	.		Ph-6935	2011	20	Y	97.1112	0.00980224	42.4797	0.416604	Unknown product	uk				hypothetical protein TcasGA2_TC013968	2E-015	gi|270007404	28	50	64	Tribolium castaneum	Ribosomal RNA small subunit methyltransferase H	0.69	sp|Q2GCL1|RSMH_NEOSM
PhSigP-21202_FR1_18-110	80	0	PhSigP-21202_FR1_18-110	243		M	*	BL	35-36	8.914	7.94	5.013	8.24	ExpAA=16.49 First60=16.47 PredHel=1 Topology=o15-34i	1	23.8	18.8	57.5		46	0	15	5	3.8	.		PhSigP-21202_FR1_18-110	55	0	Y	55.775	0	2.76825	0	Unknown product	uk				uncharacterized protein LOC100183826	3.7	gi|198434116	27	50	20	Ciona intestinalis	Ferrochelatase	7.5	sp|Q2JHZ4|HEMH_SYNJB
PhSigP-43043_FR2_136-229	82	0	PhSigP-43043_FR2_136-229	249		M	*	SIG	27-28	9.455	5.49	6.439	8.28	ExpAA=2.21 First60=1.87 PredHel=0 Topology=o	0						0	12.2	4.9	1.2	.		PhSigP-43043_FR2_136-229	1096	11	Y	92.6202	0.00988802	53.8344	0.532801	Unknown product	uk				predicted protein	14	gi|115491987	32	52	10	Aspergillus terreus NIH2624	Serine/threonine-protein kinase TEL1	2.0	sp|Q6CP76|ATM_KLULA
PhSigP-52370_FR4_1-61	57	0	PhSigP-52370_FR4_1-61	174		M	*	SIG	-1	6.425	7.73			ExpAA=0.00 First60=0.00 PredHel=0 Topology=o	0						0	15.8	7	10.5	.		PhSigP-52370_FR4_1-61	40	0	Y	40.5636	0	2.81164	0	Unknown product	uk				hypothetical protein AN1606.2	1.7	gi|67522298	41	58	6	Aspergillus nidulans FGSC A4	Semaphorin-5B	13	sp|Q9P283|SEM5B_HUMAN
PhSigP-58751_FR3_603-658	52	0	PhSigP-58751_FR3_603-658	162		M		BL	25-26	6.348	10.3	3.363	11.06	ExpAA=0.01 First60=0.01 PredHel=0 Topology=i	0						0	13.5	3.8	1.9	.		PhSigP-58751_FR3_603-658	6980	121	Y	58.0193	0.0170919	526.973	9.00829	Unknown product	uk				conserved Plasmodium protein, unknown function	0.039	gi|124505827	72	84	12	Plasmodium falciparum 3D7	Probable DNA repair protein RAD50	0.016	sp|C6KSQ6|RAD50_PLAF7
PhSigP-58946_FR1_399-460	58	0	PhSigP-58946_FR1_399-460	177		M	*	BL	32-33	7.262	7.92	3.243	4.65	ExpAA=18.77 First60=18.77 PredHel=1 Topology=i20-42o	1	37.9	27.6	34.5		16	0	12.1	.	5.2	.		PhSigP-58946_FR1_399-460	34880	1262	Y	28.0059	0.0356775	2410.19	85.992	Unknown product	uk				NADPH oxidase 4	42	gi|76253705	45	62	3	Ciona intestinalis	Peptide transport system permease protein SapB	4.4	sp|P45286|SAPB_HAEIN
PhSigP-49536	338	0	PhSigP-49536	338		M		BL	20-21	39.345	5.26	37.229	5.25	ExpAA=0.00 First60=0.00 PredHel=0 Topology=o	0						1	8.6	2.4	7.4	.		PhSigP-49536	3638	33	Y	108.508	0.00894243	131.642	1.17752	Unknown product	uk				conserved Plasmodium protein, unknown function	3E-005	gi|124513970	22	41	19	Plasmodium falciparum 3D7	Uncharacterized protein C12orf50	0.003	sp|Q8NA57|CL050_HUMAN
Ph-57412	51	0	Ph-57412	153		L		CYT		5.821	4.59			ExpAA=0.00 First60=0.00 PredHel=0 Topology=o	0						0	17.6	2	5.9	.		Ph-57412	85	0	Y	86.1977	0	6.79479	0	Unknown product	uk				uncharacterized protein LOC105204941	2E-004	gi|751237292	45	68	30	Solenopsis invicta	Procollagen-lysine,2-oxoglutarate 5-dioxygenase 2	49	sp|Q9R0B9|PLOD2_MOUSE
PhSigP-61788_FR1_822-886	58	0	PhSigP-61788_FR1_822-886	177		M	*	ANC		6.918	10.01	2.996	10.48	ExpAA=21.17 First60=21.17 PredHel=1 Topology=i13-35o	1	37.9	39.7	22.4		23	0	12.1	3.4	3.4	.		PhSigP-61788_FR1_822-886	906	1	Y	459.383	0.00108722	62.6042	0.0681394	Unknown product - Membrane anchor detected	uk membrAnchor				root hair defective 3 GTP-binding protein (RHD3) homolog, putative	8.4	gi|641578591	34	55	5	Plasmodium reichenowi	Protein SEY1 homolog	1.2	sp|Q8ILT5|SEY1_PLAF7
PhSigP-15819_FR4_1-77	57	0	PhSigP-15819_FR4_1-77	177		M		ANC		6.827	10.03	4.708	9.57	ExpAA=29.29 First60=29.29 PredHel=1 Topology=i31-50o	1	33.3	12.3	54.4		7	0	5.3	5.3	7	.		PhSigP-15819_FR4_1-77	29	0	Y	29.4086	0	2.00389	0	Unknown product - Membrane anchor detected	uk membrAnchor				otoferlin-like	4E-004	gi|755864299	39	60	3	Musca domestica	Fer-1-like protein 6	0.021	sp|Q2WGJ9|FR1L6_HUMAN
PhSigP-58526_FR6_290-346	54	0	PhSigP-58526_FR6_290-346	165		M	*	ANC		6.069	7.79	2.494	5.96	ExpAA=21.83 First60=21.83 PredHel=1 Topology=i9-31o	1	40.7	42.6	16.7		23	1	16.7	3.7	1.9	.		PhSigP-58526_FR6_290-346	234	0	Y	237.297	0	17.3452	0	Unknown product - Membrane anchor detected	uk membrAnchor				hypothetical protein	32	gi|71743898	37	55	25	Trypanosoma brucei brucei TREU927	Acetylcholine receptor subunit beta (Fragment)	22	sp|P49579|ACHB_XENLA
PhSigP-3171_FR3_314-400	73	0	PhSigP-3171_FR3_314-400	222		M	*	SIG	25-26	8.571	7.71	5.693	6.93	ExpAA=42.71 First60=33.20 PredHel=2 Topology=o13-35i48-70o	2	60.3	21.9	17.8	1	3	0	6.8	1.4	4.1	.		PhSigP-3171_FR3_314-400	14102	159	Y	89.3794	0.0111175	776.92	8.63805	Unknown product - signalP detected - 3 predicted membrane helices	uk membrane				hypothetical protein MS3_00033, partial	42	gi|685955649	27	52	12	Schistosoma haematobium	Phosphatidylinositol N-acetylglucosaminyltransferase subunit Y	17	sp|P0C1P1|PIGY_XENTR
Ph-9177	50	0	Ph-9177	150		V		BL/ANC		6.081	8			ExpAA=31.14 First60=31.14 PredHel=2 Topology=i5-27o31-48i	2	78	8	14	1	2	0	8	4	2	.		Ph-9177	193	2	Y	65.2398	0.010166	15.7367	0.160809	Unknown product - 2 predicted membrane helices	uk membrane				major outer capsid glycoprotein	8.2	gi|529558	40	65	11	Porcine rotavirus	Outer capsid glycoprotein VP7	1.5	sp|P32549|VP7_ROTPM
PhSigP-1506_FR3_57-215	142	0	PhSigP-1506_FR3_57-215	429		M	*	SIG	23-24	13.759	4.61	11.535	4.24	ExpAA=91.27 First60=27.60 PredHel=4 Topology=i7-29o64-86i93-115o119-141i	4	62	27.5	10.6			0	9.2	16.9	.	.		PhSigP-1506_FR3_57-215	3017	38	Y	78.449	0.0124162	86.0135	1.06831	Unknown product - signalP detected - 4 predicted membrane helices	uk membrane				fibroin heavy chain-like, partial	3E-012	gi|688618692	47	56	13	Danio rerio	Mucin-19	2E-004	sp|Q7Z5P9|MUC19_HUMAN
PhSigP-12095_FR5_40-126	83	0	PhSigP-12095_FR5_40-126	252		M	*	BL	28-29	10.166	9.36	6.48	9.6	ExpAA=36.40 First60=36.39 PredHel=2 Topology=i12-34o39-56i	2	47	6	47		27	0	15.7	.	7.2	.		PhSigP-12095_FR5_40-126	309	3	Y	78.3385	0.00954296	14.9971	0.14358	Unknown product - 2 predicted membrane helices	uk membrane				conserved Plasmodium protein, unknown function	1.0	gi|641579340	40	54	4	Plasmodium reichenowi	30S ribosomal protein S3, chloroplastic	3.3	sp|Q06J59|RR3_BIGNA
PhSigP-20077_FR3_13-93	77	0	PhSigP-20077_FR3_13-93	234		M	*	SIG	30-31	8.65	9.73	5.299	9.06	ExpAA=40.96 First60=27.69 PredHel=2 Topology=i9-31o53-75i	2	57.1	28.6	14.3	1	2	0	20.8	5.2	6.5	.		PhSigP-20077_FR3_13-93	1646	158	Y	10.4981	0.0945991	86.0325	8.14354	Unknown product - signalP detected - 2 predicted membrane helices	uk membrane				uncharacterized protein LOC100679270 isoform X9	24	gi|645020818	30	63	32	Nasonia vitripennis	Transmembrane protein 56 homolog B	13	sp|Q550S9|TM56B_DICDI
PhSigP-40507_FR2_164-269	76	0	PhSigP-40507_FR2_164-269	231		M	*	SIG	16-17	8.945	7.75	6.933	8.02	ExpAA=39.02 First60=39.02 PredHel=2 Topology=i2-21o31-53i	2	53.9	13.2	32.9		23	0	28.9	1.3	.	.		PhSigP-40507_FR2_164-269	3274	23	Y	138.339	0.00692532	173.346	1.20085	Unknown product - signalP detected - 2 predicted membrane helices	uk membrane				hypothetical protein	0.068	gi|70946772	29	54	82	Plasmodium chabaudi chabaudi	Hybrid signal transduction histidine kinase G	0.53	sp|Q54Q69|DHKG_DICDI
PhSigP-52596_FR3_1-93	85	0	PhSigP-52596_FR3_1-93	258		M	*	BL	22-23	9.672	7.92	7.164	9.11	ExpAA=40.67 First60=40.60 PredHel=2 Topology=i5-27o37-56i	2	48.2	11.8	40		29	0	18.8	7.1	3.5	.		PhSigP-52596_FR3_1-93	762	2	Y	257.579	0.00258481	36.123	0.0934936	Unknown product - 2 predicted membrane helices	uk membrane				uncharacterized protein LOC100007732 isoform X2	2.9	gi|528472703	39	56	8	Danio rerio	Uncharacterized transporter YcbK	1.9	sp|P42243|YCBK_BACSU
PhSigP-53205_FR4_99-228	74	0	PhSigP-53205_FR4_99-228	225		M	*	SIG	38-39	8.627	5.99	4.256	5.95	ExpAA=36.90 First60=28.61 PredHel=2 Topology=o10-32i53-72o	2	55.4	16.2	28.4	1	2	0	13.5	2.7	2.7	.		PhSigP-53205_FR4_99-228	971	3	Y	246.17	0.00304354	52.7819	0.160809	Unknown product - signalP detected - 3 predicted membrane helices	uk membrane				hypothetical protein LOAG_09822	0.58	gi|312087250	32	60	31	Loa loa	Transmembrane protein 225	0.91	sp|Q6GV27|TM225_RAT
PhSigP-58867_FR2_28-144	114	0	PhSigP-58867_FR2_28-144	345		M	*	SIG	28-29	12.981	9.87	9.928	9.95	ExpAA=44.66 First60=23.00 PredHel=2 Topology=o15-37i79-101o	2	38.6	24.6	36.8		13	0	23.7	.	6.1	.		PhSigP-58867_FR2_28-144	621465	201	Y	3119.91	0.000318935	22031.6	7.02666	Unknown product - signalP detected - 3 predicted membrane helices	uk membrane				alpha-N-acetylgalactosaminide alpha-2,6-sialyltransferase 5 isoform X1	1.7	gi|688567263	26	45	43	Danio rerio	Histamine H1 receptor	0.88	sp|Q9N2B0|HRH1_PONPY
PhSigP-59989_FR3_175-242	64	0	PhSigP-59989_FR3_175-242	195		M	*	BL	23-24	7.404	11.53	5.03	12	ExpAA=42.31 First60=41.86 PredHel=2 Topology=o10-29i36-58o	2	64.1	25	10.9		6	1	20.3	1.6	6.3	.		PhSigP-59989_FR3_175-242	118	0	Y	119.663	0	7.40109	0	Unknown product - 3 predicted membrane helices	uk membrane				LOW QUALITY PROTEIN: piezo-type mechanosensitive ion channel component 1	18	gi|513203927	36	54	2	Gallus gallus	Gamma-tubulin complex component gfh1	2.0	sp|Q9P7R5|GFH1_SCHPO
PhSigP-61505	108	0	PhSigP-61505	108		M		SIG	18-19	12.432	8.77	10.402	8.78	ExpAA=48.06 First60=37.55 PredHel=2 Topology=i7-29o42-64i	2	40.7	12	47.2		44	0	25.9	0.9	4.6	.		PhSigP-61505	100	0	Y	101.409	0	11.3246	0	Unknown product - signalP detected - 2 predicted membrane helices	uk membrane				hypothetical protein TVY486_1009610	0.43	gi|340057570	32	43	63	Trypanosoma vivax Y486	Olfactory receptor 6C1	0.69	sp|Q96RD1|OR6C1_HUMAN
Ph-60266	90	0	Ph-60266	270		I		CYT		10.073	6.61			ExpAA=43.14 First60=30.75 PredHel=2 Topology=o22-44i51-73o	2	48.9	43.3	7.8			0	14.4	6.7	6.7	.		Ph-60266	2522	19	Y	127.877	0.00742608	114.243	0.848715	Unknown product - 3 predicted membrane helices	uk membrane				hypothetical protein BRAFLDRAFT_87342	0.98	gi|260785812	34	55	11	Branchiostoma floridae	Protein NRT1/ PTR FAMILY 5.5	2.6	sp|O80436|PTR29_ARATH
PhSigP-7871_FR1_23-135	106	0	PhSigP-7871_FR1_23-135	324		M		SIG	27-28	11.978	10.21	8.99	10.09	ExpAA=43.54 First60=37.00 PredHel=2 Topology=i13-35o50-72i	2	41.5	14.2	44.3		34	0	21.7	4.7	6.6	.		PhSigP-7871_FR1_23-135	22235	3	Y	5637.07	0.000133042	839.345	0.111673	Unknown product - signalP detected - 2 predicted membrane helices	uk membrane				solute carrier, putative	6.3	gi|241165276	35	57	13	Ixodes scapularis	ABC transporter G family member 19	4.3	sp|Q8T675|ABCGJ_DICDI
PhSigP-4068_FR4_110-258	138	0	PhSigP-4068_FR4_110-258	417		M	*	SIG	22-23	15.526	9.48	13.301	9.48	ExpAA=25.81 First60=7.29 PredHel=1 Topology=i56-78o	1	15.9	43.5	40.6		60	2	25.4	1.4	4.3	.		PhSigP-4068_FR4_110-258	306	4	Y	62.0623	0.0128483	8.97499	0.11569	Unknown product - signalP detected - 2 predicted membrane helices	uk membrane				Protein SRX-62	1.7	gi|17562430	30	43	25	Caenorhabditis elegans	Dynein assembly factor with WDR repeat domains 1	0.40	sp|Q5FWQ6|DAW1_XENLA
PhSigP-4181_FR3_600-690	78	0	PhSigP-4181_FR3_600-690	237		M	*	SIG	-1	8.186	9.3			ExpAA=41.31 First60=29.06 PredHel=2 Topology=i12-31o51-73i	2	52.6	25.6	21.8		5	1	26.9	6.4	5.1	.		PhSigP-4181_FR3_600-690	761	20	Y	36.7487	0.025882	39.2721	1.01778	Unknown product - signalP detected - 2 predicted membrane helices	uk membrane				protein sax-3	6.3	gi|641666067	39	54	4	Acyrthosiphon pisum	Gluconate permease	0.69	sp|Q9ZIJ1|GNUT_PSEAE
PhSigP-44881_FR5_143-244	93	0	PhSigP-44881_FR5_143-244	282		M	*	ANC		11.15	7.93			ExpAA=60.67 First60=41.10 PredHel=3 Topology=i2-20o35-57i59-81o	3	66.7	29	4.3			0	20.4	.	5.4	.		PhSigP-44881_FR5_143-244	76	6	Y	11.0101	0.0768394	3.29619	0.25661	Unknown product - 4 predicted membrane helices - Membrane anchor detected	uk membrane membrAnchor				conserved Plasmodium protein, unknown function	0.001	gi|641581803	27	40	2	Plasmodium reichenowi	NADH-ubiquinone oxidoreductase chain 1	0.080	sp|P34847|NU1M_APILI
PhSigP-59215_FR2_881-943	60	0	PhSigP-59215_FR2_881-943	183		M	*	ANC		6.814	5.04	3.608	4.2	ExpAA=42.17 First60=42.17 PredHel=2 Topology=o4-23i30-52o	2	68.3	20	11.7		8	0	16.7	3.3	1.7	.		PhSigP-59215_FR2_881-943	380	10	Y	35.0322	0.025882	25.3969	0.659054	Unknown product - 3 predicted membrane helices - Membrane anchor detected	uk membrane membrAnchor				CypA	8.3	gi|46370462	32	64	7	Aspergillus flavus	Putative gustatory receptor 9a	17	sp|Q8IRL8|GR09A_DROME
PhSigP-9421_FR2_9-89	78	0	PhSigP-9421_FR2_9-89	237		M	*	ANC		9.009	9.85	6.085	10.28	ExpAA=38.67 First60=26.35 PredHel=2 Topology=i7-24o53-75i	2	50	37.2	12.8	1	3	0	11.5	5.1	2.6	.		PhSigP-9421_FR2_9-89	4417	33	Y	131.742	0.00736566	227.944	1.67934	Unknown product - 2 predicted membrane helices - Membrane anchor detected	uk membrane membrAnchor				uncharacterized protein LOC105198012 isoform X1	9E-015	gi|751219690	54	70	75	Solenopsis invicta	Pesticidal crystal protein cry1Ag	0.31	sp|Q9S515|CR1AG_BACTU
Ph-57354	1690	0	Ph-57354	5073		P	*	CYT		194.585	5.75			ExpAA=4.98 First60=0.00 PredHel=0 Topology=o	0						1	11.7	5.1	5	0.2		Ph-57354	119079	11892	Y	10.1536	0.0984781	287.09	28.2723	polyprotein - probable fragment	vir/	NR-LIGHT	0	54.4	polyprotein	0.0	gi|297578409	34	51	54	Slow bee paralysis virus	Structural polyprotein	5E-016	sp|P13418|POLS_CRPVC
[truncated: 105 more columns]

## Sheet: FB 10X
Link to pep	Seq size	%X	Link to CDS	Seq size	14 N's?	First residue	*	SigP Result	Cleavage Position	MW	pI	Mature MW	pI	TMHMM result	Predicted helices	% membrane	% outside	% inside	Possible GPI?	Length of peptide after last membrane helix	No. potential glyc sites	Percent Ser+Thr	Percent Gly	Percent Pro	Percent GGY	ProP furin cleavage predictions	Contig name	SG reads	FB reads	Significant?	First/(Second+1)	Second/(First+1)	FPKM SG	FPKM FB	Comments	Class	DBase	Evalue	% Coverage	Best match to NR-LIGHT protein database	E value	Match	% identity	% similarity	% Coverage	Species of best match	Best match to SWISSP protein database	E value	Match
FB overexpressed 10 x
Cytoskeletal proteins
PhSigP-2722_FR6_9-444	394	0	PhSigP-2722_FR6_9-444	1185		M	*	SIG	15-16	44.658	5.17	42.956	5.17	ExpAA=22.98 First60=22.97 PredHel=1 Topology=o35-57i	1	5.6	8.9	85.5		337	0	17	4.1	1.3	.		PhSigP-2722_FR6_9-444	3	53454	Y	5.69127e-05	13177.8	0.0309636	544.044	Unconventional myosin-XVIIIa - signalP detected	cs	HEMIPTERA	3e-33	78.7	Myh11 protein	4E-009	gi|20070691	22	44	15	Mus musculus	Myosin-11 (Fragments)	5E-010	sp|Q63862|MYH11_RAT
Ph-2737	339	0	Ph-2737	1020		E	*	CYT		40.587	8.97			ExpAA=0.00 First60=0.00 PredHel=0 Topology=o	0						0	6.8	2.1	0.6	.		Ph-2737	0	10695	Y	0	10546.4	0	126.46	myosin class ii heavy chain partial	cs	HEMIPTERA	0	102.5	myosin heavy chain-like protein	5E-011	gi|10177363	22	42	26	Arabidopsis thaliana	Chromosome partition protein Smc	5E-011	sp|O66878|SMC_AQUAE
Ph-56834	2503	0	Ph-56834	7509		T		CYT		287.746	5.14			ExpAA=0.00 First60=0.00 PredHel=0 Topology=o	0						1	15.9	3.2	3.3	0.1	5 | 1701 IGTRIVR|DV 0.516 *ProP* | 1736 KKPTVKR|SV 0.513 *ProP* | 2197 KRSRYKK|DG 0.652 *ProP* | 2259 EEVRFKK|TV 0.540 *ProP* | 2494 SSARKLR|SP 0.560 *ProP* |	Ph-56834	1	20779	Y	4.88013e-05	10245.1	0.00162879	33.3745	microtubule-associated protein futsch partial - probable fragment	cs	HEMIPTERA	4e-23	57.2	nesprin-1 isoform X3	6E-026	gi|688600508	18	38	16	Danio rerio	Uro-adherence factor A	1E-013	sp|Q4A0V8|UAFA_STAS1
Ph-572	115	0	Ph-572	348		T	*	CYT		13.6	5.47			ExpAA=3.31 First60=0.01 PredHel=0 Topology=o	0						0	11.3	3.5	0.9	.		Ph-572	0	8060	Y	0	7948.01	0	279.336	Dynein light chain	cs	KOG	5e-14	60.9	T complex testis-specific protein, putative	1E-009	gi|242013238	31	56	71	Pediculus humanus corporis	Tctex1 domain-containing protein 3	7E-006	sp|Q8IZS6|TC1D3_HUMAN
Ph-56906	421	0	Ph-56906	1266		K	*	CYT		48.437	5.27			ExpAA=0.26 First60=0.19 PredHel=0 Topology=o	0						0	12.8	6.4	4.3	.		Ph-56906	0	7729	Y	0	7621.61	0	73.6311	Cytoplasmic dynein intermediate chain - probable fragment	cs	KOG	1e-58	69.1	dynein intermediate chain 3, ciliary-like	5E-061	gi|328709035	33	52	71	Acyrthosiphon pisum	Dynein intermediate chain 3, ciliary	2E-060	sp|Q16960|DYI3_HELCR
Ph-2339	711	0	Ph-2339	2136		N	*	CYT		84.411	5.79			ExpAA=0.06 First60=0.00 PredHel=0 Topology=o	0						0	9.7	2.8	4.5	.		Ph-2339	2	21508	Y	9.42945e-05	7069.72	0.0114519	121.442	Troponin C skeletal muscle	cs	HEMIPTERA	0	99	uncharacterized protein LOC551661	1E-107	gi|328782371	34	54	101	Apis mellifera	EF-hand calcium-binding domain-containing protein 6	8E-005	sp|Q5THR3|EFCB6_HUMAN
Ph-2847	735	0	Ph-2847	2208		L	*	CYT		85.691	9.25			ExpAA=0.01 First60=0.00 PredHel=0 Topology=o	0						2	13.5	4.1	4.8	.		Ph-2847	10	62226	Y	0.000162966	5578.31	0.0553923	339.895	tubulin glycylase 3A-like	cs	NR-LIGHT	0	60	tubulin glycylase 3A-like	1E-102	gi|512918728	38	59	61	Bombyx mori	Tubulin glycylase 3A	4E-099	sp|Q9VM91|TTL3A_DROME
Ph-6788	412	0	Ph-6788	1236		L		CYT		46.587	8.25			ExpAA=2.64 First60=0.00 PredHel=0 Topology=o	0						1	15	5.8	4.4	.	1 | 74 TIERFKR|VY 0.712 *ProP* |	Ph-6788	0	5407	Y	0	5331.87	0	52.7606	tubulin alpha 1 l partial	cs	HEMIPTERA	0	95.8	tubulin alpha-3 chain	7E-046	gi|474451712	28	48	91	Gallus gallus	Tubulin alpha chain	4E-046	sp|Q8SRI6|TBA_ENCCU
Ph-62772	449	0	Ph-62772	1350		M	*	CYT		49.993	5.33			ExpAA=0.04 First60=0.01 PredHel=0 Topology=o	0						0	12.7	7.6	5.3	.		Ph-62772	3	20636	Y	0.000147418	5087.32	0.0271791	184.359	The tubulin superfamily includes five distinct families	cs	CDD	0	100	tubulin beta-2B chain	1E-173	gi|21746161	62	78	100	Mus musculus	Tubulin beta-2 chain	1E-174	sp|P13602|TBB2_XENLA
Ph-41055	449	0	Ph-41055	1350		L	*	CYT		50.461	5.32			ExpAA=0.06 First60=0.00 PredHel=0 Topology=o	0						0	14.3	5.1	4.2	.		Ph-41055	5	26312	Y	0.000192698	4324.4	0.0452986	235.067	The tubulin superfamily includes five distinct families	cs	CDD	0	89	tubulin alpha chain,putative	1E-136	gi|238659432	53	72	97	Schistosoma mansoni	Tubulin alpha chain	1E-135	sp|Q8WQ47|TBA_LEPDS
Ph-3450	459	0	Ph-3450	1380		M	*	CYT		50.751	5.04			ExpAA=0.06 First60=0.00 PredHel=0 Topology=o	0						1	12.4	6.3	3.9	.		Ph-3450	3	16742	Y	0.000181704	4127.34	0.0265883	146.319	The tubulin superfamily includes five distinct families	cs	CDD	0	104.8	tubulin alpha chain	1E-150	gi|91091938	55	73	104	Tribolium castaneum	Tubulin alpha chain	1E-149	sp|P36220|TBA_TORMA
Ph-4345	449	0	Ph-4345	1350		M	*	CYT		50.162	4.96			ExpAA=1.10 First60=0.00 PredHel=0 Topology=o	0						1	12.2	6.5	4.2	.	1 | 339 TTIKSKR|SI 0.504 *ProP* |	Ph-4345	7	32070	Y	0.000221341	3953.05	0.063418	286.508	The tubulin superfamily includes five distinct families	cs	CDD	0	100	uncharacterized protein LOC641561	0.0	gi|83025060	79	89	100	Danio rerio	Tubulin alpha-1 chain	0.0	sp|P06603|TBA1_DROME
Ph-57539	694	0	Ph-57539	2085		S	*	CYT		80.862	8.97			ExpAA=0.06 First60=0.00 PredHel=0 Topology=o	0						1	12.1	3.9	4.3	.		Ph-57539	6	27761	Y	0.000219168	3910.75	0.035196	160.583	tubulin polyglutamylase ttll6-like - probable fragment	cs	NR-LIGHT	0	70.1	tubulin polyglutamylase ttll6-like	1E-169	gi|752866223	51	68	70	Camponotus floridanus	Tubulin polyglutamylase ttll6	1E-142	sp|A8CVX7|TTLL6_DANRE
Ph-54439	1021	0	Ph-54439	3063		L		CYT		117.033	8.94			ExpAA=0.05 First60=0.00 PredHel=0 Topology=o	0						0	14.4	4.2	6.8	.	1 | 844 SAKRRKR|ML 0.802 *ProP* |	Ph-54439	0	3750	Y	0	3697.9	0	14.7658	microtubule-associated protein futsch partial	cs	HEMIPTERA	1e-07	9.7	uncharacterized protein LOC100578729	1E-042	gi|571570919	24	41	74	Apis mellifera	Cilia- and flagella-associated protein 74	2E-029	sp|Q9C0B2|CFA74_HUMAN
Ph-2941	462	1.7316	Ph-2941	1389	Y	R	*	CYT		50.8	5.55			ExpAA=0.03 First60=0.00 PredHel=0 Topology=o	0						0	14.5	5.6	3.5	.		Ph-2941	20	77003	Y	0.000263386	3615.86	0.176107	668.617	The tubulin superfamily includes five distinct families	cs	CDD	0	104.8	tubulin alpha-3 chain	1E-140	gi|474451712	52	70	99	Gallus gallus	Tubulin alpha-8 chain	1E-140	sp|Q9NY65|TBA8_HUMAN
Ph-55625	2180	0	Ph-55625	6543		T	*	CYT		252.213	5.09			ExpAA=0.01 First60=0.00 PredHel=0 Topology=o	0						0	6.7	2.5	0.6	.	1 | 1677 ENKRLKR|KL 0.621 *ProP* |	Ph-55625	11	43301	Y	0.000257609	3558.28	0.0205619	79.8165	Myosin class II heavy chain - probable fragment	cs	KOG	1e-61	58.2	putative kinesin K39	1E-139	gi|339897707	23	44	69	Leishmania infantum JPCM5	Centromere-associated protein E	3E-087	sp|Q02224|CENPE_HUMAN
Ph-60138	452	0	Ph-60138	1359		M	*	CYT		50.442	5.48			ExpAA=0.26 First60=0.11 PredHel=0 Topology=o	0						0	12.2	6.6	4.9	.	1 | 351 TALREKR|QL 0.513 *ProP* |	Ph-60138	8	30035	Y	0.0002701	3290.85	0.0719977	266.551	The tubulin superfamily includes five distinct families	cs	CDD	0	102	tubulin alpha chain, testis-specific-like	1E-151	gi|699240768	57	73	99	Ciona intestinalis	Tubulin alpha chain	1E-152	sp|Q8WQ47|TBA_LEPDS
Ph-44746	322	0	Ph-44746	969		M	*	CYT		37.21	4.82			ExpAA=0.01 First60=0.01 PredHel=0 Topology=o	0						0	10.9	2.8	5	.		Ph-44746	1	5682	Y	0.000178443	2801.53	0.0126219	70.7211	Leucine-rich repeat (LRR) protein contains calponin homology domain	cs	KOG	1e-23	26.8	leucine-rich repeat-containing protein 57	1E-038	gi|642918098	35	54	90	Tribolium castaneum	Leucine-rich repeat-containing protein 40	7E-026	sp|Q7SXW3|LRC40_DANRE
Ph-679	543	0	Ph-679	1632		K	*	CYT		65.61	9.35			ExpAA=0.00 First60=0.00 PredHel=0 Topology=o	0						0	5.2	1.7	2.4	.	2 | 61 VNLRKKR|FE 0.572 *ProP* | 228 EMDRRKR|LV 0.660 *ProP* |	Ph-679	2	7780	Y	0.000260658	2557.3	0.0149885	57.4952	calponin similarity domain-containing protein partial	cs	HEMIPTERA	0	99.4	trichohyalin-like	1E-040	gi|189240417	25	50	95	Tribolium castaneum	Coiled-coil domain-containing protein 173	1E-030	sp|Q0VFZ6|CC173_HUMAN
Ph-58617	1031	0	Ph-58617	3093		P		CYT		112.029	9.58			ExpAA=0.00 First60=0.00 PredHel=0 Topology=o	0						49	7.5	1.9	30.5	0.3		Ph-58617	1	5005	Y	0.000202575	2467.73	0.00395429	19.5162	Titin - probable fragment - 49 NetOglyc sites	cs	SWISSP	8e-94	3.1	trans-sialidase	1E-103	gi|71649745	35	42	54	Trypanosoma cruzi strain CL Brener	Titin	8E-094	sp|A2ASS6|TITIN_MOUSE
Ph-54610	269	0	Ph-54610	810		E	*	CYT		32.139	9.76			ExpAA=0.00 First60=0.00 PredHel=0 Topology=o	0						24	17.1	1.9	.	.	3 | 43 NRKRKKK|KL 0.521 *ProP* | 220 DQSTAKR|ST 0.581 *ProP* | 237 KARRTKR|KL 0.670 *ProP* |	Ph-54610	0	2439	Y	0	2405.11	0	36.316	microtubule-associated protein futsch partial - probable fragment - 24 NetOglyc sites	cs	HEMIPTERA	3e-21	7.8	unnamed protein product	3E-027	gi|8777580	29	57	93	Arabidopsis thaliana	Transcriptional regulator ATRX homolog	3E-020	sp|Q9U7E0|ATRX_CAEEL
Ph-51111	602	0	Ph-51111	1809		D	*	CYT		68.438	6.74			ExpAA=0.00 First60=0.00 PredHel=0 Topology=o	0						1	17.3	3.5	4.5	.		Ph-51111	2	7115	Y	0.000285017	2338.71	0.013522	47.436	Cytoplasmic dynein 1 intermediate chain 1 - probable fragment	cs	HEMIPTERA	5e-35	77.4	hypothetical protein YYE_02936	9E-009	gi|669199601	22	41	56	Plasmodium vinckei vinckei	MATH and LRR domain-containing protein PFE0570w	6E-007	sp|Q8I3Z1|MLRR1_PLAF7
Ph-2570	425	0	Ph-2570	1275		M		CYT		47.469	5.86			ExpAA=0.05 First60=0.04 PredHel=0 Topology=o	0						1	11.8	7.1	6.4	.		Ph-2570	1	4191	Y	0.000241911	2066.38	0.00959264	39.6442	The tubulin superfamily includes five distinct families	cs	CDD	0	98.6	Protein Bm10379, isoform a	1E-150	gi|671408912	57	77	95	Brugia malayi	Tubulin alpha-1 chain	1E-150	sp|P06603|TBA1_DROME
Ph-56248	535	0	Ph-56248	1605		E		CYT		63.113	8.29			ExpAA=0.58 First60=0.00 PredHel=0 Topology=o	0						0	11.6	3.2	4.3	.		Ph-56248	1	3824	Y	0.000265122	1885.43	0.00762032	28.7352	Dynein intermediate chain 1 axonemal	cs	HEMIPTERA	3e-18	75.5	dynein intermediate chain 2, ciliary	4E-018	gi|642930048	25	45	49	Tribolium castaneum	Dynein intermediate chain 2, ciliary	3E-016	sp|Q16959|DYI2_HELCR
Ph-3289	1154	0	Ph-3289	3462		D		CYT		132.218	4.78			ExpAA=0.01 First60=0.01 PredHel=0 Topology=o	0						0	13.9	2.3	3.3	.		Ph-3289	3	6764	Y	0.000449707	1667.5	0.0105985	23.564	dynein assembly factor 1 axonemal homolog isoform X1	cs	HEMIPTERA	1e-77	103.9	leucine-rich repeat-containing protein, putative	3E-089	gi|242008545	33	54	99	Pediculus humanus corporis	Dynein assembly factor 1, axonemal	4E-076	sp|Q8NEP3|DAAF1_HUMAN
Ph-57514	347	0	Ph-57514	1044		L	*	CYT		39.408	6.96			ExpAA=0.10 First60=0.10 PredHel=0 Topology=o	0						0	10.1	3.2	1.7	.		Ph-57514	5	9495	Y	0.000533956	1560.51	0.0585758	109.69	Cystoskeletal protein Tektin - probable fragment	cs	KOG	1e-66	81.9	tektin-4	1E-072	gi|751205979	43	64	70	Solenopsis invicta	Tektin-4	3E-050	sp|Q2TA38|TEKT4_BOVIN
Ph-4199	454	0	Ph-4199	1365		D	*	CYT		55.744	8.02			ExpAA=0.00 First60=0.00 PredHel=0 Topology=o	0						0	5.3	0.9	0.4	.		Ph-4199	1	3011	Y	0.000336683	1484.58	0.00896016	26.6042	microtubule-associated protein futsch partial	cs	HEMIPTERA	2e-16	10.3	coiled-coil domain-containing protein 11-like	1E-029	gi|642927475	25	47	89	Tribolium castaneum	Trichohyalin	4E-020	sp|P37709|TRHY_RABIT
Ph-56122	1060	0	Ph-56122	3180		K		CYT		121.04	9.81			ExpAA=0.00 First60=0.00 PredHel=0 Topology=o	0						1	16.5	2.5	5	.		Ph-56122	17	26522	Y	0.000649984	1452.97	0.0653838	100.589	microtubule-associated protein futsch-like	cs	HEMIPTERA	4e-11	40	conserved Plasmodium protein, unknown function	9E-020	gi|296004518	21	38	27	Plasmodium falciparum 3D7	Protein PF14_0175	3E-018	sp|Q8ILR9|YPF17_PLAF7
Ph-1755	474	0	Ph-1755	1422		N		CYT		54.748	5.96			ExpAA=0.32 First60=0.00 PredHel=0 Topology=o	0						0	12.7	4.4	3	.		Ph-1755	1	2925	Y	0.000346579	1442.18	0.008601	24.8084	Gamma-tubulin complex DGRIP84/SPC97 component - probable fragment	cs	KOG	9e-59	61	gamma-tubulin complex component 2-like isoform X2	9E-064	gi|752879453	31	52	58	Camponotus floridanus	Gamma-tubulin complex component 2	1E-057	sp|Q921G8|GCP2_MOUSE
Ph-1919	681	0	Ph-1919	2046		I	*	CYT		78.602	5.3			ExpAA=0.00 First60=0.00 PredHel=0 Topology=o	0						3	9.1	3.7	10.6	.	2 | 76 SSLRSKR|KK 0.587 *ProP* | 79 RSKRKKR|RS 0.547 *ProP* |	Ph-1919	17	26055	Y	0.000661634	1427.39	0.101623	153.588	Titin	cs	SWISSP	2e-18	1	AGAP002737-PA	9E-026	gi|347968463	28	47	6	Anopheles gambiae str. PEST	Protein MNN4	9E-022	sp|P36044|MNN4_YEAST
PhSigP-1466	1486	0	PhSigP-1466	4458		M		SIG	30-31	171.517	6.1	168.335	6.06	ExpAA=0.35 First60=0.16 PredHel=0 Topology=o	0						0	11.8	4.9	3.8	.	1 | 954 IPPRLKR|QF 0.503 *ProP* |	PhSigP-1466	0	1400	Y	0	1380.55	0	3.78756	Hydrolytic ATP binding site of dynein motor region D1 - probable fragment - signalP detected	cs	PFAM	7e-78	99.1	dynein heavy chain	0.0	gi|157115525	59	78	32	Aedes aegypti	Dynein heavy chain 8, axonemal	0.0	sp|Q96JB1|DYH8_HUMAN
Ph-54763	504	0	Ph-54763	1515		L	*	CYT		58.377	7.69			ExpAA=0.00 First60=0.00 PredHel=0 Topology=o	0						0	10.9	3	1	.	1 | 27 ENTRLKR|CI 0.540 *ProP* |	Ph-54763	4	6370	Y	0.000636691	1256.3	0.0322921	50.7106	myosin-9 partial	cs	HEMIPTERA	0	97.6	uncharacterized protein LOC100118344	2E-055	gi|209862737	35	53	82	Nasonia vitripennis	Coiled-coil domain-containing protein 13	5E-035	sp|D3YV10|CCD13_MOUSE
Ph-56699	608	0	Ph-56699	1827		P	*	CYT		72.096	9.6			ExpAA=7.59 First60=0.00 PredHel=0 Topology=o	0						0	10.7	3	2.5	.	1 | 171 IKNREKR|LA 0.828 *ProP* |	Ph-56699	5	6761	Y	0.000749845	1111.18	0.0334719	44.6318	calponin homology domain-containing protein DDB_G0272472-like	cs	NR-LIGHT	6e-21	89.9	calponin homology domain-containing protein DDB_G0272472-like	6E-021	gi|571527536	26	48	90	Apis mellifera	Fibrous sheath-interacting protein 2	7E-013	sp|A2ARZ3|FSIP2_MOUSE
Ph-50907	1051	0	Ph-50907	3156		I	*	CYT		124.348	5.93			ExpAA=0.00 First60=0.00 PredHel=0 Topology=o	0						0	9.8	1.1	1	.		Ph-50907	11	13303	Y	0.000838469	1093.18	0.0426289	50.8375	Myosin class II heavy chain	cs	KOG	1e-09	23	hypothetical protein PFNF54_00184	1E-031	gi|583228857	22	43	52	Plasmodium falciparum NF54	Uncharacterized protein PFB0145c	3E-032	sp|O96133|YB145_PLAF7
PhSigP-42280_FR2_1-156	134	0	PhSigP-42280_FR2_1-156	405		M	*	SIG	19-20	15.38	5.82	12.899	5.06	ExpAA=10.89 First60=10.64 PredHel=0 Topology=o	0						1	11.2	4.5	3	.		PhSigP-42280_FR2_1-156	0	930	Y	0	917.078	0	27.6949	Gamma-tubulin complex component 2 partial - signalP detected	cs	HEMIPTERA	6e-13	12.9	gamma-tubulin complex component, putative	5E-006	gi|255578011	32	51	12	Ricinus communis	Spindle pole body component 97	5E-007	sp|Q95ZG3|SPC97_DICDI
Ph-1207	661	0	Ph-1207	1983		K		CYT		75.556	9.55			ExpAA=0.00 First60=0.00 PredHel=0 Topology=o	0						5	19.2	4.4	7.1	.	1 | 53 KKKRSKK|SS 0.749 *ProP* |	Ph-1207	8	7566	Y	0.00107212	828.986	0.0493419	46.0167	Muscle M-line assembly protein unc-89	cs	SWISSP	2e-12	5.8	Protein CEC-8	5E-013	gi|17556242	22	40	61	Caenorhabditis elegans	Muscle M-line assembly protein unc-89	2E-012	sp|O01761|UNC89_CAEEL
Ph-555	788	0	Ph-555	2364		L		CYT		94.189	6.87			ExpAA=0.00 First60=0.00 PredHel=0 Topology=o	0						1	8.1	1.3	2.3	.		Ph-555	2	2493	Y	0.000813224	819.454	0.0103474	12.7188	dynein regulatory complex protein 1-like - probable fragment	cs	NR-LIGHT	0	65.1	dynein regulatory complex protein 1-like	1E-100	gi|571520785	29	52	65	Apis mellifera	Dynein regulatory complex protein 1	1E-054	sp|Q7T0Y4|DRC1_XENLA
Ph-58709	433	0.461894	Ph-58709	1302		M	*	CYT		48.546	5.48			ExpAA=0.01 First60=0.00 PredHel=0 Topology=o	0						0	13.6	6.2	3.9	.		Ph-58709	38	30761	Y	0.0012527	777.784	0.356961	284.945	The tubulin superfamily includes five distinct families	cs	CDD	0	100	tubulin alpha chain-like	1E-131	gi|221114171	50	70	98	Hydra vulgaris	Tubulin alpha-3 chain	1E-131	sp|P91910|TBA3_CAEEL
Ph-58789	2481	0	Ph-58789	7443		K		CYT		282.045	5.85			ExpAA=2.27 First60=0.00 PredHel=0 Topology=o	0						3	10.4	4.6	4	.		Ph-58789	9	7885	Y	0.00115734	777.544	0.0147891	12.7769	Dyneins heavy chain - probable fragment	cs	KOG	0	77.3	dynein heavy chain 6, axonemal	0.0	gi|642916885	60	75	73	Tribolium castaneum	Dynein heavy chain 6, axonemal	0.0	sp|Q9C0G6|DYH6_HUMAN
Ph-4758	428	0	Ph-4758	1287		S	*	CYT		50.009	5.79			ExpAA=0.00 First60=0.00 PredHel=0 Topology=o	0						1	10	2.8	3.3	.		Ph-4758	17	13008	Y	0.0013252	712.626	0.161554	121.9	Cystoskeletal protein Tektin	cs	KOG	1e-65	92.8	tektin-2	1E-121	gi|91092970	51	70	100	Tribolium castaneum	Tektin-2	7E-059	sp|Q9UIF3|TEKT2_HUMAN
Ph-45674	229	0	Ph-45674	687		P		CYT		27.027	9.01			ExpAA=0.07 First60=0.01 PredHel=0 Topology=o	0						0	13.5	2.2	3.5	.		Ph-45674	0	657	Y	0	647.871	0	11.534	myosin heavy chain clone	cs	NR-LIGHT	2e-37	39.3	myosin heavy chain, clone, putative	2E-037	gi|242021427	45	59	39	Pediculus humanus corporis	Coiled-coil domain-containing protein 61	1E-028	sp|Q9Y6R9|CCD61_HUMAN
Ph-5352	302	0	Ph-5352	906		R		CYT		35.619	10.45			ExpAA=0.00 First60=0.00 PredHel=0 Topology=o	0						6	15.2	2	5.3	.		Ph-5352	2	1956	Y	0.00103637	642.941	0.0269992	26.0383	Microtubule-associated protein 1B	cs	SWISSP	3e-17	9	unnamed protein product	1E-034	gi|8777580	39	53	94	Arabidopsis thaliana	Microtubule-associated protein 1B	3E-017	sp|P15205|MAP1B_RAT
Ph-47749	358	0	Ph-47749	1077		I	*	CYT		40.779	6.24			ExpAA=0.02 First60=0.00 PredHel=0 Topology=o	0						0	14.8	2.8	2.8	.		Ph-47749	10	7043	Y	0.00143965	631.377	0.113562	78.8704	beta-tubulin cofactor c-like protein partial	cs	HEMIPTERA	3e-10	94	alpha/beta hydrolase, putative	1E-006	gi|641580825	27	46	7	Plasmodium reichenowi	Tubulin-specific chaperone C	1E-009	sp|Q54PY1|TBCC_DICDI
Ph-7210	95	0	Ph-7210	285		T		CYT		11.04	5.75			ExpAA=0.07 First60=0.00 PredHel=0 Topology=i	0						0	11.6	6.3	2.1	.		Ph-7210	2	1906	Y	0.00106355	626.506	0.0858289	80.6584	Dynein light chain 4 axonemal	cs	SWISSP	1e-15	89.5	dynein light chain 4, axonemal isoform X3	4E-015	gi|296191914	38	62	90	Callithrix jacchus	Dynein light chain 4, axonemal	1E-015	sp|Q9DCM4|DNAL4_MOUSE
Ph-1212	110	0	Ph-1212	333		Q	*	CYT		12.821	5.65			ExpAA=24.08 First60=0.68 PredHel=0 Topology=o	0						0	5.5	5.5	2.7	.		Ph-1212	4	2909	Y	0.00139394	573.716	0.146914	105.359	Tctex-1 family	cs	PFAM	1e-14	99	dynein light chain Tctex-type, putative	1E-007	gi|242006799	30	50	93	Pediculus humanus corporis	Tctex1 domain-containing protein 2	6E-008	sp|Q9CQ66|TC1D2_MOUSE
Ph-54328	297	1.0101	Ph-54328	891		M		CYT		34.708	4.36			ExpAA=0.01 First60=0.01 PredHel=0 Topology=o	0						1	10.8	4	4	.		Ph-54328	7	4535	Y	0.00156495	558.999	0.0960879	61.3863	dynein light chain 1 axonemal-like	cs	NR-LIGHT	2e-22	85.7	dynein light chain 1, axonemal-like	2E-022	gi|512889007	38	51	86	Bombyx mori	Dynein light chain 1, axonemal	2E-018	sp|Q6DHB1|DNAL1_DANRE
Ph-3382	1814	0	Ph-3382	5445		M	*	CYT		207.445	8.84			ExpAA=0.37 First60=0.04 PredHel=0 Topology=o	0						0	14.4	3.5	5.6	.		Ph-3382	7	4402	Y	0.00161223	542.605	0.0157235	9.75043	calponin homology domain-containing protein 2 isoform 1 - probable fragment	cs	NR-LIGHT	7e-63	59	uncharacterized protein LOC593920	6E-083	gi|390368387	22	38	101	Strongylocentrotus purpuratus	Calponin homology domain-containing protein 2	4E-022	sp|Q8N9S7|CHDC2_HUMAN
Ph-5225	237	0	Ph-5225	714		P	*	CYT		27.301	7.21			ExpAA=0.00 First60=0.00 PredHel=0 Topology=o	0						3	12.7	2.5	3	.		Ph-5225	3	2133	Y	0.00142562	525.841	0.0513891	36.03	Axonemal dynein light chain - probable fragment	cs	PFAM	1e-61	100	axonemal dynein light intermediate polypeptide 1 isoform X2	2E-068	gi|645017133	55	73	93	Nasonia vitripennis	Axonemal dynein light intermediate polypeptide 1	4E-064	sp|Q8BVN8|IDLC_MOUSE
Ph-4143	451	0	Ph-4143	1356		G	*	CYT		52.372	5.58			ExpAA=0.00 First60=0.00 PredHel=0 Topology=o	0						0	11.8	2	0.9	.		Ph-4143	9	4960	Y	0.00183971	489.108	0.0811767	44.1158	Myosin class II heavy chain	cs	KOG	2e-07	21	Centrosome protein, putative	3E-060	gi|242014804	33	59	101	Pediculus humanus corporis	Uncharacterized protein C9orf117 homolog	7E-043	sp|Q0VFN8|CI117_XENTR
Ph-58825	2042	0	Ph-58825	6129		L	*	CYT		233.686	5.21			ExpAA=0.00 First60=0.00 PredHel=0 Topology=o	0						0	13.5	2.6	1.6	.		Ph-58825	10	4931	Y	0.00205614	442.044	0.0199553	9.70325	myosin heavy chain non-muscle isoform 2 partial - probable fragment	cs	HEMIPTERA	0	104.5	megator	1E-157	gi|170034803	24	45	91	Culex quinquefasciatus	Nucleoprotein TPR	1E-127	sp|A1Z8P9|TPR_DROME
Ph-56090	614	0	Ph-56090	1845		E	*	CYT		71.156	7.76			ExpAA=0.00 First60=0.00 PredHel=0 Topology=o	0						0	13.5	2.3	1.3	.		Ph-56090	4	2227	Y	0.00182063	439.211	0.0265162	14.5578	Myosin heavy chain non-muscle	cs	SWISSP	5e-18	28.3	coiled-coil domain-containing protein 170	1E-170	gi|642919774	48	67	93	Tribolium castaneum	Coiled-coil domain-containing protein 170	2E-053	sp|Q8IYT3|CC170_HUMAN
Ph-62339	698	0	Ph-62339	2094		T		CYT		73.875	5.05			ExpAA=0.00 First60=0.00 PredHel=0 Topology=o	0						33	17.3	3.3	18.1	.		Ph-62339	2	1325	Y	0.00152955	435.53	0.0116816	7.63152	titin isoform IC - probable fragment - 34 NetOglyc sites	cs	NR-LIGHT	1e-21	2	titin isoform IC	1E-021	gi|642945631	22	36	2	Homo sapiens	Proline-rich protein 36	3E-017	sp|Q9H6K5|PRR36_HUMAN
Ph-60689	674	2.67062	Ph-60689	2022	Y	T		CYT		74.83	6.32			ExpAA=0.09 First60=0.01 PredHel=0 Topology=o	0						2	13.9	4.2	3.3	.	1 | 415 GIGRSKR|AL 0.617 *ProP* |	Ph-60689	11	4897	Y	0.00227746	402.413	0.0665365	29.2093	Kinesin-like protein	cs	KOG	8e-16	60.2	kinesin-like protein KIF9	2E-043	gi|642933821	25	45	98	Tribolium castaneum	Kinesin-like protein KIF9	6E-021	sp|Q9WV04|KIF9_MOUSE
Ph-51996	446	0	Ph-51996	1341		M	*	CYT		50.027	4.78			ExpAA=0.01 First60=0.00 PredHel=0 Topology=o	0						0	13.2	7.8	4.5	.		Ph-51996	229	87225	Y	0.00266236	373.97	2.0886	784.484	The tubulin superfamily includes five distinct families	cs	CDD	0	100	tubulin beta chain isoform X1	0.0	gi|459182867	95	98	100	Ciona intestinalis	Tubulin beta chain	0.0	sp|P11833|TBB_PARLI
Ph-5077	480	0	Ph-5077	1440		E		CYT		54.929	4.53			ExpAA=0.00 First60=0.00 PredHel=0 Topology=o	0						0	17.7	2.1	2.9	.		Ph-5077	13	5186	Y	0.00254158	365.282	0.110415	43.4352	microtubule-associated protein futsch partial	cs	HEMIPTERA	9e-15	11.3	hypothetical protein C922_01231	7E-016	gi|672189385	26	46	10	Plasmodium inui San Antonio 1	Uncharacterized protein PF11_0207	1E-013	sp|Q8IIG7|YPF05_PLAF7
Ph-3307	661	0	Ph-3307	1983		A		CYT		75.905	4.71			ExpAA=0.93 First60=0.61 PredHel=0 Topology=o	0						2	8.5	4.4	7.1	.	1 | 572 EERRERR|RK 0.504 *ProP* |	Ph-3307	12	4574	Y	0.00265991	346.957	0.0740128	27.8192	Myosin class VI heavy chain	cs	KOG	6e-06	8.7	uncharacterized protein LOC661374	2E-074	gi|189237510	29	47	75	Tribolium castaneum	Thioredoxin domain-containing protein 3 homolog	2E-029	sp|P90666|TXND3_HELCR
Ph-3535	735	0	Ph-3535	2208		K	*	CYT		85.046	5.31			ExpAA=0.00 First60=0.00 PredHel=0 Topology=o	0						0	10.5	3.1	3.9	.		Ph-3535	17	5435	Y	0.00317136	297.749	0.0941669	29.6874	calponin homology domain-containing protein DDB_G0272472-like	cs	HEMIPTERA	7e-20	86	GRIP and coiled-coil domain-containing protein 2-like	3E-031	gi|755857863	22	44	68	Musca domestica	Fas-binding factor 1	9E-021	sp|Q8TES7|FBF1_HUMAN
Ph-56262	242	0	Ph-56262	726		K		CYT		28.754	9.54			ExpAA=0.00 First60=0.00 PredHel=0 Topology=o	0						1	11.6	3.3	10.7	.		Ph-56262	1	578	Y	0.00175145	284.985	0.0168466	9.60203	Myosin light chain kinase smooth muscle partial	cs	HEMIPTERA	4e-20	65.7	conserved hypothetical protein	5E-020	gi|242009099	30	52	28	Pediculus humanus corporis	Cardiomyopathy-associated protein 5	4E-004	sp|Q70KF4|CMYA5_MOUSE
Ph-53345	311	0	Ph-53345	936		K	*	CYT		36.122	6.23			ExpAA=0.09 First60=0.00 PredHel=0 Topology=o	0						1	10.6	4.2	5.8	.		Ph-53345	23	6561	Y	0.00355442	269.577	0.300539	84.5407	Cytoplasmic dynein 2 light intermediate chain 1 partial	cs	HEMIPTERA	2e-47	94.8	cytoplasmic dynein 2 light intermediate chain 1	1E-041	gi|641655984	33	56	89	Acyrthosiphon pisum	Cytoplasmic dynein 2 light intermediate chain 1	5E-033	sp|Q6AY43|DC2L1_RAT
Ph-5580	397	0	Ph-5580	1191		E		CYT		47.223	4.95			ExpAA=0.00 First60=0.00 PredHel=0 Topology=o	0						1	11.1	2	3	.		Ph-5580	1	425	Y	0.00238049	209.547	0.0102692	4.30377	ciliary dynein heavy chain - probable fragment	cs	NR-LIGHT	0	10	ciliary dynein heavy chain, putative	1E-119	gi|242021167	50	72	10	Pediculus humanus corporis	Dynein heavy chain 7, axonemal	1E-080	sp|Q8WXX0|DYH7_HUMAN
Ph-57342	1457	0	Ph-57342	4374		S	*	CYT		172.16	6.69			ExpAA=0.00 First60=0.00 PredHel=0 Topology=o	0						1	12.7	2.1	3.3	.	2 | 663 IRARIKR|YK 0.576 *ProP* | 882 KESRDMK|SL 0.511 *ProP* |	Ph-57342	60	10272	Y	0.00592285	166.054	0.167773	28.3236	microtubule-associated protein futsch partial - probable fragment	cs	HEMIPTERA	4e-20	37.9	hypothetical protein DAPPUDRAFT_105663	8E-020	gi|321467016	20	39	31	Daphnia pulex	Putative leucine-rich repeat-containing protein DDB_G0290503	1E-018	sp|Q54G05|LRRX1_DICDI
PhSigP-61383	241	0	PhSigP-61383	723		M		SIG	27-28	27.971	6.15	24.693	7.54	ExpAA=0.65 First60=0.58 PredHel=0 Topology=o	0						1	10.4	4.6	7.5	.		PhSigP-61383	2	442	Y	0.00457829	145.286	0.033833	7.3732	dynein heavy chain 7 axonemal-like - probable fragment - signalP detected	cs	NR-LIGHT	6e-84	5.9	dynein heavy chain 7, axonemal-like	6E-084	gi|751227163	62	76	6	Solenopsis invicta	Dynein heavy chain 7, axonemal	5E-053	sp|Q63170|DYH7_RAT
Ph-5110	865	0	Ph-5110	2598		V	*	CYT		102.976	8.78			ExpAA=0.00 First60=0.00 PredHel=0 Topology=o	0						0	8.6	2.3	0.6	.	1 | 800 LRQRKAR|LL 0.514 *ProP* |	Ph-5110	18	2572	Y	0.0070943	133.488	0.0847387	11.94	Myosin class II heavy chain	cs	KOG	4e-10	33.3	conserved hypothetical protein	1E-083	gi|242009570	26	49	100	Pediculus humanus corporis	Coiled-coil domain-containing protein 40	2E-049	sp|Q8BI79|CCD40_MOUSE
Ph-60945	449	0	Ph-60945	1350		M	*	CYT		49.703	5.01			ExpAA=1.50 First60=0.00 PredHel=0 Topology=o	0						1	11.4	8.2	4.5	.		Ph-60945	400	51789	Y	0.00783232	127.355	3.62389	462.674	The tubulin superfamily includes five distinct families	cs	CDD	0	100	tubulin alpha-1 chain-like	0.0	gi|66535209	94	98	100	Apis mellifera	Tubulin alpha-1 chain	0.0	sp|P06603|TBA1_DROME
Ph-54255	396	0	Ph-54255	1188		E		CYT		46.904	5.21			ExpAA=0.00 First60=0.00 PredHel=0 Topology=o	0						2	10.4	2.3	3.3	.		Ph-54255	3	456	Y	0.00665705	112.416	0.0308854	4.62935	ciliary dynein heavy chain - probable fragment	cs	NR-LIGHT	0	9.9	ciliary dynein heavy chain, putative	1E-118	gi|242021167	51	71	10	Pediculus humanus corporis	Dynein heavy chain 7, axonemal	2E-077	sp|Q8WXX0|DYH7_HUMAN
Ph-60629	620	0	Ph-60629	1863		C	*	CYT		71.205	4.77			ExpAA=0.06 First60=0.00 PredHel=0 Topology=o	0						1	9.5	3.9	6.6	.	1 | 186 SVKRTKR|TL 0.618 *ProP* |	Ph-60629	298	31338	Y	0.0096429	103.353	1.95637	202.876	microtubule-associated protein futsch-like - probable fragment	cs	NR-LIGHT	2e-23	10	hypothetical protein, conserved in Plasmodium species	2E-025	gi|221059876	41	53	24	Plasmodium knowlesi strain H	Transcriptional regulator ICP22 homolog	2E-019	sp|Q01042|ICP22_SHV21
Ph-1643	276	0.724638	Ph-1643	828		S		CYT		31.81	6.05			ExpAA=0.00 First60=0.00 PredHel=0 Topology=o	0						5	10.1	1.1	2.9	.		Ph-1643	148	14913	Y	0.0100634	98.6966	2.18615	217.223	calponin similarity domain-containing protein partial	cs	HEMIPTERA	0	93.8	caldesmon	7E-080	gi|91083957	58	75	78	Tribolium castaneum	Uncharacterized protein PF11_0207	2E-014	sp|Q8IIG7|YPF05_PLAF7
Ph-56618	643	0	Ph-56618	1929		E		CYT		73.856	4.94			ExpAA=0.00 First60=0.00 PredHel=0 Topology=o	0						2	14.9	5.4	3.4	.	2 | 302 EIMRSKR|KR 0.599 *ProP* | 304 MRSKRKR|KA 0.544 *ProP* |	Ph-56618	27	2150	Y	0.0127292	75.7188	0.171191	13.4424	microtubule-associated protein futsch-like partial	cs	NR-LIGHT	3e-13	10.1	microtubule-associated protein futsch-like, partial	3E-013	gi|524871704	22	42	10	Aplysia californica	Transcription initiation factor TFIID subunit 7	1E-008	sp|Q05021|TAF7_YEAST
Ph-59180	3739	0	Ph-59180	11220		K	*	CYT		429.674	5.79			ExpAA=1.16 First60=0.00 PredHel=0 Topology=o	0						1	11.4	4.3	4.1	.		Ph-59180	863	59230	Y	0.0147754	67.6007	0.940733	63.6679	Dyneins heavy chain - probable fragment	cs	KOG	0	78	dynein beta chain, ciliary-like isoform X1	0.0	gi|642930425	59	75	82	Tribolium castaneum	Dynein beta chain, ciliary	0.0	sp|P23098|DYHC_TRIGR
Ph-51698	482	0	Ph-51698	1449		M	*	CYT		55.832	6.91			ExpAA=0.00 First60=0.00 PredHel=0 Topology=o	0						0	13.9	2.9	3.9	.	1 | 173 ILSDAKR|AV 0.506 *ProP* |	Ph-51698	360	23673	Y	0.0154208	64.665	3.03866	197.041	Cystoskeletal protein Tektin - probable fragment	cs	KOG	3e-91	92.8	tektin-3	0.0	gi|91078420	67	85	95	Tribolium castaneum	Tektin-3	1E-105	sp|A6H782|TEKT3_BOVIN
Ph-53268	2260	0	Ph-53268	6783		L	*	CYT		263.873	4.85			ExpAA=0.17 First60=0.13 PredHel=0 Topology=o	0						1	6.1	1.3	0.9	.		Ph-53268	484	30264	Y	0.0162174	61.533	0.872714	53.8116	Myosin class II heavy chain - probable fragment	cs	KOG	5e-60	61.2	sporulation-specific protein 15 isoform X1	1E-146	gi|571526970	25	46	103	Apis mellifera	Centromere-associated protein E	1E-107	sp|Q02224|CENPE_HUMAN
Ph-54746	378	0	Ph-54746	1137		E	*	CYT		46.414	7.77			ExpAA=0.00 First60=0.00 PredHel=0 Topology=o	0						0	4	1.3	1.1	.		Ph-54746	163	9176	Y	0.0180121	55.1738	1.75338	97.334	src substrate cortactin-like protein partial	cs	HEMIPTERA	0	100.5	meiosis-specific nuclear structural protein 1-like	1E-051	gi|642938784	34	57	80	Tribolium castaneum	Meiosis-specific nuclear structural protein 1	9E-042	sp|Q8NEH6|MNS1_HUMAN
Ph-60253	230	0	Ph-60253	693		K	*	CYT		26.503	4.98			ExpAA=0.01 First60=0.00 PredHel=0 Topology=o	0						0	9.1	4.8	4.3	.		Ph-60253	58	3184	Y	0.0184669	53.2163	1.02363	55.413	Dynein light chain 1 axonemal partial - probable fragment	cs	HEMIPTERA	1e-32	75.9	LOW QUALITY PROTEIN: dynein light chain 1, axonemal	8E-032	gi|642929709	44	62	89	Tribolium castaneum	Dynein light chain 1, axonemal	4E-032	sp|Q28G94|DNAL1_XENTR
Ph-54213	474	0	Ph-54213	1425		S	*	CYT		53.765	5.67			ExpAA=0.00 First60=0.00 PredHel=0 Topology=o	0						0	17.7	2.7	4	.		Ph-54213	57	3121	Y	0.0185148	53.0627	0.489225	26.415	microtubule binding protein D-CLIP-190	cs	NR-LIGHT	4e-09	24.9	citron Rho-interacting kinase-like	6E-010	gi|699247026	22	44	25	Ciona intestinalis	Restin homolog	7E-010	sp|Q9VJE5|CL190_DROME
Ph-62678	501	0	Ph-62678	1506		D	*	CYT		56.996	4.92			ExpAA=0.00 First60=0.00 PredHel=0 Topology=o	0						13	20.8	3.4	4.4	.		Ph-62678	116	5803	Y	0.0202678	48.9092	0.942066	46.4729	microtubule-associated protein futsch partial - 13 NetOglyc sites	cs	HEMIPTERA	4e-09	10.6	hypothetical protein	6E-011	gi|71749402	20	39	14	Trypanosoma brucei brucei TREU927	Protein ORF73	1E-008	sp|Q9QR71|ORF73_HHV8P
Ph-3111	483	0	Ph-3111	1452		G	*	CYT		58.177	6.79			ExpAA=0.00 First60=0.00 PredHel=0 Topology=o	0						0	7.5	2.5	2.1	.		Ph-3111	128	5944	Y	0.0218341	45.4373	1.07818	49.3724	titin isoform x6	cs	HEMIPTERA	2e-07	24	conserved Plasmodium protein, unknown function	6E-012	gi|641580023	20	43	16	Plasmodium reichenowi	Centrosomal protein of 135 kDa	2E-008	sp|Q6P5D4|CP135_MOUSE
Ph-3408	791	0	Ph-3408	2373		V		CYT		89.577	4.61			ExpAA=0.00 First60=0.00 PredHel=0 Topology=o	0						8	13.8	1.5	9.4	.		Ph-3408	50	2159	Y	0.0234743	41.7451	0.257704	10.973	titin isoform X14 - probable fragment	cs	NR-LIGHT	3e-50	4.3	liver stage antigen 3, fragment, partial	1E-062	gi|675219071	29	48	76	Plasmodium chabaudi chabaudi	Titin	2E-042	sp|A2ASS6|TITIN_MOUSE
Ph-60976	458	0	Ph-60976	1377		M	*	CYT		53.717	6.02			ExpAA=0.05 First60=0.01 PredHel=0 Topology=o	0						1	9.2	4.8	2.4	.	1 | 281 NNTRAKR|AT 0.663 *ProP* |	Ph-60976	50	2050	Y	0.0247218	39.6376	0.444104	17.9553	dynein assembly factor 3 axonemal homolog	cs	HEMIPTERA	2e-91	97	dynein assembly factor 3, axonemal homolog	3E-090	gi|328708263	39	60	97	Acyrthosiphon pisum	Dynein assembly factor 3, axonemal homolog	5E-064	sp|A1ZB91|DAAF3_DROME
Ph-59417	628	0	Ph-59417	1887		V	*	CYT		72.648	8.59			ExpAA=0.00 First60=0.00 PredHel=0 Topology=o	0						13	15.8	2.7	5.6	.		Ph-59417	147	5426	Y	0.0274684	36.1528	0.952783	34.68	microtubule associated protein partial - 13 NetOglyc sites	cs	HEMIPTERA	0	100	protein regulator of cytokinesis 1-like isoform X1	6E-061	gi|641653001	26	48	92	Acyrthosiphon pisum	Protein regulator of cytokinesis 1	6E-047	sp|O43663|PRC1_HUMAN
Ph-53521	489	0	Ph-53521	1470		I	*	CYT		55.787	5.8			ExpAA=0.17 First60=0.08 PredHel=0 Topology=o	0						0	14.7	3.7	1.6	.		Ph-53521	29	1050	Y	0.0279816	34.5137	0.241284	8.61477	Kinesin-like protein - probable fragment	cs	KOG	5e-29	43.6	rabkinesin-6, putative	2E-032	gi|242024707	28	49	40	Pediculus humanus corporis	Kinesin-like protein KIF20B	3E-027	sp|Q96Q89|KI20B_HUMAN
Ph-55763	178	0	Ph-55763	537		I	*	CYT		19.838	7.2			ExpAA=0.42 First60=0.34 PredHel=0 Topology=o	0						1	14.6	7.3	9	.		Ph-55763	4	157	Y	0.0256732	30.9637	0.0911033	3.52612	Titin	cs	HEMIPTERA	6e-46	85	uncharacterized protein LOC100165939	8E-040	gi|641657947	46	64	51	Acyrthosiphon pisum	Carcinoembryonic antigen-related cell adhesion molecule 6	3E-006	sp|P40199|CEAM6_HUMAN
Ph-62092	364	0	Ph-62092	1095		N	*	CYT		44.247	8.71			ExpAA=0.75 First60=0.46 PredHel=0 Topology=o	0						0	9.6	3	1.9	.		Ph-62092	33	1052	Y	0.0317806	30.5113	0.368594	11.5871	gamma-tubulin complex component - probable fragment	cs	NR-LIGHT	1e-36	39	gamma-tubulin complex component, putative	1E-036	gi|242005540	26	48	39	Pediculus humanus corporis	Gamma-tubulin complex component 3	2E-030	sp|P58854|GCP3_MOUSE
Ph-60777	414	0	Ph-60777	1245		R	*	CYT		47.917	9.51			ExpAA=0.16 First60=0.00 PredHel=0 Topology=o	0						0	11.8	5.8	4.6	.		Ph-60777	179	5388	Y	0.0336838	29.5174	1.75846	52.1951	probable tubulin polyglutamylase TTLL1-like isoform X1	cs	NR-LIGHT	0	88.4	probable tubulin polyglutamylase TTLL1-like isoform X1	0.0	gi|571544519	79	92	88	Apis mellifera	Probable tubulin polyglutamylase TTLL1	1E-160	sp|O95922|TTLL1_HUMAN
Ph-46054	391	0	Ph-46054	1173		M		CYT		45.626	5.54			ExpAA=0.00 First60=0.00 PredHel=0 Topology=o	0						0	9.7	1.8	0.8	.		Ph-46054	147	4112	Y	0.0362439	27.3977	1.53274	42.2792	Cystoskeletal protein Tektin	cs	KOG	5e-61	88.3	tektin-1	1E-109	gi|642940455	55	70	89	Tribolium castaneum	Tektin-1	4E-066	sp|Q969V4|TEKT1_HUMAN
Ph-62028	578	0	Ph-62028	1737		P	*	CYT		67.699	9.81			ExpAA=0.01 First60=0.00 PredHel=0 Topology=o	0						0	13.7	4.3	4.7	.		Ph-62028	484	10683	Y	0.0459397	21.7208	3.40796	74.1763	tubulin polyglutamylase TTLL4-like - probable fragment	cs	NR-LIGHT	0	52.5	tubulin polyglutamylase TTLL4-like	0.0	gi|328717917	63	82	53	Acyrthosiphon pisum	Tubulin polyglutamylase TTLL4	1E-152	sp|Q80UG8|TTLL4_MOUSE
Ph-53646	1336	0	Ph-53646	4011		S	*	CYT		157.26	6.21			ExpAA=0.00 First60=0.00 PredHel=0 Topology=o	0						0	12.8	2.6	3.1	.	1 | 645 GAYRAKR|YL 0.538 *ProP* |	Ph-53646	83	1830	Y	0.0459691	21.483	0.253089	5.50263	microtubule-associated protein futsch partial - probable fragment	cs	HEMIPTERA	2e-20	33.3	reticulocyte binding protein homologue 7	3E-023	gi|641579581	21	40	28	Plasmodium reichenowi	Interaptin	7E-013	sp|O76329|ACTNB_DICDI
Ph-2575	89	0	Ph-2575	270		M	*	CYT		10.421	6.82			ExpAA=1.19 First60=0.01 PredHel=0 Topology=i	0						0	9	5.6	1.1	.		Ph-2575	450	9115	Y	0.0500593	19.9298	20.3844	407.16	dynein light chain	cs	CDD	1e-48	98.8	cut up, isoform A	1E-045	gi|17933574	97	98	100	Drosophila melanogaster	Dynein light chain 1, cytoplasmic	2E-046	sp|Q24117|DYL1_DROME
Ph-5056	762	0	Ph-5056	2286		E		CYT		86.99	8.22			ExpAA=0.09 First60=0.07 PredHel=0 Topology=o	0						0	12.3	4.1	2.2	.		Ph-5056	121	2457	Y	0.0499206	19.8595	0.647377	12.9629	Kinesin-like protein	cs	KOG	3e-79	89.4	chromosome-associated kinesin KIF4A	0.0	gi|571536287	46	64	75	Apis mellifera	Chromosome-associated kinesin KIF4	1E-151	sp|Q91784|KIF4_XENLA
Ph-59693	623	0	Ph-59693	1872		I	*	CYT		70.414	8.53			ExpAA=0.00 First60=0.00 PredHel=0 Topology=o	0						4	12.5	4.8	4.3	.		Ph-59693	1170	22623	Y	0.0524437	19.051	7.64414	145.753	Microtubule-binding protein MIP-T3	cs	KOG	4e-52	106.3	TRAF3-interacting protein 1	1E-080	gi|752862116	35	53	108	Camponotus floridanus	TRAF3-interacting protein 1	3E-072	sp|Q5XIN3|MIPT3_RAT
Ph-51933	936	0	Ph-51933	2811		G	*	CYT		108.491	5.37			ExpAA=0.00 First60=0.00 PredHel=0 Topology=o	0						2	13.2	2.6	3.3	.	3 | 14 EKKRSVR|FA 0.565 *ProP* | 566 LQSRARR|KR 0.527 *ProP* | 568 SRARRKR|EN 0.695 *ProP* |	Ph-51933	232	4174	Y	0.0563518	17.6653	1.00943	17.9087	calponin similarity domain-containing protein partial - probable fragment	cs	HEMIPTERA	0	77.7	trichohyalin-like isoform X1	3E-068	gi|328781245	26	48	67	Apis mellifera	Uncharacterized protein PFB0145c	1E-024	sp|O96133|YB145_PLAF7
Ph-11535	642	0	Ph-11535	1929		L	*	CYT		70.6	4.94			ExpAA=0.00 First60=0.00 PredHel=0 Topology=o	0						8	17.8	7.6	3.6	.	1 | 575 RLHRSRR|HK 0.629 *ProP* |	Ph-11535	548	9755	Y	0.056962	17.5218	3.47454	60.9912	myosin-11 partial - probable fragment	cs	HEMIPTERA	0	87.9	oral-facial-digital syndrome 1 protein homolog isoform X3	9E-062	gi|571564488	32	42	94	Apis mellifera	Nck-associated protein 5	4E-013	sp|O14513|NCKP5_HUMAN
Ph-55764	1776	0	Ph-55764	5328		E		CYT		200.497	7.89			ExpAA=0.06 First60=0.00 PredHel=0 Topology=o	0						0	12.3	3.1	4.2	0.2		Ph-55764	367	6452	Y	0.0576741	17.289	0.842462	14.605	Microtubule-associated protein - probable fragment	cs	KOG	3e-57	67.8	cytoskeleton-associated protein 5 isoform X1	0.0	gi|571530751	41	60	96	Apis mellifera	Cytoskeleton-associated protein 5	0.0	sp|Q14008|CKAP5_HUMAN
PhSigP-55832_FR6_1-204	189	0	PhSigP-55832_FR6_1-204	570		M	*	SIG	20-21	21.581	5.57	19.373	5.27	ExpAA=0.01 First60=0.01 PredHel=0 Topology=o	0						0	8.5	5.3	1.1	.		PhSigP-55832_FR6_1-204	22808	398622	Y	0.0580232	17.2337	489.396	8434.48	myosin-2 heavy chain - signalP detected	cs	NR-LIGHT	3e-07	33	myosin-2 heavy chain	3E-007	gi|751221672	22	50	33	Solenopsis invicta	Myosin-2 heavy chain	6E-005	sp|P08799|MYS2_DICDI
Ph-58926	605	0	Ph-58926	1815		M		CYT		66.276	6.41			ExpAA=0.00 First60=0.00 PredHel=0 Topology=o	0						14	14	6.8	17	.	1 | 207 SNTRSRR|KI 0.509 *ProP* |	Ph-58926	1589	26265	Y	0.0613489	16.2893	10.7077	174.531	Myosin-G heavy chain - probable fragment - 14 NetOglyc sites	cs	SWISSP	5e-19	3.6	histidine-rich glycoprotein	1E-017	gi|410610509	35	40	26	Gallus gallus	Myosin-G heavy chain	5E-019	sp|Q86AC8|MYOG_DICDI
Ph-6389	291	0	Ph-6389	876		L	*	CYT		33.259	5.78			ExpAA=0.00 First60=0.00 PredHel=0 Topology=o	0						0	10	5.2	1	.		Ph-6389	349	5579	Y	0.0634261	15.7185	4.8727	76.8111	Kinesin light chain - probable fragment	cs	KOG	8e-24	55.1	tetratricopeptide repeat protein 19 homolog, mitochondrial	2E-088	gi|645003370	56	73	81	Nasonia vitripennis	Tetratricopeptide repeat protein 19 homolog, mitochondrial	2E-047	sp|Q8SYD0|TTC19_DROME
Ph-3785	809	0	Ph-3785	2430		A	*	CYT		89.915	8.55			ExpAA=0.00 First60=0.00 PredHel=0 Topology=o	0						3	18.8	3.2	7	.		Ph-3785	197	3146	Y	0.0634813	15.6681	0.991536	15.6144	actin-binding protein anillin-like partial	cs	NR-LIGHT	3e-76	83	actin-binding protein anillin-like, partial	3E-076	gi|645004802	30	45	84	Nasonia vitripennis	Actin-binding protein anillin	4E-051	sp|Q9V4P1|ANLN_DROME
Ph-57213	459	0	Ph-57213	1380		M	*	CYT		51.884	5.42			ExpAA=0.06 First60=0.00 PredHel=0 Topology=o	0						1	13.3	5.9	4.4	.		Ph-57213	788	11974	Y	0.0667309	14.9653	6.98386	104.648	Gamma tubulin	cs	KOG	0	99.7	tubulin gamma-1 chain isoform 1	0.0	gi|328785490	84	92	98	Apis mellifera	Tubulin gamma-1 chain	0.0	sp|P23258|TBG1_HUMAN
Ph-41588	496	0	Ph-41588	1491		M	*	CYT		58.282	9.43			ExpAA=0.00 First60=0.00 PredHel=0 Topology=o	0						7	10.5	2.4	4.4	.	1 | 392 KLQRRAR|SK 0.513 *ProP* |	Ph-41588	41	625	Y	0.066418	14.6742	0.336321	5.05562	Myosin-3	cs	HEMIPTERA	3e-89	102	coiled-coil domain-containing protein 177-like	7E-019	gi|524870571	22	40	100	Aplysia californica	DNA double-strand break repair Rad50 ATPase	3E-010	sp|P62134|RAD50_METMP
Ph-5850	632	0	Ph-5850	1896		R		CYT		71.463	9.2			ExpAA=0.01 First60=0.00 PredHel=0 Topology=o	0						0	15.2	3	2.7	.		Ph-5850	159	2350	Y	0.0685837	14.4834	1.02567	14.9486	Calponin homology domain-containing protein DDB_G0272472	cs	SWISSP	4e-16	43.3	inner centromere protein A-like	4E-030	gi|345484715	24	42	74	Nasonia vitripennis	Axoneme-associated protein mst101(2)	4E-018	sp|Q08696|MST2_DROHY
Ph-61404	1275	0	Ph-61404	3828		Q	*	CYT		142.415	6.52			ExpAA=0.00 First60=0.00 PredHel=0 Topology=o	0						14	14.7	6	7	.	1 | 995 VDRRQRR|GI 0.720 *ProP* |	Ph-61404	1901	27428	Y	0.0702827	14.2202	6.07377	86.416	Arp2/3 complex-interacting protein VIP1/Asp1 involved in regulation of actin cytoskeleton - 14 NetOglyc sites	cs	KOG	0	85.8	inositol hexakisphosphate and diphosphoinositol-pentakisphosphate kinase 2	0.0	gi|642930529	69	77	77	Tribolium castaneum	Inositol hexakisphosphate and diphosphoinositol-pentakisphosphate kinase	0.0	sp|Q9VR59|VIP1_DROME
Ph-4138	595	0	Ph-4138	1785		P		CYT		67.359	8.39			ExpAA=0.76 First60=0.00 PredHel=0 Topology=o	0						1	16	5.2	2.2	.		Ph-4138	75	1094	Y	0.0694582	14.1947	0.513891	7.39181	Kinesin-like protein	cs	KOG	3e-74	33	kinesin-like protein KIF18A isoform X3	1E-142	gi|644996160	43	63	79	Nasonia vitripennis	Kinesin-like protein KIF18A	1E-116	sp|Q8NI77|KI18A_HUMAN
Ph-33696	87	0	Ph-33696	261		Q		CYT		9.8	9.59			ExpAA=0.00 First60=0.00 PredHel=0 Topology=o	0						4	17.2	2.3	5.7	.		Ph-33696	2	39	Y	0.0507045	12.8194	0.0937212	1.80217	calponin homology domain-containing protein DDB_G0272472 partial	cs	HEMIPTERA	3e-27	16.4	hypothetical protein Phum_PHUM127910	2E-031	gi|242007072	81	86	29	Pediculus humanus corporis	E3 ubiquitin-protein ligase mind-bomb	0.003	sp|Q9VUX2|MIB_DROME
Ph-1040	573	0	Ph-1040	1722		S	*	CYT		65.666	7.57			ExpAA=0.61 First60=0.60 PredHel=0 Topology=o	0						0	11.5	4.5	1.6	.		Ph-1040	436	5308	Y	0.0832818	11.9777	3.09672	37.1766	Kinesin light chain	cs	KOG	1e-57	99	amyloid protein-binding protein 2	1E-169	gi|752883105	53	71	98	Camponotus floridanus	Amyloid protein-binding protein 2	1E-157	sp|Q9DAX9|APBP2_MOUSE
Ph-41135	450	0	Ph-41135	1353		M	*	CYT		49.985	4.96			ExpAA=1.29 First60=0.00 PredHel=0 Topology=o	0						1	11.6	8	4.4	.		Ph-41135	589	6839	Y	0.0873244	11.4305	5.32434	60.963	The tubulin superfamily includes five distinct families	cs	CDD	0	100	tubulin alpha-1A chain	0.0	gi|91076358	98	99	100	Tribolium castaneum	Tubulin alpha-1A chain	0.0	sp|P68370|TBA1A_RAT
Ph-5936	744	0	Ph-5936	2232		V		CYT		84.058	5.41			ExpAA=0.00 First60=0.00 PredHel=0 Topology=o	0						3	19.4	2.3	5.2	.	1 | 560 ESSISKR|SI 0.681 *ProP* |	Ph-5936	146	1702	Y	0.086939	11.4174	0.800031	9.19681	microtubule-associated protein futsch isoform X8	cs	NR-LIGHT	2e-13	10.1	microtubule-associated protein futsch isoform X8	2E-013	gi|645006865	31	52	10	Nasonia vitripennis	Putative leucine-rich repeat-containing protein DDB_G0290503	2E-011	sp|Q54G05|LRRX1_DICDI
Ph-834	298	0	Ph-834	894		E		CYT		35.907	4.57			ExpAA=0.00 First60=0.00 PredHel=0 Topology=o	0						0	8.4	0.7	.	.		Ph-834	24	279	Y	0.086922	11.0049	0.328339	3.7639	titin isoform x6 - probable fragment	cs	HEMIPTERA	0	23.9	conserved Plasmodium protein, unknown function	7E-020	gi|641583740	25	50	23	Plasmodium reichenowi	Uncharacterized protein PFB0765w	4E-020	sp|Q8I659|YPF11_PLAF7
PhSigP-54207_FR3_14-112	79	0	PhSigP-54207_FR3_14-112	240		M	*	SIG	22-23	8.888	5.4	6.606	6.01	ExpAA=2.40 First60=0.74 PredHel=0 Topology=o	0						0	19	1.3	2.5	.		PhSigP-54207_FR3_14-112	9	105	Y	0.086102	10.3541	0.458648	5.27655	dynein heavy chain cytoplasmic isoform X7 - signalP detected	cs	NR-LIGHT	2e-15	1.1	dynein heavy chain, cytoplasmic isoform X7	2E-015	gi|752871243	78	94	1	Camponotus floridanus	Cytoplasmic dynein 1 heavy chain 1	6E-015	sp|P38650|DYHC1_RAT
PhSigP-60622_FR6_89-482	386	0	PhSigP-60622_FR6_89-482	1161		M	*	SIG	23-24	42.652	5.97	40.171	6.05	ExpAA=1.16 First60=1.14 PredHel=0 Topology=o	0						0	12.4	9.8	3.4	.		PhSigP-60622_FR6_89-482	12015	123119	Y	0.0989627	10.1039	126.573	1278.98	Actin regulatory (gelsolin/villin family) - signalP detected	cs	KOG	0	43.2	gelsolin-like	1E-130	gi|193716193	63	80	88	Acyrthosiphon pisum	Gelsolin	1E-123	sp|Q07171|GELS_DROME
Ph-61842	902	0	Ph-61842	2706		L		CYT		102.791	5.52			ExpAA=0.01 First60=0.00 PredHel=0 Topology=o	0						0	11.4	3.5	3.3	.		Ph-61842	721	7352	Y	0.0994368	10.0413	3.25879	32.768	dynein assembly factor 5 axonemal isoform X1	cs	NR-LIGHT	0	98.8	HEAT repeat-containing protein 2	1E-116	gi|645000035	32	54	99	Nasonia vitripennis	Dynein assembly factor 5, axonemal	1E-093	sp|B9EJR8|DAAF5_MOUSE
Ph-56900	101	0	Ph-56900	306		E	*	CYT		11.951	9.79			ExpAA=38.46 First60=6.47 PredHel=2 Topology=i55-72o77-99i	2	38.6	5	56.4			0	11.9	7.9	1	.		Ph-56900	0	5931	Y	0	5848.59	0	233.764	Dynein light chain type 1 - 2 predicted membrane helices	cs membrane	PFAM	3e-16	95.3	dynein light chain type 1, putative	5E-008	gi|159130710	41	56	63	Aspergillus fumigatus A1163	Dynein light chain 1, cytoplasmic	2E-009	sp|Q9UR05|DYL1_SCHPO
Ph-892	739	0	Ph-892	2220		K	*	CYT		81.313	5.89			ExpAA=22.58 First60=0.00 PredHel=1 Topology=i245-267o	1	3	63.9	33.2		472	1	12.3	8.3	6.2	.		Ph-892	44	573	Y	0.0777351	12.5564	0.242409	3.11296	neurotactin - 2 predicted membrane helices	cs membrane	NR-LIGHT	0	96.4	neurotactin	1E-132	gi|642919044	41	58	96	Tribolium castaneum	Neurotactin	1E-116	sp|P23654|NRT_DROME
Ph-56413	249	0	Ph-56413	750		D	*	CYT		29.21	4.69			ExpAA=87.87 First60=0.08 PredHel=4 Topology=o63-85i106-128o148-167i192-214o	4	34.1	47.4	18.5			0	8.8	2.8	2.4	.		Ph-56413	90	1036	Y	0.0880117	11.2264	1.46767	16.6598	Prolactin receptor partial - 5 predicted membrane helices	cs membrane	HEMIPTERA	9e-17	92.9	uncharacterized protein LOC103317404 isoform X2	2E-015	gi|645010105	27	43	60	Nasonia vitripennis	Transmembrane protein 237A	4E-006	sp|F1Q930|T237A_DANRE
Detoxification
Ph-57543	323	0	Ph-57543	972		E	*	CYT		35.899	9.79			ExpAA=0.00 First60=0.00 PredHel=0 Topology=o	0						2	15.2	4	9.6	.		Ph-57543	20	57335	Y	0.000353736	2692.3	0.251659	711.419	Glutathione S-transferase omega-like 2	detox	HEMIPTERA	1e-13	76.3	histone-lysine N-methyltransferase SETD1B-A-like	0.21	gi|699241931	27	44	7	Ciona intestinalis	Msx2-interacting protein	0.26	sp|Q62504|MINT_MOUSE
Ph-47862	527	0	Ph-47862	1584		V	*	CYT		59.037	8.8			ExpAA=0.05 First60=0.00 PredHel=0 Topology=o	0						0	10.2	7.8	5.7	.		Ph-47862	7	12214	Y	0.00058114	1505.54	0.0540494	92.9982	Amine oxidase	detox	KOG	2e-52	96.6	spermine oxidase	1E-111	gi|91082981	43	60	92	Tribolium castaneum	Protein anon-37Cs (Fragment)	2E-053	sp|O96566|A37C_DROSI
Ph-44557	74	0	Ph-44557	222		D		CYT		8.779	4.93			ExpAA=0.00 First60=0.00 PredHel=0 Topology=o	0						0	5.4	8.1	2.7	.		Ph-44557	1	154	Y	0.00654252	75.9301	0.0550929	8.36642	sulfotransferase - probable fragment	detox	HEMIPTERA	1e-37	22.6	sulfotransferase-like isoform X1	8E-019	gi|641650571	61	74	23	Acyrthosiphon pisum	Estrogen sulfotransferase	5E-007	sp|P19217|ST1E1_BOVIN
Ph-2032	540	0	Ph-2032	1623		K	*	CYT		59.556	6.46			ExpAA=3.29 First60=3.26 PredHel=0 Topology=o	0						3	12.6	7.8	7	.		Ph-2032	72	4960	Y	0.0147177	67.0011	0.542578	36.8583	Amine oxidase	detox	KOG	2e-52	97.2	peroxisomal N(1)-acetyl-spermine/spermidine oxidase	1E-128	gi|345493636	50	64	93	Nasonia vitripennis	Peroxisomal N(1)-acetyl-spermine/spermidine oxidase	4E-054	sp|Q8C0L6|PAOX_MOUSE
PhSigP-14623_FR4_30-360	325	0	PhSigP-14623_FR4_30-360	981		M		SIG	23-24	36.085	8.56	33.568	7.25	ExpAA=0.82 First60=0.66 PredHel=0 Topology=o	0						0	13.5	9.2	5.5	.		PhSigP-14623_FR4_30-360	13	674	Y	0.0195306	47.4739	0.162077	8.28634	arylsulfatase B isoform X1 - signalP detected	detox	NR-LIGHT	0	56.6	arylsulfatase B isoform X1	1E-138	gi|752897060	72	85	57	Camponotus floridanus	Arylsulfatase B	4E-085	sp|P50430|ARSB_RAT
Ph-60938	205	0	Ph-60938	618		K	*	CYT		22	5.97			ExpAA=0.07 First60=0.01 PredHel=0 Topology=o	0						0	12.2	7.8	3.4	.		Ph-60938	343	5751	Y	0.0604716	16.4857	6.78819	112.235	Predicted dehydrogenase - probable fragment	detox	KOG	3e-39	71.2	dehydrogenase/reductase SDR family member 11-like	2E-038	gi|642925814	40	63	72	Tribolium castaneum	Dehydrogenase/reductase SDR family member 11	5E-037	sp|Q3U0B3|DHR11_MOUSE
Ph-58878	449	0	Ph-58878	1350		I	*	CYT		51.627	8.51			ExpAA=3.00 First60=2.92 PredHel=0 Topology=o	0						0	12.7	5.8	5.6	.		Ph-58878	492	6923	Y	0.0720584	13.8475	4.45738	61.849	Flavin-containing monooxygenase	detox	KOG	2e-75	79.6	senecionine N-oxygenase-like	1E-109	gi|193659748	45	64	96	Acyrthosiphon pisum	Senecionine N-oxygenase	6E-067	sp|Q8MP06|SNO1_TYRJA
Ph-3296	499	0	Ph-3296	1500		M	*	BL	21-22	56.227	5.09	54.022	5.03	ExpAA=9.75 First60=9.74 PredHel=0 Topology=o	0						0	11.2	8	4.4	0.6		Ph-3296	2370	28381	Y	0.0846802	11.8037	19.3244	228.196	Amine oxidase	detox	KOG	4e-51	97	peroxisomal N1-acetyl-spermine/spermidine oxidase	5E-099	gi|170045018	42	59	60	Culex quinquefasciatus	Spermine oxidase	3E-060	sp|Q9NWM0|SMOX_HUMAN
Ph-53253	741	0.134953	Ph-53253	2226		K	*	CYT		82.051	6.42			ExpAA=0.79 First60=0.00 PredHel=0 Topology=o	0						1	10.7	7	5.7	.		Ph-53253	32946	374343	Y	0.08925	11.2041	181.02	2028.23	Amine oxidase - probable fragment	detox	KOG	1e-69	105.1	lysine-specific histone demethylase 1A	0.0	gi|645038291	71	82	90	Nasonia vitripennis	Lysine-specific histone demethylase 1A	0.0	sp|O60341|KDM1A_HUMAN
Oxidant metabolism/Detoxification
Ph-45046	605	0	Ph-45046	1818		W	*	CYT		69.759	8.5			ExpAA=1.39 First60=0.00 PredHel=0 Topology=o	0						3	12.7	3.6	5.1	.		Ph-45046	4	5542	Y	0.000731799	1093	0.02691	36.7658	Cytochrome P450 CYP11/CYP12/CYP24/CYP27 subfamilies - probable fragment	detox/ox	KOG	2e-66	100	probable cytochrome P450 12a5, mitochondrial isoform X2	8E-090	gi|571549750	32	56	96	Apis mellifera	Probable cytochrome P450 49a1	3E-041	sp|Q9V5L3|C49A1_DROME
Ph-44296	469	0	Ph-44296	1410		S	*	CYT		54.004	6.01			ExpAA=0.04 First60=0.03 PredHel=0 Topology=o	0						0	11.9	5.8	6.4	.		Ph-44296	10	2486	Y	0.00407756	222.86	0.086742	21.2644	Catalase	detox/ox	NR-LIGHT	0	93.4	Catalase, putative	1E-178	gi|242014048	64	79	93	Pediculus humanus corporis	Catalase	1E-178	sp|Q9PWF7|CATA_GLARU
Ph-1536	540	0	Ph-1536	1620		M		CYT		62.434	8.65			ExpAA=17.30 First60=17.29 PredHel=1 Topology=i2-20o	1	3.3	96.3	0.4		520	0	10	5.4	4.1	.		Ph-1536	37	3565	Y	0.010522	92.5123	0.279341	26.5409	Cytochrome P450	detox/ox	PFAM	7e-78	105.2	cytochrome P450 4g15	1E-177	gi|328699379	55	74	95	Acyrthosiphon pisum	Cytochrome P450 4g15	1E-158	sp|Q9VYY4|C4G15_DROME
Ph-11402	500	0	Ph-11402	1503		L	*	CYT		57.139	7.62			ExpAA=18.05 First60=17.41 PredHel=1 Topology=i2-19o	1	3.4	96.2	0.4		481	0	11	5.2	5.4	0.6		Ph-11402	15	723	Y	0.0210102	44.5596	0.122062	5.80164	Cytochrome P450	detox/ox	PFAM	3e-64	94.3	cytochrome P450 6k1-like	1E-087	gi|189241724	32	56	101	Tribolium castaneum	Cytochrome P450 6j1	9E-072	sp|Q964R1|CP6J1_BLAGE
Ph-61389	470	0	Ph-61389	1413		K	*	CYT		53.926	8.73			ExpAA=0.67 First60=0.00 PredHel=0 Topology=o	0						0	14	4.9	5.1	.		Ph-61389	7431	104687	Y	0.0719825	13.8903	64.3211	893.557	Cytochrome P450 CYP11/CYP12/CYP24/CYP27 subfamilies - probable fragment	detox/ox	KOG	4e-88	91.3	hypothetical protein Y032_0065g3618	2E-078	gi|597859145	34	56	79	Ancylostoma ceylanicum	Probable cytochrome P450 CYP44	2E-078	sp|Q09660|CC44_CAEEL
Ph-47408	517	0	Ph-47408	1554		F	*	SIG	31-32	59.834	8.86	56.32	8.87	ExpAA=24.23 First60=21.17 PredHel=1 Topology=i7-29o	1	4.3	94.4	1.4		488	0	12.2	4.8	5.6	.		Ph-47408	520	7142	Y	0.0738243	13.5178	4.09261	55.4295	Cytochrome P450 - probable fragment - signalP detected	detox/ox	PFAM	2e-78	101.5	probable cytochrome P450 6a14	1E-103	gi|328703261	38	59	100	Acyrthosiphon pisum	Probable cytochrome P450 6a13	6E-092	sp|Q9V4U9|C6A13_DROME
Ph-975	399	0	Ph-975	1197		I		CYT		46.024	8.79			ExpAA=0.77 First60=0.00 PredHel=0 Topology=o	0						1	12.8	4.8	4	.		Ph-975	220	3009	Y	0.0741195	13.4262	2.2479	30.3179	Cytochrome P450 CYP3/CYP5/CYP6/CYP9 subfamilies - probable fragment	detox/ox	KOG	4e-85	80.7	hypothetical protein TcasGA2_TC016235	4E-059	gi|270001240	33	55	29	Tribolium castaneum	Probable cytochrome P450 6a13	4E-052	sp|Q9V4U9|C6A13_DROME
Ph-7932	132	0	Ph-7932	399		K	*	CYT		15.319	9.49			ExpAA=0.10 First60=0.00 PredHel=0 Topology=o	0						0	11.4	4.5	3.8	.		Ph-7932	95	1239	Y	0.0776924	12.7269	2.91205	37.4516	Cytochrome P450 71A18	detox/ox	HEMIPTERA	6e-18	72.6	uncharacterized protein LOC100569489	8E-013	gi|328721263	34	51	88	Acyrthosiphon pisum	Uncharacterized methyltransferase YrrT	1.5	sp|A1DZZ3|YRRT_HALH3
Ph-59833	428	0	Ph-59833	1287		L	*	CYT		49.348	6.8			ExpAA=3.53 First60=0.04 PredHel=0 Topology=o	0						0	12.9	5.4	5.4	.		Ph-59833	582	7038	Y	0.0838472	11.9043	5.53086	65.9542	Cytochrome P450 CYP3/CYP5/CYP6/CYP9 subfamilies	detox/ox	KOG	0	86.9	cytochrome P450 6k1-like	3E-072	gi|189241724	36	56	88	Tribolium castaneum	Cytochrome P450 6j1	9E-067	sp|Q964R1|CP6J1_BLAGE
Ph-9131	286	0	Ph-9131	861		E	*	CYT		32.983	5.68			ExpAA=0.10 First60=0.10 PredHel=0 Topology=o	0						1	10.5	4.5	6.6	.		Ph-9131	310	3714	Y	0.0846213	11.7762	4.40359	52.0248	Selenoprotein Pa partial	detox/ox	HEMIPTERA	7e-30	92.2	flocculation protein FLO11-like isoform X1	2E-011	gi|645027144	54	66	7	Nasonia vitripennis	Selenoprotein P	1E-005	sp|P70274|SEPP1_MOUSE
Ph-46898	538	0	Ph-46898	1617		I	*	CYT		61.257	9.43			ExpAA=23.70 First60=22.97 PredHel=1 Topology=i13-35o	1	4.1	93.5	2.4		503	2	11.9	6.5	5	0.6		Ph-46898	465	5333	Y	0.0884049	11.2852	3.51715	39.7771	Cytochrome P450 CYP2 subfamily	detox/ox	KOG	1e-81	103.2	probable cytochrome P450 305a1	1E-103	gi|345495017	37	62	98	Nasonia vitripennis	Probable cytochrome P450 305a1	3E-088	sp|Q9VW43|CP305_DROME
Ph-59196	514	0	Ph-59196	1545		M	*	CYT		60.009	8.35			ExpAA=27.69 First60=24.48 PredHel=1 Topology=i7-29o	1	4.3	94.4	1.4		485	1	9.7	3.9	5.1	.		Ph-59196	4726	49339	Y	0.097134	10.2927	37.4122	385.153	Cytochrome P450	detox/ox	PFAM	2e-68	104.7	probable cytochrome P450 6a13	6E-082	gi|752875318	35	57	95	Camponotus floridanus	Cytochrome P450 6k1	4E-076	sp|Q964R0|CP6K1_BLAGE
Ph-45218	522	0	Ph-45218	1569		L	*	BL	19-20	60.411	7.03	58.102	7.02	ExpAA=44.13 First60=22.00 PredHel=2 Topology=o4-23i168-190o	2	7.9	64.4	27.8		332	0	10.2	5.9	5	0.6		Ph-45218	35	998	Y	0.0355287	27.337	0.272831	7.67148	Cytochrome P450 - 3 predicted membrane helices	detox/ox membrane	PFAM	6e-89	104.3	cytochrome P-450, putative	0.0	gi|242013517	65	81	93	Pediculus humanus corporis	Cytochrome P450 18a1	1E-167	sp|Q95078|CP18A_DROME
Ph-36882	410	0	Ph-36882	1230		W		SIG	26-27	46.682	8.38	43.681	8.56	ExpAA=41.30 First60=20.14 PredHel=2 Topology=i7-26o317-339i	2	10	71	19		71	1	11.7	5.6	4.9	0.7		Ph-36882	32	558	Y	0.0580517	16.6741	0.318195	5.47143	Cytochrome P450 CYP11/CYP12/CYP24/CYP27 subfamilies - signalP detected - 2 predicted membrane helices	detox/ox membrane	KOG	2e-82	70.9	cytochrome P450, putative	1E-133	gi|242009743	57	75	79	Pediculus humanus corporis	Ecdysone 20-monooxygenase	2E-094	sp|Q9VUF8|CP314_DROME
Extracellular matrix
PhSigP-60650_FR3_1045-1224	178	0	PhSigP-60650_FR3_1045-1224	537		M	*	SIG	-1	17.181	7.66			ExpAA=0.28 First60=0.05 PredHel=0 Topology=o	0						17	30.9	9	5.1	.		PhSigP-60650_FR3_1045-1224	3	28871	Y	0.000105371	7117.46	0.0683275	648.424	Cell wall protein AWA1 - 17 NetOglyc sites	extmat	SWISSP	7e-07	10.1	hypothetical protein TGFOU_242670A, partial	5E-009	gi|672280924	30	51	28	Toxoplasma gondii FOU	Cell wall protein AWA1	7E-007	sp|Q8TGE1|AWA1_YEASK
Ph-60650	1041	0	Ph-60650	3126		M	*	CYT		114.941	5.88			ExpAA=0.00 First60=0.00 PredHel=0 Topology=o	0						5	12.4	6	7	.		Ph-60650	23	140404	Y	0.00016612	5768.88	0.0899885	541.704	plectin - probable fragment	extmat	NR-LIGHT	0	72.2	centrosome-associated protein CEP250	1E-105	gi|752899073	41	57	78	Camponotus floridanus	Outer dense fiber protein 2	3E-034	sp|Q6AYX5|ODFP2_RAT
Ph-53409	985	0	Ph-53409	2955		M		CYT		112.22	4.66			ExpAA=0.00 First60=0.00 PredHel=0 Topology=o	0						0	12.5	3.6	1.6	.		Ph-53409	1	5788	Y	0.000175175	2853.79	0.00413896	23.6234	Paramyosin partial	extmat	HEMIPTERA	2e-77	100	centrosomal protein of 290 kDa-like	1E-099	gi|641662286	31	56	53	Acyrthosiphon pisum	Centrosomal protein of 290 kDa	1E-053	sp|O15078|CE290_HUMAN
Ph-4072	167	0	Ph-4072	504		C	*	CYT		18.394	8.83			ExpAA=0.00 First60=0.00 PredHel=0 Topology=o	0						8	15	1.2	20.4	.		Ph-4072	5	5664	Y	0.000895049	930.884	0.121335	135.539	vegetative cell wall protein gp1-like	extmat	HEMIPTERA	5e-07	35	DNA helicase MCM8, partial	6E-009	gi|571555586	33	36	14	Apis mellifera	Sperm mitochondrial-associated cysteine-rich protein	5E-007	sp|P15265|MCSP_MOUSE
Ph-1308	315	0	Ph-1308	948		G	*	SIG	-1	27.737	9.69			ExpAA=12.24 First60=2.80 PredHel=0 Topology=o	0						1	16.8	33.3	3.2	1		Ph-1308	4	4039	Y	0.00100405	796.576	0.051606	51.3851	Glycine-rich cell wall structural protein - probable fragment	extmat	SWISSP	4e-42	89	uncharacterized protein	1E-043	gi|42572805	39	49	55	Arabidopsis thaliana	Glycine-rich cell wall structural protein	4E-042	sp|P27483|GRP1_ARATH
Ph-35667	196	0	Ph-35667	588		S		CYT		21.793	4.13			ExpAA=0.03 First60=0.00 PredHel=0 Topology=o	0						2	14.8	4.6	5.1	.		Ph-35667	1	691	Y	0.00146545	340.699	0.0208004	14.1733	Sensory cilia assembly protein - probable fragment	extmat	KOG	2e-29	40.4	hypothetical protein BRAFLDRAFT_124392	1E-030	gi|260830045	43	59	40	Branchiostoma floridae	Intraflagellar transport protein 52 homolog	6E-029	sp|Q62559|IFT52_MOUSE
Ph-7406	788	0	Ph-7406	2367		K	*	CYT		87.938	5.69			ExpAA=0.11 First60=0.00 PredHel=0 Topology=o	0						0	14.2	9.5	4.4	.	2 | 637 ERRRGRR|GG 0.506 *ProP* | 710 TAARRRR|SL 0.823 *ProP* |	Ph-7406	4	1609	Y	0.00251948	317.329	0.0206686	8.19841	basement membrane-specific heparan sulfate proteoglycan core protein-like - probable fragment	extmat	HEMIPTERA	2e-50	23.2	Agrin precursor, putative	1E-126	gi|242020688	34	50	53	Pediculus humanus corporis	Agrin	1E-075	sp|P25304|AGRIN_RAT
Ph-11246	153	0	Ph-11246	462		A	*	SIG	25-26	16.187	5.22	13.903	5.03	ExpAA=33.49 First60=10.80 PredHel=0 Topology=o	0						0	17.6	4.6	7.2	.		Ph-11246	1	514	Y	0.00196911	253.429	0.0264732	13.4182	cuticle protein - signalP detected	extmat	HEMIPTERA	1e-44	61.6	uncharacterized protein LOC662463	2E-029	gi|642912789	62	71	17	Tribolium castaneum	Cuticle protein 19.8	8E-034	sp|P82166|CU198_LOCMI
Ph-41792	86	0	Ph-41792	261		E	*	CYT		9.589	4.28			ExpAA=0.00 First60=0.00 PredHel=0 Topology=o	0						0	12.8	7	8.1	.		Ph-41792	1	495	Y	0.00204454	244.061	0.0468606	22.8737	cuticular protein	extmat	HEMIPTERA	8e-31	86	larval cuticle protein A3A	1E-027	gi|91076764	69	80	42	Tribolium castaneum	Larval cuticle protein A3A	1E-028	sp|P80683|CUA3A_TENMO
PhSigP-55165_FR6_253-536	270	0	PhSigP-55165_FR6_253-536	816		M		SIG	22-23	28.603	6.18	26.118	6.04	ExpAA=0.11 First60=0.11 PredHel=0 Topology=o	0						6	14.4	17.8	5.9	.		PhSigP-55165_FR6_253-536	2	527	Y	0.00384125	173.226	0.029977	7.78919	collagen alpha-1(III) chain - signalP detected	extmat	HEMIPTERA	1e-17	7.9	dnaJ homolog 1, mitochondrial-like, partial	1E-040	gi|642914401	38	52	45	Tribolium castaneum	Abscisic acid and environmental stress-inducible protein	7E-018	sp|Q09134|GRPA_MEDSF
Ph-13751	159	0	Ph-13751	477		G		CYT		15.146	5.23			ExpAA=1.05 First60=0.64 PredHel=0 Topology=o	0						5	11.9	28.3	10.7	.		Ph-13751	0	156	Y	0	153.832	0	3.94437	insect cuticle protein - probable fragment	extmat	HEMIPTERA	1e-70	77.6	pupal cuticle protein 36 isoform X1	2E-042	gi|328781208	54	61	65	Apis mellifera	Pupal cuticle protein 20	2E-036	sp|Q8T635|CU20_MANSE
Ph-28132	175	0	Ph-28132	528		S	*	CYT		19.562	6.91			ExpAA=10.88 First60=0.02 PredHel=0 Topology=o	0						0	10.3	8	2.3	.		Ph-28132	1	294	Y	0.00343759	144.958	0.023164	6.71561	Phospholipid scramblase	extmat	KOG	4e-11	61.6	Phospholipid scramblase, putative	1E-009	gi|242020851	29	45	61	Pediculus humanus corporis	Phospholipid scramblase 1	4E-009	sp|O15162|PLS1_HUMAN
Ph-1556	99	0	Ph-1556	297		L		SIG	19-20	10.951	6.24	9.071	6.09	ExpAA=8.12 First60=8.12 PredHel=0 Topology=o	0						0	11.1	11.1	2	.		Ph-1556	1	280	Y	0.00360886	138.055	0.0411805	11.3703	cuticle protein - signalP detected	extmat	HEMIPTERA	1e-42	76.1	adult-specific cuticular protein ACP-22-like	2E-024	gi|755849720	66	73	56	Musca domestica	Cuticle protein 7	9E-020	sp|P11733|CU07_LOCMI
Ph-32094	227	0	Ph-32094	684		G	*	CYT		22.334	9.52			ExpAA=0.02 First60=0.02 PredHel=0 Topology=o	0						0	8.8	33	4.4	.		Ph-32094	0	123	Y	0	121.291	0	2.16881	cuticle protein CPG33	extmat	NR-LIGHT	9e-26	89.1	hypothetical protein Phum_PHUM427230	2E-026	gi|242017661	41	50	16	Pediculus humanus corporis	Glycine-rich cell wall structural protein 1.8	1E-023	sp|P10496|GRP2_PHAVU
PhSigP-864_FR2_12-183	169	0	PhSigP-864_FR2_12-183	513		M		SIG	20-21	18.742	6.04	16.706	5.97	ExpAA=5.65 First60=5.65 PredHel=0 Topology=o	0						1	11.8	6.5	7.7	.		PhSigP-864_FR2_12-183	23	2247	Y	0.0103755	92.3241	0.548351	52.8272	cuticle protein - signalP detected	extmat	HEMIPTERA	1e-41	86.1	cuticle protein precursor	3E-028	gi|112983760	43	52	99	Bombyx mori	Adult-specific cuticular protein ACP-20	5E-020	sp|P26967|CU20_TENMO
Ph-22163	85	0	Ph-22163	255		I		SIG	18-19	9.686	5.54	7.755	5.08	ExpAA=0.37 First60=0.37 PredHel=0 Topology=o	0						3	10.6	4.7	8.2	.		Ph-22163	0	85	Y	0	83.819	0	4.02023	cuticle protein 19-like - signalP detected	extmat	HEMIPTERA	1e-15	72.6	adult cuticle protein	9E-015	gi|170034100	52	66	47	Culex quinquefasciatus	Cuticle protein 19	4E-012	sp|P45583|CU19_LOCMI
PhSigP-1012_FR6_1-178	175	0	PhSigP-1012_FR6_1-178	531		M		SIG	15-16	18.575	6.13	17.027	5.93	ExpAA=0.56 First60=0.51 PredHel=0 Topology=o	0						8	11.4	6.3	9.7	.		PhSigP-1012_FR6_1-178	4	348	Y	0.0116228	68.6329	0.0921327	7.90417	cuticle protein partial - signalP detected	extmat	HEMIPTERA	3e-43	73.9	pupal cuticle protein-like	1E-024	gi|571546137	37	44	80	Apis mellifera	Cuticle protein 18.7	2E-013	sp|P82165|CU187_LOCMI
Ph-1343	1050	0	Ph-1343	3150		S		CYT		113.189	4.56			ExpAA=0.00 First60=0.00 PredHel=0 Topology=o	0						41	26.5	8.4	10.6	.		Ph-1343	11	666	Y	0.0167241	54.7289	0.0427101	2.54997	chitin binding peritrophin-a domain protein partial - 41 NetOglyc sites	extmat	HEMIPTERA	0	106.1	flocculation protein FLO11-like	1E-125	gi|328722084	36	50	58	Acyrthosiphon pisum	Uncharacterized protein DDB_G0271670	5E-046	sp|Q75JC9|Y8484_DICDI
Ph-17667	137	0	Ph-17667	414		D	*	CYT		15.047	6.17			ExpAA=0.01 First60=0.00 PredHel=0 Topology=o	0						1	7.3	8	11.7	.		Ph-17667	2	149	Y	0.0135212	48.9766	0.0590851	4.34068	cuticular protein 58	extmat	HEMIPTERA	2e-70	81.8	AGAP006830-PA-like protein	2E-032	gi|668457812	55	65	84	Anopheles sinensis	Cuticle protein 19.8	1E-030	sp|P82166|CU198_LOCMI
PhSigP-16162_FR6_1-117	115	0	PhSigP-16162_FR6_1-117	351		M		SIG	20-21	12.649	4.11	10.301	4.05	ExpAA=0.00 First60=0.00 PredHel=0 Topology=o	0						1	7.8	13	5.2	.		PhSigP-16162_FR6_1-117	4	227	Y	0.0177911	44.7692	0.13938	7.79993	cuticular protein partial - signalP detected	extmat	HEMIPTERA	3e-54	55.1	AGAP000820-PA-like protein	2E-011	gi|668464853	74	82	21	Anopheles sinensis	AT-rich interactive domain-containing protein 1B	0.061	sp|Q8NFD5|ARI1B_HUMAN
Ph-19833	182	0	Ph-19833	549		K	*	CYT		20.36	8.93			ExpAA=0.01 First60=0.00 PredHel=0 Topology=o	0						6	18.1	4.4	7.7	.		Ph-19833	4	218	Y	0.0185222	42.9942	0.089112	4.78912	chitin binding peritrophin-a domain protein partial	extmat	HEMIPTERA	1e-98	100	mucin-19-like	1E-031	gi|751233296	37	50	12	Solenopsis invicta	BEACH domain-containing protein lvsA	1.0	sp|Q55DM1|LVSA_DICDI
Ph-39057	682	0	Ph-39057	2049		G	*	CYT		71.573	5.53			ExpAA=0.03 First60=0.00 PredHel=0 Topology=o	0						25	22.9	13	8.7	0.9		Ph-39057	6	295	Y	0.0205559	41.5573	0.0358144	1.73641	Cell wall protein AWA1 - 25 NetOglyc sites	extmat	SWISSP	2e-12	34	uncharacterized protein LOC105205557 isoform X2	1E-104	gi|751238603	37	52	57	Solenopsis invicta	Putative surface protein bspA-like	8E-013	sp|Q8MTI2|BSL1_TRIVA
Ph-31495	156	0	Ph-31495	471		E	*	CYT		17.777	9.25			ExpAA=0.42 First60=0.02 PredHel=0 Topology=o	0						0	14.1	5.1	4.5	.		Ph-31495	4	203	Y	0.0198841	40.0359	0.103869	5.19813	Carcinoembryonic antigen-related cell adhesion molecule 6 partial	extmat	HEMIPTERA	2e-10	54.8	uncharacterized protein LOC100572347	3E-015	gi|328720204	37	60	39	Acyrthosiphon pisum	Asparagine synthetase domain-containing protein YML096W	2.7	sp|Q04489|ASND1_YEAST
Ph-8748	212	0	Ph-8748	636		G		CYT		19.703	9.23			ExpAA=11.11 First60=0.00 PredHel=0 Topology=o	0						12	9	34.9	11.3	.		Ph-8748	2	115	Y	0.0174843	37.8007	0.0384611	2.18078	glycine-rich cuticle protein - probable fragment - 13 NetOglyc sites	extmat	HEMIPTERA	0	64	tweedle motif cuticular protein 1	3E-077	gi|212725753	65	77	64	Apis mellifera	Glycine-rich cell wall structural protein	4E-038	sp|P27483|GRP1_ARATH
PhSigP-61752_FR5_1-169	167	0	PhSigP-61752_FR5_1-169	504		M	*	SIG	16-17	16.618	9.3	15.014	9.23	ExpAA=75.19 First60=24.48 PredHel=0 Topology=o	0						0	4.2	28.1	3.6	.		PhSigP-61752_FR5_1-169	158	5898	Y	0.0271616	36.5789	3.8342	141.139	cuticle protein 63 - signalP detected	extmat	NR-LIGHT	3e-11	72	cuticle protein 63	3E-011	gi|91081265	44	51	72	Tribolium castaneum	Glycine-rich cell wall structural protein	3E-007	sp|P17816|GRP1_HORVU
Ph-62613	378	0	Ph-62613	1137		M	*	CYT		43.108	5.65			ExpAA=0.04 First60=0.00 PredHel=0 Topology=o	0						0	11.4	4.2	5.3	.		Ph-62613	1018	29417	Y	0.0350922	28.4674	10.9505	312.04	Mitochondrial outer membrane protein Metaxin 2 Metaxin 1-binding protein - probable fragment	extmat	KOG	8e-85	91.8	hypothetical protein TcasGA2_TC009327	3E-082	gi|270009997	56	73	85	Tribolium castaneum	Metaxin-2	1E-063	sp|Q2L969|MTX2_PIG
PhSigP-54020_FR6_555-681	125	0	PhSigP-54020_FR6_555-681	381		M		BL	-1	12.904	6.25			ExpAA=0.07 First60=0.07 PredHel=0 Topology=o	0						12	16	11.2	13.6	.		PhSigP-54020_FR6_555-681	29	829	Y	0.0354321	27.2494	0.930939	26.2423	Biofilm and cell wall regulator 1 - 12 NetOglyc sites	extmat	SWISSP	5e-07	11.8	AGAP011544-PA-like protein	2E-018	gi|668451524	43	52	20	Anopheles sinensis	Biofilm and cell wall regulator 1	5E-007	sp|Q59U10|BCR1_CANAL
Ph-54597	831	0	Ph-54597	2496		A	*	CYT		97.092	5.18			ExpAA=0.00 First60=0.00 PredHel=0 Topology=o	0						0	9.5	2.3	1.2	.	1 | 532 EKSFLKR|SI 0.582 *ProP* |	Ph-54597	205	5377	Y	0.0386554	25.7393	1.00452	25.9817	paramyosin partial - probable fragment	extmat	HEMIPTERA	0	89.8	paramyosin, putative	4E-084	gi|242008354	26	51	88	Pediculus humanus corporis	Coiled-coil domain-containing protein 39	1E-062	sp|P0CK98|CCD39_DANRE
PhSigP-6125_FR5_9-1343	1332	0	PhSigP-6125_FR5_9-1343	3999		M	*	SIG	20-21	152.079	6.01	149.844	6.01	ExpAA=23.81 First60=0.09 PredHel=1 Topology=o1298-1320i	1	1.7	97.4	0.9		12	2	13.7	6.1	4.6	.		PhSigP-6125_FR5_9-1343	110	2870	Y	0.038854	25.4966	0.336426	8.6557	Thrombospondin type 1 repeats - signalP detected	extmat	SMART	1e-12	98.1	hypothetical protein TcasGA2_TC008647	0.0	gi|270009405	31	51	76	Tribolium castaneum	Plasminogen	3E-019	sp|O18783|PLMN_MACEU
Ph-19413	166	0	Ph-19413	501		D	*	CYT		18.799	6.86			ExpAA=0.01 First60=0.00 PredHel=0 Topology=o	0						2	16.9	7.8	4.2	.		Ph-19413	10	273	Y	0.0370106	24.4733	0.244124	6.57199	spondins extracellular matrix partial - probable fragment	extmat	HEMIPTERA	5e-92	43.3	uncharacterized protein LOC661624 isoform X2	1E-028	gi|642914953	36	56	47	Tribolium castaneum	Thrombospondin type-1 domain-containing protein 7A	9E-008	sp|Q69ZU6|THS7A_MOUSE
PhSigP-48992_FR6_1-427	408	0	PhSigP-48992_FR6_1-427	1230		M		SIG	16-17	46.922	8.84	45.239	8.91	ExpAA=0.00 First60=0.00 PredHel=0 Topology=o	0						19	11.8	3.9	15	.		PhSigP-48992_FR6_1-427	17	369	Y	0.0465933	20.2152	0.169041	3.6182	larval cuticle protein 1-like partial - signalP detected	extmat	HEMIPTERA	3e-29	92.3	AT-rich interactive domain-containing protein 1A-like	4E-032	gi|328709224	33	46	76	Acyrthosiphon pisum	Leucine-rich repeat extensin-like protein 5	3E-006	sp|Q9SN46|LRX5_ARATH
Ph-42646	681	2.49633	Ph-42646	2043	Y	A		CYT		64.24	8.49			ExpAA=14.27 First60=0.03 PredHel=0 Topology=o	0						18	15	5.1	5.7	0.9		Ph-42646	76	1562	Y	0.0493096	20.0039	0.454981	9.22114	cuticle protein partial - 18 NetOglyc sites	extmat	HEMIPTERA	7e-96	104.7	cuticular protein precursor	2E-045	gi|268607710	40	52	88	Tribolium castaneum	Ice-structuring glycoprotein (Fragment)	1E-025	sp|P24856|ANP_NOTNE
Ph-54627	188	0	Ph-54627	567		L	*	CYT		19.797	5.96			ExpAA=0.94 First60=0.67 PredHel=0 Topology=o	0						3	6.9	5.9	11.7	.		Ph-54627	14	240	Y	0.0589098	15.7777	0.301991	5.10505	cuticle protein	extmat	HEMIPTERA	1e-97	82.4	cuticle protein 19	5E-035	gi|645013148	48	54	98	Nasonia vitripennis	Cuticle protein 19	3E-032	sp|P45583|CU19_LOCMI
Ph-61267	704	0	Ph-61267	2115		Q	*	CYT		79.199	7.16			ExpAA=0.03 First60=0.03 PredHel=0 Topology=o	0						0	16.2	5.5	6	.	1 | 537 ITSRVRK|FL 0.550 *ProP* |	Ph-61267	4025	59244	Y	0.0688955	14.5109	23.2758	337.836	Spondins extracellular matrix	extmat	KOG	0	91.3	spondin-1	0.0	gi|189236526	46	60	97	Tribolium castaneum	Spondin-1	1E-092	sp|P35446|SPON1_RAT
Ph-45894	329	0	Ph-45894	987		M		CYT		38.238	8.69			ExpAA=0.00 First60=0.00 PredHel=0 Topology=o	0						0	11.6	6.1	6.1	.		Ph-45894	78	1125	Y	0.0702478	14.0426	0.966553	13.747	chondroitin sulfate synthase 1-like - probable fragment	extmat	NR-LIGHT	0	37.5	LOW QUALITY PROTEIN: chondroitin sulfate synthase 1-like	1E-132	gi|641677770	65	78	38	Acyrthosiphon pisum	Chondroitin sulfate synthase 1	1E-093	sp|Q6ZQ11|CHSS1_MOUSE
Ph-58075	345	0	Ph-58075	1035		Q		CYT		40.633	5.27			ExpAA=0.00 First60=0.00 PredHel=0 Topology=o	0						0	12.2	1.4	.	.		Ph-58075	43	612	Y	0.0711352	13.7158	0.508132	7.13153	Hyaluronan mediated motility receptor	extmat	SWISSP	1e-11	45.9	sporulation-specific protein 15 isoform X2	5E-014	gi|571526973	23	46	18	Apis mellifera	GRIP and coiled-coil domain-containing protein 2	7E-013	sp|Q8CHG3|GCC2_MOUSE
Ph-57294	2275	0	Ph-57294	6828		D	*	CYT		249.283	5.24			ExpAA=0.00 First60=0.00 PredHel=0 Topology=o	0						1	11.9	10.5	5.1	0.3	2 | 2121 TNGRHRR|MT 0.721 *ProP* | 2156 NIARHKR|HH 0.699 *ProP* |	Ph-57294	1316	18242	Y	0.0731537	13.6587	2.35728	32.2219	Nidogen - probable fragment	extmat	KOG	1e-22	23.5	fibrillin-2-like	0.0	gi|571559336	63	76	80	Apis mellifera	Fibrillin-2	0.0	sp|P35556|FBN2_HUMAN
PhSigP-62049_FR5_174-432	232	0	PhSigP-62049_FR5_174-432	699		M	*	SIG	23-24	25.824	9.17	23.345	9.14	ExpAA=5.25 First60=5.25 PredHel=0 Topology=o	0						0	15.5	4.7	3	.		PhSigP-62049_FR5_174-432	1670	21504	Y	0.0787506	12.6901	29.2205	371.034	Pulmonary surfactant-associated protein A - signalP detected	extmat	HEMIPTERA	4e-94	92.4	hypothetical protein BRAFLDRAFT_125701	1E-006	gi|260836156	30	42	15	Branchiostoma floridae	Lymphocyte antigen 75	1E-005	sp|Q920P9|LY75_MESAU
PhSigP-7484_FR5_4-863	838	0	PhSigP-7484_FR5_4-863	2517		M	*	SIG	23-24	93.391	7.08	90.839	6.74	ExpAA=0.14 First60=0.06 PredHel=0 Topology=o	0						1	16.6	7.3	5.7	.		PhSigP-7484_FR5_4-863	3126	39790	Y	0.0796674	12.5479	15.1899	190.661	Spondins extracellular matrix - probable fragment - signalP detected	extmat	KOG	0	92.5	f-spondin, putative	0.0	gi|242005973	48	61	98	Pediculus humanus corporis	Spondin-1	1E-112	sp|Q9W770|SPON1_CHICK
Ph-60804	374	0	Ph-60804	1125		L	*	SIG	21-22	41.65	8.3	39.354	8.31	ExpAA=0.66 First60=0.66 PredHel=0 Topology=o	0						12	18.4	3.7	7	.		Ph-60804	29	360	Y	0.0814643	11.8333	0.315278	3.85942	cuticular protein analogous to peritrophins 1-c precursor partial - signalP detected	extmat	HEMIPTERA	0	100	cuticular protein analogous to peritrophins 1-C precursor	4E-037	gi|270297228	37	48	69	Tribolium castaneum	Probable serine/threonine-protein kinase dyrk2	7E-004	sp|Q54BC9|DYRK2_DICDI
Ph-60116	275	0	Ph-60116	828		D	*	CYT		31.213	7.28			ExpAA=4.90 First60=0.00 PredHel=0 Topology=o	0						1	13.5	7.3	6.2	.		Ph-60116	382	4590	Y	0.0843787	11.8178	5.64263	66.8581	Carcinoembryonic antigen-related cell adhesion molecule 6	extmat	HEMIPTERA	1e-99	94	beat protein	3E-089	gi|170061455	66	78	83	Culex quinquefasciatus	Irregular chiasm C-roughest protein	8E-006	sp|Q08180|ICCR_DROME
Ph-59238	1412	0	Ph-59238	4239		E	*	CYT		158.069	4.59			ExpAA=0.02 First60=0.01 PredHel=0 Topology=o	0						1	12.5	8.1	5	0.2		Ph-59238	4441	50247	Y	0.0896269	11.1546	12.8134	142.961	Nidogen - probable fragment	extmat	KOG	6e-78	47.6	low density lipoprotein receptor, putative	0.0	gi|242024896	36	53	99	Pediculus humanus corporis	Nidogen-1	4E-058	sp|P10493|NID1_MOUSE
Ph-62246	675	0	Ph-62246	2028		M	*	CYT		75.971	6.36			ExpAA=0.12 First60=0.00 PredHel=0 Topology=o	0						0	11.6	6.4	3.9	.	1 | 290 SIHRLRR|SL 0.739 *ProP* |	Ph-62246	3414	37439	Y	0.0924707	10.8108	20.5894	222.653	Glucosamine 6-phosphate synthetases contain amidotransferase and phosphosugar isomerase	extmat	KOG	0	101	glutamine:fructose-6-phosphate aminotransferase 1	0.0	gi|201023359	83	91	100	Apis mellifera	Glutamine--fructose-6-phosphate aminotransferase	0.0	sp|O94808|GFPT2_HUMAN
PhSigP-62195	101	0	PhSigP-62195	101		M		BL	17-18	11.595	5.73	9.688	5.76	ExpAA=0.03 First60=0.02 PredHel=0 Topology=o	0						0	8.9	4	5.9	.		PhSigP-62195	405	4431	Y	0.0926684	10.7622	49.0436	529.118	Mitochondrial inner membrane protein (mitofilin) - probable fragment	extmat	KOG	4e-25	15	CG6455, isoform C	1E-029	gi|221458344	65	78	13	Drosophila melanogaster	MICOS complex subunit Mic60	1E-030	sp|P91928|MIC60_DROME
Ph-58931	1755	0	Ph-58931	5268		A	*	SIG	30-31	176.616	8.92	173.444	8.89	ExpAA=1.58 First60=1.56 PredHel=0 Topology=o	0						2	7.5	27.3	13	.		Ph-58931	13756	149029	Y	0.0936041	10.6824	31.937	341.19	collagen alpha-5(IV) chain - signalP detected	extmat	NR-LIGHT	0	94.3	collagen alpha-5(IV) chain	0.0	gi|751217637	49	58	94	Solenopsis invicta	Collagen alpha-2(IV) chain	0.0	sp|P27393|CO4A2_ASCSU
Ph-3298	1346	0.965825	Ph-3298	4038	Y	K		CYT		148.781	5.65			ExpAA=0.05 First60=0.01 PredHel=0 Topology=o	0						0	14.3	5.2	3.5	.		Ph-3298	565	5824	Y	0.0983624	10.1468	1.71132	17.3951	Ankyrin	extmat	KOG	2e-17	8.7	tonsoku-like protein	1E-180	gi|328724798	32	53	101	Acyrthosiphon pisum	Tonsoku-like protein	1E-151	sp|Q9VSA4|TONSL_DROME
Ph-54001	184	0	Ph-54001	552		P		CYT		19.307	5.16			ExpAA=0.00 First60=0.00 PredHel=0 Topology=o	0						2	13.6	8.2	13.6	.		Ph-54001	9	102	Y	0.0886098	10.0583	0.199412	2.2286	Nidogen	extmat	KOG	8e-08	14.9	LOW QUALITY PROTEIN: uncharacterized protein LOC100166039	2E-089	gi|641668079	75	85	1	Acyrthosiphon pisum	Neurogenic locus notch homolog protein 3	2E-015	sp|Q9UM47|NOTC3_HUMAN
Ph-42	143	0	Ph-42	429		T		CYT		13.988	8.96			ExpAA=71.94 First60=24.00 PredHel=3 Topology=i7-29o85-107i114-136o	3	46.2	44.1	9.8			6	9.8	31.5	4.2	12.6		Ph-42	0	1272	Y	0	1254.33	0	35.7603	cuticle protein partial - 4 predicted membrane helices	extmat membrane	HEMIPTERA	5e-37	97.9	cuticle protein 64-like	1E-020	gi|755889415	45	48	94	Musca domestica	Shematrin-like protein 2	2E-020	sp|P86950|SLP2_PINMA
Ph-55219	145	0	Ph-55219	438		S	*	CYT		14.805	5.29			ExpAA=21.78 First60=0.11 PredHel=1 Topology=i105-127o	1	15.2	12.4	72.4		18	31	42.8	5.5	2.1	.		Ph-55219	2	1258	Y	0.00161095	413.507	0.0558476	34.64	Cell wall integrity and stress response component 1 - 2 predicted membrane helices - 32 NetOglyc sites	extmat membrane	SWISSP	8e-08	26.4	hypothetical protein TGME49_300160	1E-008	gi|527308823	41	61	8	Toxoplasma gondii ME49	Uncharacterized protein DDB_G0271670	6E-008	sp|Q75JC9|Y8484_DICDI
Ph-50171	303	0	Ph-50171	912		T	*	BL	-1	29.173	9.76			ExpAA=174.99 First60=35.50 PredHel=9 Topology=o5-27i34-56o66-88i101-123o138-160i181-203o207-229i234-256o271-293i	9	65.3	16.2	18.5			12	14.9	13.9	7.6	.		Ph-50171	7	3107	Y	0.00228399	382.979	0.0938753	41.0883	cuticle protein - 9 predicted membrane helices - 13 NetOglyc sites	extmat membrane	HEMIPTERA	0	105.1	chorion protein S36-like	2E-030	gi|755884940	35	41	100	Musca domestica	Cuticle protein 16.5, isoform B	1E-021	sp|P83993|CU16B_LOCMI
PhSigP-3408_FR1_1-514	454	0	PhSigP-3408_FR1_1-514	1365		M	*	BL	23-24	45.792	4.34	43.527	4.34	ExpAA=123.69 First60=21.20 PredHel=3 Topology=i2-24o68-90i103-125o	3	14.5	82.2	3.3			12	41	9.3	1.3	.		PhSigP-3408_FR1_1-514	27	1241	Y	0.0220454	43.7056	0.241924	10.9651	Cell wall protein AWA1 - probable fragment - 4 predicted membrane helices - 12 NetOglyc sites	extmat membrane	SWISSP	2e-19	26.6	unnamed protein product, partial	3E-020	gi|343473266	23	47	80	Trypanosoma congolense IL3000	Serine-rich adhesin for platelets	5E-021	sp|Q4L9P0|SRAP_STAHJ
Ph-60922	887	0	Ph-60922	2664		M	*	CYT		99.129	8.73			ExpAA=21.74 First60=0.05 PredHel=1 Topology=i192-214o	1	2.5	75.9	21.6		673	6	13.4	3.7	3.8	.	1 | 370 CRARGMR|AL 0.562 *ProP* |	Ph-60922	3025	41229	Y	0.0744027	13.4356	13.888	186.655	paramyosin - 2 predicted membrane helices	extmat membrane	NR-LIGHT	0	90.2	hypothetical protein TcasGA2_TC004855	0.0	gi|270002547	49	64	106	Tribolium castaneum	LETM1 and EF-hand domain-containing protein anon-60Da, mitochondrial	1E-149	sp|P91927|A60DA_DROME
Immunity
Ph-6920	394	0	Ph-6920	1182		L		CYT		46.139	5.77			ExpAA=0.28 First60=0.00 PredHel=0 Topology=o	0						0	12.4	3.3	4.8	.		Ph-6920	5	1466	Y	0.00345634	240.938	0.051737	14.9585	HLA class II histocompatibility antigen DRB1-11 beta chain - probable fragment	imm	HEMIPTERA	1e-32	71.3	hypothetical protein Phum_PHUM328280	1E-016	gi|242013714	26	41	40	Pediculus humanus corporis	F-box only protein 39	0.091	sp|Q8N4B4|FBX39_HUMAN
Ph-897	123	0	Ph-897	372		G	*	CYT		13.91	6.63			ExpAA=0.00 First60=0.00 PredHel=0 Topology=o	0						0	12.2	8.9	8.9	.		Ph-897	0	241	Y	0	237.651	0	7.8135	Immunoglobulin superfamily member 2	imm	HEMIPTERA	1e-33	86.2	uncharacterized protein LOC100568592	1E-020	gi|328713684	49	70	49	Acyrthosiphon pisum	Izumo sperm-egg fusion protein 1	0.88	sp|Q9D9J7|IZUM1_MOUSE
Ph-40614	104	0	Ph-40614	312		P		CYT		12.067	8.27			ExpAA=22.07 First60=0.01 PredHel=1 Topology=o74-96i	1	21.2	71.2	7.7		8	6	20.2	2.9	9.6	.		Ph-40614	1	309	Y	0.00327126	152.353	0.0392007	11.9447	lipopolysaccharide-induced tumor necrosis factor-alpha factor homolog	imm	NR-LIGHT	2e-15	65.1	lipopolysaccharide-induced tumor necrosis factor-alpha factor homolog	2E-015	gi|645018417	38	55	65	Nasonia vitripennis	Lipopolysaccharide-induced tumor necrosis factor-alpha factor homolog	8E-007	sp|Q9JLJ0|LITAF_MOUSE
PhSigP-6554_FR4_1-641	634	0	PhSigP-6554_FR4_1-641	1908		M		SIG	19-20	69.839	5.24	67.625	5.18	ExpAA=22.91 First60=0.01 PredHel=1 Topology=o504-526i	1	3.5	79.5	17		108	1	13.7	8	6.5	.		PhSigP-6554_FR4_1-641	59	3846	Y	0.0155527	63.2094	0.3782	24.311	Fifth immunoglobulin - probable fragment - signalP detected	imm	CDD	3e-27	100	irregular chiasm C-roughest protein isoform X1	0.0	gi|91079092	63	78	78	Tribolium castaneum	Irregular chiasm C-roughest protein	0.0	sp|Q08180|ICCR_DROME
Ph-4289	423	0	Ph-4289	1272		M	*	CYT		47.075	6.54			ExpAA=15.00 First60=0.81 PredHel=0 Topology=o	0						0	11.8	8	4.3	.		Ph-4289	186	7276	Y	0.0259201	38.3685	1.78844	68.9886	Lanthionine synthetase C-like protein 1	imm	KOG	0	91	lanC-like protein 3 homolog	1E-115	gi|642929611	48	65	98	Tribolium castaneum	LanC-like protein 3	9E-096	sp|Q6ZV70|LANC3_HUMAN
Ph-25281	213	0	Ph-25281	639		L		CYT		23.888	8.44			ExpAA=0.01 First60=0.00 PredHel=0 Topology=o	0						0	16.4	5.6	3.3	.		Ph-25281	1	70	Y	0.014283	34.5137	0.0191402	1.3212	T-cell immunoglobulin and mucin domain-containing protein 4 - probable fragment	imm	HEMIPTERA	3e-30	13.4	uncharacterized protein LOC100569014	0.13	gi|641669750	23	38	24	Acyrthosiphon pisum	Importin beta-like SAD2	0.22	sp|F4IRR2|SAD2_ARATH
Ph-971	71	0	Ph-971	216		G	*	CYT		8.023	8.37			ExpAA=8.22 First60=8.22 PredHel=0 Topology=o	0						0	12.7	4.2	9.9	.		Ph-971	26	861	Y	0.0305874	31.4458	1.4722	48.0752	lipopolysaccharide-induced tumor necrosis factor-alpha factor homolog isoform X3	imm	NR-LIGHT	4e-17	94.7	lipopolysaccharide-induced tumor necrosis factor-alpha factor homolog isoform X3	4E-017	gi|512913629	52	68	95	Bombyx mori	Lipopolysaccharide-induced tumor necrosis factor-alpha factor homolog	7E-008	sp|Q9JLJ0|LITAF_MOUSE
Ph-3971	380	0	Ph-3971	1143		N	*	CYT		43.65	8.69			ExpAA=2.37 First60=0.27 PredHel=0 Topology=o	0						0	10.5	7.4	3.7	.		Ph-3971	353	8351	Y	0.0428609	23.2626	3.77726	88.1179	Lanthionine synthetase C-like protein 1	imm	KOG	0	93	hypothetical protein TcasGA2_TC008549	4E-087	gi|270015237	48	63	97	Tribolium castaneum	LanC-like protein 2	1E-082	sp|Q9NS86|LANC2_HUMAN
PhSigP-2172_FR5_1-227	214	0	PhSigP-2172_FR5_1-227	645		M	*	SIG	19-20	26.3	10.26	24.303	10.26	ExpAA=0.74 First60=0.74 PredHel=0 Topology=o	0						0	10.3	3.3	4.7	.		PhSigP-2172_FR5_1-227	51	1076	Y	0.048021	20.4048	0.967072	20.1198	C-type lectin - signalP detected	imm	CDD	1e-15	101.7	uncharacterized protein LOC105251715	3E-037	gi|752861351	36	56	65	Camponotus floridanus	NKG2-A/NKG2-B type II integral membrane protein	2E-007	sp|P26715|NKG2A_HUMAN
PhSigP-60912_FR6_14-491	473	0	PhSigP-60912_FR6_14-491	1422		M	*	SIG	21-22	53.723	6.07	51.387	6.25	ExpAA=20.90 First60=20.88 PredHel=1 Topology=i7-29o	1	4.7	93.9	1.5		444	8	13.7	7.8	5.7	.		PhSigP-60912_FR6_14-491	409	8455	Y	0.0490495	20.3354	3.51781	71.711	beta-1 - probable fragment - signalP detected	imm	CDD	0	100.9	beta-GRP	0.0	gi|156891041	80	89	100	Rhodnius prolixus	Beta-1,3-glucan-binding protein	2E-080	sp|Q9NL89|BGBP_BOMMO
Ph-2815	101	4.9505	Ph-2815	303		I		CYT		10.89	9.1			ExpAA=0.00 First60=0.00 PredHel=0 Topology=o	0						0	5	6.9	3	.		Ph-2815	239	4761	Y	0.0508962	19.5619	9.64725	189.508	lysozyme	imm	HEMIPTERA	7e-32	60.2	lysozyme	3E-023	gi|32454476	56	69	61	Triatoma infestans	Lysozyme c-1	6E-016	sp|Q17005|LYSC1_ANOGA
Ph-18133	124	0	Ph-18133	372		Y		CYT		13.15	10.5			ExpAA=0.34 First60=0.21 PredHel=0 Topology=o	0						13	19.4	4.8	15.3	.		Ph-18133	5	116	Y	0.0433372	19.0647	0.16439	3.76086	catalytically inactive chitinase-like lectin partial - probable fragment - 13 NetOglyc sites	imm	HEMIPTERA	2e-56	7.3	A-kinase anchor protein 14-like	0.001	gi|557765953	33	43	62	Musca domestica	Filamentous hemagglutinin	0.021	sp|P12255|FHAB_BORPE
PhSigP-62616_FR5_11-175	154	0	PhSigP-62616_FR5_11-175	465		M	*	SIG	16-17	17.44	8.32	15.698	8.14	ExpAA=0.01 First60=0.01 PredHel=0 Topology=o	0						0	11	3.9	7.1	.		PhSigP-62616_FR5_11-175	8621	126187	Y	0.0692813	14.4321	226.753	3272.91	Niemann-Pick type C2 - signalP detected	imm	CDD	6e-12	100	Niemann-Pick Type C-2, putative	2E-025	gi|157104500	39	60	91	Aedes aegypti	MD-2-related lipid-recognition protein	5E-012	sp|B0FHH8|ML1P_MANSE
Ph-44239	434	0	Ph-44239	1305		N	*	CYT		49.515	8.93			ExpAA=0.11 First60=0.00 PredHel=0 Topology=o	0						2	11.3	6	4.6	0.7		Ph-44239	119	1710	Y	0.0705299	14.052	1.11528	15.8036	T-cell activation inhibitor mitochondrial isoform X2 - probable fragment	imm	NR-LIGHT	0	90.1	T-cell activation inhibitor, mitochondrial isoform X2	1E-119	gi|752896642	50	67	90	Camponotus floridanus	T-cell activation inhibitor, mitochondrial	2E-037	sp|Q8N3R3|TCAIM_HUMAN
Ph-62713	197	0	Ph-62713	594		K	*	CYT		22.188	6.17			ExpAA=0.04 First60=0.03 PredHel=0 Topology=o	0						0	14.2	6.1	4.1	.		Ph-62713	1227	16656	Y	0.0747006	13.3751	25.2643	338.186	galactoside-binding lectin partial	imm	HEMIPTERA	1e-84	92	unnamed protein product	9E-068	gi|270381627	63	77	84	Triatoma dimidiata	Rhamnose-binding lectin	2E-031	sp|Q9PVW8|SAL_SILAS
Ph-55793	471	0	Ph-55793	1416		K	*	CYT		52.963	7.1			ExpAA=0.00 First60=0.00 PredHel=0 Topology=o	0						15	19.7	2.8	10	.		Ph-55793	50	687	Y	0.0736984	13.2834	0.431872	5.85147	Endothelial zinc finger protein induced by tumor necrosis factor alpha - probable fragment - 15 NetOglyc sites	imm	SWISSP	3e-25	25.1	conserved hypothetical protein	1E-139	gi|242022522	52	62	92	Pediculus humanus corporis	Early growth response protein 1-B	1E-025	sp|Q6NTY6|EGR1B_XENLA
Ph-62579	209	0	Ph-62579	630		S	*	CYT		23.604	7.5			ExpAA=0.00 First60=0.00 PredHel=0 Topology=o	0						3	12.4	6.7	6.2	.		Ph-62579	699	8873	Y	0.0798793	12.4996	13.5702	169.864	protein spaetzle - probable fragment	imm	NR-LIGHT	6e-31	62.2	hypothetical protein Phum_PHUM596260	5E-043	gi|242024445	47	65	43	Pediculus humanus corporis	Protein spaetzle	2E-022	sp|P48607|SPZ_DROME
Ph-36299	181	0	Ph-36299	543		K		ANC		20.895	5.42	18.232	5.03	ExpAA=22.91 First60=22.91 PredHel=1 Topology=i7-29o	1	12.2	84	3.9		152	0	12.2	5	4.4	.		Ph-36299	0	3742	Y	0	3690.01	0	83.1143	gamma-interferon-inducible lysosomal thiol reductase precursor partial - Membrane anchor detected	imm membrAnchor	HEMIPTERA	4e-72	73	gamma-interferon-inducible lysosomal thiol reductase precursor, putative	2E-032	gi|242015586	38	58	88	Pediculus humanus corporis	Gamma-interferon-inducible lysosomal thiol reductase	1E-013	sp|A6QPN6|GILT_BOVIN
Ph-1281	196	0	Ph-1281	591		M	*	CYT		22.488	9.38			ExpAA=22.24 First60=0.00 PredHel=1 Topology=i119-141o	1	11.2	28.1	60.7		55	2	13.3	4.1	7.7	.	1 | 82 KKETKKR|SK 0.524 *ProP* |	Ph-1281	2	2993	Y	0.000677415	983.805	0.0413896	61.0789	Possible membrane-associated motif in LPS-induced tumor necrosis factor alpha factor - 2 predicted membrane helices	imm membrane	SMART	5e-07	98.5	hypothetical protein Phum_PHUM131510	2E-025	gi|242007316	35	55	97	Pediculus humanus corporis	Lipopolysaccharide-induced tumor necrosis factor-alpha factor homolog	5E-004	sp|P0C0T0|LITAF_RAT
Ph-17894	140	0	Ph-17894	420		M		CYT		14.755	5.01			ExpAA=86.52 First60=36.24 PredHel=4 Topology=o18-40i47-66o81-100i112-134o	4	58.6	27.9	13.6			0	7.9	9.3	4.3	.		Ph-17894	2	349	Y	0.0057948	114.717	0.058241	10.0219	rhomboid family - probable fragment - 5 predicted membrane helices	imm membrane	HEMIPTERA	4e-75	47	protein rhomboid, putative	3E-067	gi|242020445	89	95	47	Pediculus humanus corporis	Protein rhomboid	5E-043	sp|P20350|RHOM_DROME
Ph-53562	249	0	Ph-53562	750		K	*	BL	19-20	28.587	9.02	26.436	8.62	ExpAA=122.14 First60=10.26 PredHel=6 Topology=i79-101o116-135i147-164o174-191i203-222o226-248i	6	46.6	11.6	41.8			0	11.6	6.4	5.2	.		Ph-53562	76	837	Y	0.09197	10.7191	1.23937	13.4597	Macrophage maturation-associated protein - 6 predicted membrane helices	imm membrane	KOG	4e-66	76.1	monocyte to macrophage differentiation protein, putative	8E-079	gi|242017752	54	72	98	Pediculus humanus corporis	Monocyte to macrophage differentiation factor 2	3E-046	sp|Q8R189|PAQRA_MOUSE
PhSigP-6375_FR4_32-150	93	0	PhSigP-6375_FR4_32-150	282		M	*	SIG	19-20	10.35	6.87	8.331	6.45	ExpAA=2.12 First60=2.11 PredHel=0 Topology=o	0						0	10.8	5.4	3.2	.	1 | 50 HVARLKR|AT 0.686 *ProP* |	PhSigP-6375_FR4_32-150	1370	19430	Y	0.0714993	13.9752	59.4182	830.989	defensin A - signalP detected	imm/secreted defensin	HEMIPTERA	1e-50	100	defensin 3	1E-048	gi|197281886	95	97	100	Triatoma brasiliensis	Defensin	1E-015	sp|P37364|DEFI_PYRAP
PhSigP-3366_FR4_1-103	93	0	PhSigP-3366_FR4_1-103	282		M	*	SIG	19-20	10.332	8.22	8.339	7.82	ExpAA=3.37 First60=3.36 PredHel=0 Topology=o	0						0	10.8	5.4	3.2	.	1 | 50 HVARLKR|AT 0.686 *ProP* |	PhSigP-3366_FR4_1-103	166	2141	Y	0.0785896	12.6422	7.19958	91.5671	defensin 4 - signalP detected	imm/secreted defensin	HEMIPTERA	2e-51	100	defensin 4	5E-050	gi|197281888	97	97	100	Triatoma brasiliensis	Defensin	2E-015	sp|P37364|DEFI_PYRAP
PhSigP-59426_FR6_145-278	94	0	PhSigP-59426_FR6_145-278	285		M	*	SIG	19-20	10.319	6.56	8.244	6.29	ExpAA=16.35 First60=16.34 PredHel=0 Topology=o	0						0	10.6	9.6	4.3	.	1 | 53 HAPRVKR|DY 0.703 *ProP* |	PhSigP-59426_FR6_145-278	5371	56249	Y	0.0968298	10.3253	230.493	2380.36	defensin - signalP detected	imm/secreted defensin	HEMIPTERA	3e-22	101	defensin	6E-021	gi|89112752	57	68	101	Triatoma infestans	Sapecin	7E-004	sp|P18313|SAPE_SARPE
PhSigP-7946_FR5_1-230	218	0	PhSigP-7946_FR5_1-230	657		M	*	SIG	18-19	24.89	5.41	22.945	5.41	ExpAA=0.00 First60=0.00 PredHel=0 Topology=o	0						0	14.2	3.2	4.1	.		PhSigP-7946_FR5_1-230	2	2379	Y	0.000852177	781.982	0.0372317	43.6718	galactoside-binding lectin partial - signalP detected	imm/secreted galactoside-binding	HEMIPTERA	4e-37	99.5	unnamed protein product	9E-027	gi|270381627	36	51	87	Triatoma dimidiata	L-rhamnose-binding lectin CSL3	3E-020	sp|P86179|CSL3_ONCKE
PhSigP-2791_FR6_43-430	385	0	PhSigP-2791_FR6_43-430	1158		M	*	SIG	18-19	44.161	5.2	42.19	5.13	ExpAA=0.00 First60=0.00 PredHel=0 Topology=o	0						0	10.1	4.7	3.4	.		PhSigP-2791_FR6_43-430	15	4118	Y	0.00369297	253.799	0.158428	42.8894	galactoside-binding lectin - signalP detected	imm/secreted galactoside-binding	HEMIPTERA	3e-50	96.3	hypothetical protein BRAFLDRAFT_95854	1E-045	gi|260807884	35	54	66	Branchiostoma floridae	Rhamnose-binding lectin	9E-028	sp|Q9PVW8|SAL_SILAS
Ph-5133	165	0	Ph-5133	498		N	*	SIG	18-19	18.119	4.77	16.118	4.77	ExpAA=1.73 First60=1.73 PredHel=0 Topology=o	0						1	7.9	7.3	4.2	1.8		Ph-5133	939	18952	Y	0.0502417	19.8816	23.0613	458.984	i-type lysozyme 3 - signalP detected	imm/secreted i-type	HEMIPTERA	4e-54	91.4	CG6426	6E-043	gi|22024182	57	72	78	Drosophila melanogaster	Lysozyme 3	3E-011	sp|B3A003|LYS3_CRAVI
PhSigP-309_FR5_9-189	164	0	PhSigP-309_FR5_9-189	498		M		SIG	16-17	18.479	5.88	16.621	5.56	ExpAA=0.06 First60=0.06 PredHel=0 Topology=o	0						1	9.1	9.8	2.4	.		PhSigP-309_FR5_9-189	5	14235	Y	0.000356171	2339.54	0.122797	344.747	lysozyme partial - signalP detected	imm/secreted lysozyme	HEMIPTERA	8e-60	100	lysozyme	2E-042	gi|32454476	56	74	98	Triatoma infestans	Lysozyme c-1	7E-032	sp|Q17005|LYSC1_ANOGA
Ph-58543	132	0	Ph-58543	399		K	*	SIG	15-16	15.061	9.45	13.301	9.36	ExpAA=0.09 First60=0.09 PredHel=0 Topology=o	0						0	7.6	8.3	2.3	.		Ph-58543	1498	24649	Y	0.0616271	16.2152	45.9185	745.072	lysozyme partial - signalP detected	imm/secreted lysozyme	HEMIPTERA	3e-66	98.4	lysozyme	6E-046	gi|32454476	68	79	88	Triatoma infestans	Lysozyme	4E-034	sp|P48816|LYS_BOMMO
PhSigP-29089_FR1_1-435	423	0	PhSigP-29089_FR1_1-435	1272		M	*	SIG	18-19	48.636	8.08	46.683	8.11	ExpAA=0.01 First60=0.01 PredHel=0 Topology=o	0						0	11.6	5	2.4	.		PhSigP-29089_FR1_1-435	34	2757	Y	0.0125015	77.6769	0.326919	26.141	rhamnose-binding lectin-like - signalP detected	imm/secreted rhamnose-binding	NR-LIGHT	5e-56	100.7	rhamnose-binding lectin-like	5E-056	gi|390354257	34	49	101	Strongylocentrotus purpuratus	Rhamnose-binding lectin	2E-034	sp|Q9PVW8|SAL_SILAS
PhSigP-1555_FR5_947-1313	359	0	PhSigP-1555_FR5_947-1313	1083		M		SIG	25-26	40.948	6.6	38.229	7.1	ExpAA=1.60 First60=1.60 PredHel=0 Topology=o	0						54	25.1	3.9	4.7	.		PhSigP-1555_FR5_947-1313	88	2469	Y	0.0361295	27.3561	0.993808	27.4957	spaetzle 4 precursor - signalP detected	imm/secreted spaetzle	NR-LIGHT	0	89.8	spaetzle 4 precursor	1E-105	gi|236459410	55	70	90	Acyrthosiphon pisum	Integumentary mucin C.1 (Fragment)	3E-014	sp|Q05049|MUC1_XENLA
Amino acid metabolism
Ph-43785	508	0	Ph-43785	1527		E	*	CYT		55.927	5.91			ExpAA=0.07 First60=0.00 PredHel=0 Topology=o	0						1	11.2	8.3	3.9	.		Ph-43785	0	11455	Y	0	11295.8	0	90.4748	Glutamate/leucine/phenylalanine/valine dehydrogenases	met/aa	KOG	3e-89	99.2	glutamate dehydrogenase, mitochondrial-like	1E-117	gi|642912457	42	64	94	Tribolium castaneum	Glutamate dehydrogenase, mitochondrial	1E-114	sp|P54385|DHE3_DROME
Ph-43262	558	0	Ph-43262	1677		Q	*	CYT		61.587	7.68			ExpAA=0.08 First60=0.00 PredHel=0 Topology=o	0						1	12.2	7.9	5.4	.		Ph-43262	4	40433	Y	0.000100321	7974.24	0.0291726	290.787	cytosol aminopeptidase	met/aa	NR-LIGHT	0	91.5	cytosol aminopeptidase	1E-138	gi|91080039	50	68	92	Tribolium castaneum	Cytosol aminopeptidase	1E-112	sp|P28838|AMPL_HUMAN
Ph-60496	509	0	Ph-60496	1530		H	*	CYT		56.191	8.41			ExpAA=0.10 First60=0.00 PredHel=0 Topology=o	0						0	9	8.8	4.3	.		Ph-60496	0	5879	Y	0	5797.31	0	46.343	Glutamate/leucine/phenylalanine/valine dehydrogenases	met/aa	KOG	0	100.9	glutamate dehydrogenase, mitochondrial-like	1E-155	gi|642912457	52	69	94	Tribolium castaneum	Glutamate dehydrogenase, mitochondrial	1E-143	sp|P82264|DHE3_CHAAC
Ph-962	505	0	Ph-962	1518		L	*	CYT		54.969	5.82			ExpAA=1.24 First60=0.00 PredHel=0 Topology=o	0						0	9.3	10.5	5.1	.		Ph-962	27	151332	Y	0.000180928	5329.62	0.217541	1202.35	cytosol aminopeptidase	met/aa	NR-LIGHT	0	94.9	cytosol aminopeptidase	1E-126	gi|170034635	45	64	95	Culex quinquefasciatus	Cytosol aminopeptidase	6E-090	sp|Q5XGB9|AMPL_XENTR
Ph-53277	349	0	Ph-53277	1050		I	*	CYT		38.733	5.96			ExpAA=0.78 First60=0.31 PredHel=0 Topology=o	0						0	13.2	6.9	4	.		Ph-53277	3	15472	Y	0.000196618	3814.26	0.0349446	177.717	ornithine aminotransferase	met/aa	CDD	4e-47	88.5	ornithine aminotransferase, mitochondrial	4E-038	gi|642938660	30	48	80	Tribolium castaneum	Ornithine aminotransferase, mitochondrial	5E-036	sp|Q9VW26|OAT_DROME
Ph-721	518	0	Ph-721	1557		M	*	CYT		56.632	6.25			ExpAA=0.18 First60=0.00 PredHel=0 Topology=o	0						0	12.4	9.8	5	.		Ph-721	19	68768	Y	0.00028018	3390.63	0.14925	532.684	cytosol aminopeptidase	met/aa	NR-LIGHT	0	97.5	cytosol aminopeptidase	1E-145	gi|91077682	49	67	98	Tribolium castaneum	Cytosol aminopeptidase	1E-109	sp|P00727|AMPL_BOVIN
Ph-62591	599	0	Ph-62591	1800		E	*	CYT		70.289	7.42			ExpAA=0.01 First60=0.00 PredHel=0 Topology=o	0						1	10.9	4.5	4.3	.	1 | 418 MIPRQKR|IK 0.621 *ProP* |	Ph-62591	5	18108	Y	0.000279996	2976.07	0.0339739	121.33	Angiotensin I-converting enzymes - M2 family peptidases	met/aa	KOG	0	93.6	angiotensin converting enzyme-like precursor	1E-127	gi|209571509	36	56	95	Acyrthosiphon pisum	Angiotensin-converting enzyme	1E-119	sp|P47820|ACE_RAT
Ph-62592	556	0	Ph-62592	1668		V		CYT		65.2	6.03			ExpAA=0.01 First60=0.00 PredHel=0 Topology=o	0						1	11	3.8	4.5	.	1 | 452 MIPRQKR|IK 0.621 *ProP* |	Ph-62592	6	16368	Y	0.000371711	2305.8	0.043995	118.351	Angiotensin I-converting enzymes - M2 family peptidases	met/aa	KOG	0	82.9	hypothetical protein DAPPUDRAFT_306022	1E-109	gi|321465975	36	53	87	Daphnia pulex	Angiotensin-converting enzyme	1E-101	sp|P09470|ACE_MOUSE
Ph-43693	556	0	Ph-43693	1671		M	*	CYT		61.372	6.53			ExpAA=0.03 First60=0.00 PredHel=0 Topology=o	0						0	11.7	7.6	4	.		Ph-43693	4	8859	Y	0.000457829	1747.18	0.0292774	63.9411	cytosol aminopeptidase	met/aa	NR-LIGHT	0	92.1	cytosol aminopeptidase	1E-154	gi|91080039	54	73	92	Tribolium castaneum	Cytosol aminopeptidase	1E-113	sp|Q5XGB9|AMPL_XENTR
Ph-47648	515	0	Ph-47648	1548		F	*	CYT		58.778	5.56			ExpAA=1.60 First60=0.00 PredHel=0 Topology=o	0						0	13	4.1	4.9	.		Ph-47648	0	1098	Y	0	1082.74	0	8.55467	Glutaminase (contains ankyrin repeat) - probable fragment	met/aa	KOG	3e-88	78	glutaminase kidney isoform, mitochondrial-like	2E-071	gi|499010399	33	51	72	Ceratitis capitata	Glutaminase kidney isoform, mitochondrial	3E-070	sp|P13264|GLSK_RAT
Ph-186	374	0	Ph-186	1125		P	*	CYT		42.283	8.76			ExpAA=17.97 First60=0.20 PredHel=0 Topology=o	0						4	9.6	6.1	5.6	.	1 | 92 KNMRIKR|TM 0.637 *ProP* |	Ph-186	1	1847	Y	0.00054875	910.669	0.0108717	19.801	Isocitrate dehydrogenase alpha subunit	met/aa	KOG	2e-57	90.9	isocitrate dehydrogenase NAD, subunit gammaputative	1E-061	gi|242017569	35	60	88	Pediculus humanus corporis	Isocitrate dehydrogenase	2E-054	sp|P41564|IDH3G_MACFA
Ph-44409	517	0	Ph-44409	1554		M	*	CYT		55.713	6.98			ExpAA=0.20 First60=0.00 PredHel=0 Topology=o	0						1	11	11	4.6	.		Ph-44409	136	86159	Y	0.0016007	620.16	1.07038	668.685	Cytosol aminopeptidase	met/aa	NR-LIGHT	0	93.3	Cytosol aminopeptidase, putative	1E-147	gi|242021393	51	71	93	Pediculus humanus corporis	Cytosol aminopeptidase	1E-103	sp|P00727|AMPL_BOVIN
Ph-5841	480	0	Ph-5841	1440		E		CYT		55.951	5.38			ExpAA=2.91 First60=2.83 PredHel=0 Topology=o	0						0	10	5	2.1	.		Ph-5841	3	2151	Y	0.00141369	530.278	0.0254805	18.0156	Proline oxidase	met/aa	KOG	7e-70	90.3	proline dehydrogenase 1, mitochondrial	1E-140	gi|752888337	53	73	73	Camponotus floridanus	Proline dehydrogenase 1, mitochondrial	1E-139	sp|Q04499|PROD_DROME
Ph-62567	521	0	Ph-62567	1566		M	*	CYT		56.141	6.01			ExpAA=6.39 First60=0.00 PredHel=0 Topology=o	0						0	9.4	10.2	4.4	.	1 | 5 --MRFWR|FV 0.641 *ProP* |	Ph-62567	260	125859	Y	0.00209489	475.518	2.03063	969.314	cytosol aminopeptidase	met/aa	NR-LIGHT	0	94.7	cytosol aminopeptidase	1E-151	gi|91077682	52	71	95	Tribolium castaneum	Cytosol aminopeptidase	1E-103	sp|P00727|AMPL_BOVIN
Ph-58104	877	0	Ph-58104	2631		L		CYT		102.653	5.75			ExpAA=1.91 First60=0.18 PredHel=0 Topology=o	0						1	13.1	3.8	3.9	.		Ph-58104	22	7204	Y	0.00309646	308.865	0.10227	33.0236	Puromycin-sensitive aminopeptidase	met/aa	KOG	2e-88	104.6	Aminopeptidase N precursor, putative	4E-082	gi|242007122	26	44	96	Pediculus humanus corporis	Glutamyl aminopeptidase	2E-074	sp|Q32LQ0|AMPE_BOVIN
Ph-62405	424	0	Ph-62405	1275		M	*	CYT		46.768	7.38			ExpAA=1.91 First60=0.00 PredHel=0 Topology=o	0						0	8.5	8.5	5.2	.		Ph-62405	316	73893	Y	0.00433665	229.862	3.03127	698.98	ornithine aminotransferase	met/aa	CDD	0	94.5	ornithine aminotransferase precursor	1E-107	gi|21357415	49	70	89	Drosophila melanogaster	Ornithine aminotransferase, mitochondrial	1E-108	sp|Q9VW26|OAT_DROME
Ph-1185	550	0	Ph-1185	1653		F	*	CYT		59.629	8.88			ExpAA=0.67 First60=0.02 PredHel=0 Topology=o	0						0	14	9.3	6.2	0.5	1 | 157 VNHRLAR|AF 0.575 *ProP* |	Ph-1185	29	5518	Y	0.00532861	181.378	0.214572	40.2606	Gamma-glutamyltransferase	met/aa	KOG	0	94.4	gamma-glutamyltranspeptidase 1-like isoform X1	1E-129	gi|571531971	45	65	96	Apis mellifera	Gamma-glutamyltranspeptidase 1	1E-112	sp|P19440|GGT1_HUMAN
Ph-52611	613	0	Ph-52611	1842		L	*	CYT		70.832	9.03			ExpAA=1.50 First60=0.00 PredHel=0 Topology=o	0						0	12.2	5.5	2.8	.	1 | 264 VIMRARK|FV 0.504 *ProP* |	Ph-52611	27	2743	Y	0.00997829	96.6031	0.179276	17.9601	Proline oxidase - probable fragment	met/aa	KOG	0	105.3	proline oxidase, putative	0.0	gi|242013379	67	79	95	Pediculus humanus corporis	Proline dehydrogenase 1, mitochondrial	0.0	sp|Q04499|PROD_DROME
Ph-60427	574	0	Ph-60427	1725		G	*	CYT		66.656	8.86			ExpAA=0.02 First60=0.00 PredHel=0 Topology=o	0						0	12.9	5.1	5.1	.	3 | 323 GSKPKKR|SV 0.520 *ProP* | 565 SKRRVKR|RR 0.611 *ProP* | 572 RRTRKHR|VV 0.528 *ProP* |	Ph-60427	109	9621	Y	0.0114878	86.2484	0.772833	67.2671	Zinc carboxypeptidase - probable fragment	met/aa	KOG	0	63.6	cytosolic carboxypeptidase NnaD-like	0.0	gi|512914016	65	80	55	Bombyx mori	Cytosolic carboxypeptidase NnaD	1E-178	sp|Q9VY99|NNAD_DROME
Ph-422	665	0	Ph-422	1995		I		CYT		76.635	6.1			ExpAA=0.07 First60=0.01 PredHel=0 Topology=o	0						0	12.2	4.7	5	.		Ph-422	74	4010	Y	0.0187092	52.7238	0.453667	24.2423	Puromycin-sensitive aminopeptidase - probable fragment	met/aa	KOG	0	77.4	aminopeptidase N isoform X2	1E-123	gi|328712391	36	54	70	Acyrthosiphon pisum	Aminopeptidase N	4E-092	sp|P91887|AMPN_PLUXY
Ph-50942	498	0	Ph-50942	1494		Y		CYT		56.749	6.64			ExpAA=0.29 First60=0.00 PredHel=0 Topology=o	0						0	10.8	5.8	5	.		Ph-50942	54	2922	Y	0.0187345	52.3891	0.44207	23.5886	Aromatic-L-amino-acid/L-histidine decarboxylase	met/aa	KOG	0	93.5	histidine decarboxylase isoform X1	0.0	gi|755858643	74	88	58	Musca domestica	Histidine decarboxylase	0.0	sp|Q05733|DCHS_DROME
PhSigP-9421_FR5_8-930	917	0	PhSigP-9421_FR5_8-930	2754		M	*	SIG	16-17	106.823	6.26	104.984	6.2	ExpAA=1.77 First60=1.72 PredHel=0 Topology=o	0						0	10.8	4.8	3.6	.		PhSigP-9421_FR5_8-930	315	12772	Y	0.0250089	39.8561	1.39893	55.9328	Puromycin-sensitive aminopeptidase - signalP detected	met/aa	KOG	0	106.6	Aminopeptidase N precursor, putative	0.0	gi|242016955	47	67	95	Pediculus humanus corporis	Aminopeptidase N	1E-164	sp|P79171|AMPN_FELCA
Ph-4236	622	0	Ph-4236	1869		I	*	CYT		71.439	8.07			ExpAA=0.22 First60=0.03 PredHel=0 Topology=o	0						3	13.7	5.9	5.8	.		Ph-4236	571	19867	Y	0.0291446	34.2499	3.73659	128.202	cytosolic carboxypeptidase-like protein 5 isoform X2	met/aa	NR-LIGHT	0	96.9	cytosolic carboxypeptidase-like protein 5 isoform X2	1E-157	gi|642938695	49	65	97	Tribolium castaneum	Cytosolic carboxypeptidase-like protein 5	1E-143	sp|Q09M02|CBPC5_MOUSE
Ph-56716	481	0	Ph-56716	1446		E	*	CYT		54.735	7.27			ExpAA=1.49 First60=0.00 PredHel=0 Topology=o	0						0	10	7.5	3.5	.		Ph-56716	94	2755	Y	0.034588	28.5971	0.795075	22.9787	Glutamate decarboxylase	met/aa	KOG	0	94	Cysteine sulfinic acid decarboxylase, putative	1E-163	gi|242014734	59	77	91	Pediculus humanus corporis	Cysteine sulfinic acid decarboxylase	1E-139	sp|Q9DBE0|CSAD_MOUSE
Ph-157	382	1.3089	Ph-157	1149		G	*	CYT		41.666	6.63			ExpAA=0.28 First60=0.12 PredHel=0 Topology=o	0						0	8.6	8.1	5.5	.		Ph-157	1141	29746	Y	0.0388973	25.6854	12.1455	312.234	ornithine aminotransferase	met/aa	CDD	0	94.5	ornithine aminotransferase, mitochondrial	1E-125	gi|557761586	58	75	89	Musca domestica	Ornithine aminotransferase, mitochondrial	1E-125	sp|P49724|OAT_DROAN
PhSigP-40579_FR6_229-1115	885	0	PhSigP-40579_FR6_229-1115	2661		M		SIG	22-23	101.191	6.1	98.842	6.03	ExpAA=20.31 First60=20.15 PredHel=1 Topology=i5-23o	1	2	97.4	0.6		862	0	15.8	4.1	5.3	.		PhSigP-40579_FR6_229-1115	73	1662	Y	0.0445151	22.1474	0.335526	7.53283	Puromycin-sensitive aminopeptidase - signalP detected	met/aa	KOG	0	103.3	Aminopeptidase N precursor, putative	1E-122	gi|242016955	30	51	91	Pediculus humanus corporis	Aminopeptidase N	1E-104	sp|P79098|AMPN_BOVIN
Ph-56140	884	0	Ph-56140	2655		R	*	CYT		101.247	5.91			ExpAA=0.03 First60=0.01 PredHel=0 Topology=o	0						1	15.5	3.6	3.4	0.3		Ph-56140	254	5651	Y	0.0455731	21.8529	1.17009	25.6704	Puromycin-sensitive aminopeptidase	met/aa	KOG	0	91.9	uncharacterized protein LOC105205290	2E-091	gi|751238025	26	45	46	Solenopsis invicta	Aminopeptidase N	4E-071	sp|P79098|AMPN_BOVIN
PhSigP-61619_FR5_250-873	615	0	PhSigP-61619_FR5_250-873	1848		M	*	SIG	17-18	71.875	5.8	70.13	5.74	ExpAA=0.85 First60=0.10 PredHel=0 Topology=o	0						0	10.1	4.2	3.9	.		PhSigP-61619_FR5_250-873	797	14079	Y	0.0574027	17.3977	5.27478	91.8844	Angiotensin I-converting enzymes - M2 family peptidases - signalP detected	met/aa	KOG	0	91	Angiotensin-converting enzyme precursor, putative	0.0	gi|242021822	61	78	52	Pediculus humanus corporis	Angiotensin-converting enzyme	0.0	sp|Q10714|ACE_DROME
Ph-940	513	0	Ph-940	1542		Q	*	CYT		56.209	5.56			ExpAA=0.10 First60=0.00 PredHel=0 Topology=o	0						2	11.3	7.6	4.3	.		Ph-940	2287	39357	Y	0.0589264	16.9625	18.1397	307.829	cytosol aminopeptidase	met/aa	NR-LIGHT	0	91.3	cytosol aminopeptidase	1E-154	gi|91080039	56	71	91	Tribolium castaneum	Cytosol aminopeptidase	1E-105	sp|Q68FS4|AMPL_RAT
Ph-60767	949	0	Ph-60767	2850		K	*	CYT		105.678	5.98			ExpAA=1.37 First60=0.00 PredHel=0 Topology=o	0						0	12.3	6.8	5.5	.	1 | 44 EKIRFKK|PL 0.539 *ProP* |	Ph-60767	2960	42182	Y	0.0711592	14.0479	12.7027	178.507	Glycine dehydrogenase (decarboxylating) - probable fragment	met/aa	KOG	0	94.9	glycine dehydrogenase (decarboxylating), mitochondrial	0.0	gi|91092464	70	82	96	Tribolium castaneum	Glycine dehydrogenase (decarboxylating), mitochondrial	0.0	sp|P23378|GCSP_HUMAN
Ph-61575	296	0	Ph-61575	891		M	*	CYT		34.13	6.13			ExpAA=0.16 First60=0.00 PredHel=0 Topology=o	0						0	9.8	3.7	4.1	1		Ph-61575	1370	19216	Y	0.0722955	13.8213	18.8058	260.11	Kynurenine formamidase	met/aa	KOG	9e-32	102.9	kynurenine formamidase	2E-053	gi|94468714	39	59	97	Aedes aegypti	Kynurenine formamidase	9E-043	sp|Q566U4|KFA_DANRE
Ph-59376	367	0.544959	Ph-59376	1104		M	*	CYT		40.029	6.46			ExpAA=0.04 First60=0.00 PredHel=0 Topology=o	0						0	11.7	5.4	4.1	.		Ph-59376	3636	50390	Y	0.0731724	13.6623	40.2813	550.487	Phosphoribosylpyrophosphate synthetase-associated protein	met/aa	KOG	8e-89	102.8	ribose-phosphate pyrophosphokinase 1 isoform X2	1E-180	gi|645022296	86	93	96	Nasonia vitripennis	Ribose-phosphate pyrophosphokinase 1	1E-152	sp|P60892|PRPS1_RAT
Ph-57950	467	0	Ph-57950	1404		M	*	CYT		51.458	8.54			ExpAA=0.04 First60=0.00 PredHel=0 Topology=o	0						0	10.7	7.7	5.8	.	1 | 32 EKKRQRR|GL 0.627 *ProP* |	Ph-57950	10570	144903	Y	0.0739727	13.5171	92.0781	1244.75	Glycine/serine hydroxymethyltransferase	met/aa	KOG	0	97.2	serine hydroxymethyltransferase, cytosolic, putative	0.0	gi|242003434	73	87	98	Pediculus humanus corporis	Serine hydroxymethyltransferase, cytosolic	1E-174	sp|P07511|GLYC_RABIT
Ph-2140	311	0	Ph-2140	936		V	*	CYT		34.638	6.28			ExpAA=0.48 First60=0.00 PredHel=0 Topology=o	0						0	12.9	6.4	3.5	.		Ph-2140	866	10532	Y	0.0833763	11.9789	11.3159	135.708	Homocysteine S-methyltransferase	met/aa	KOG	4e-78	96.8	homocysteine S-methyltransferase 2	1E-085	gi|91083213	48	68	89	Tribolium castaneum	Homocysteine S-methyltransferase YbgG	9E-055	sp|O31463|HMT_BACSU
Ph-42549	144	0	Ph-42549	435		M	*	ANC		14.674	9.75			ExpAA=13.09 First60=2.69 PredHel=0 Topology=o	0						11	11.1	16	13.2	.		Ph-42549	2	12311	Y	0.000164732	4046.65	0.0562327	341.331	gamma-subunitmethylmalonyl-coa decarboxylase - Membrane anchor detected - 12 NetOglyc sites	met/aa membrAnchor	HEMIPTERA	1e-28	109.5	coiled-coil-helix-coiled-coil-helix domain-containing protein 2, mitochondrial	6E-027	gi|557780452	46	60	94	Musca domestica	Coiled-coil-helix-coiled-coil-helix domain-containing protein 10, mitochondrial	1E-021	sp|Q8WYQ3|CHC10_HUMAN
Carbohydrate metabolism
Ph-58967	478	0	Ph-58967	1437		D	*	CYT		52.268	5.35			ExpAA=0.16 First60=0.08 PredHel=0 Topology=o	0						0	11.5	6.3	4.4	.		Ph-58967	2	11922	Y	0.000170107	3918.78	0.0170224	100.061	Pyruvate kinase	met/carb	KOG	2e-96	93.8	pyruvate kinase isoform X1	1E-105	gi|642937813	40	63	82	Tribolium castaneum	Pyruvate kinase	5E-099	sp|O62619|KPYK_DROME
PhSigP-1324_FR4_1-243	230	0	PhSigP-1324_FR4_1-243	696		M		SIG	15-16	25.976	5.38	24.352	5.56	ExpAA=0.02 First60=0.02 PredHel=0 Topology=o	0						1	12.6	3.9	4.8	.		PhSigP-1324_FR4_1-243	0	1806	Y	0	1780.91	0	31.2954	2-oxoglutarate dehydrogenase E1 subunit - probable fragment - signalP detected	met/carb	KOG	1e-53	23	hypothetical protein DAPPUDRAFT_197428	3E-045	gi|321468640	44	62	22	Daphnia pulex	2-oxoglutarate dehydrogenase-like, mitochondrial	2E-043	sp|Q68EW0|OGDHL_XENLA
Ph-1712	599	0	Ph-1712	1800		L	*	CYT		69.064	9.22			ExpAA=0.93 First60=0.92 PredHel=0 Topology=o	0						0	9.3	5.5	4.7	.		Ph-1712	2	4273	Y	0.000474539	1404.54	0.0135896	28.6307	Glycosyltransferase family 20 - probable fragment	met/carb	PFAM	7e-93	66.3	alpha,alpha-trehalose-phosphate synthase	0.0	gi|193697528	54	73	75	Acyrthosiphon pisum	Bifunctional trehalose-6-phosphate synthase/phosphatase	1E-078	sp|G4RK44|TPSP_THETK
Ph-55930	494	0.607287	Ph-55930	1482		L		CYT		58.167	6.34			ExpAA=6.08 First60=0.00 PredHel=0 Topology=o	0						0	12.3	5.9	3.8	.	1 | 77 SSGRKVR|SV 0.729 *ProP* |	Ph-55930	0	1274	Y	0	1256.3	0	10.368	Neutral trehalase - probable fragment	met/carb	KOG	1e-91	76.3	trehalase-like isoform X2	1E-105	gi|193715980	40	59	78	Acyrthosiphon pisum	Trehalase	3E-096	sp|A8J4S9|TREA_APIME
Ph-5608	118	0	Ph-5608	354		D		CYT		14.225	7.87			ExpAA=0.00 First60=0.00 PredHel=0 Topology=o	0						0	5.1	3.4	5.1	.		Ph-5608	0	1184	Y	0	1167.55	0	40.3385	2-oxoglutarate dehydrogenase E1 subunit - probable fragment	met/carb	KOG	2e-34	11	conserved hypothetical protein	5E-024	gi|170042886	47	66	11	Culex quinquefasciatus	2-oxoglutarate dehydrogenase, mitochondrial	6E-023	sp|Q5XI78|ODO1_RAT
Ph-2123	292	0	Ph-2123	876		M		CYT		32.959	8.16			ExpAA=3.96 First60=0.01 PredHel=0 Topology=o	0						0	15.8	4.8	5.1	.		Ph-2123	2	1565	Y	0.00129513	514.418	0.0279238	21.5468	Fructose-16-bisphosphatase	met/carb	KOG	3e-45	76.6	fructose-1,6-bisphosphatase 1-like	2E-040	gi|498998647	34	55	78	Ceratitis capitata	Fructose-1,6-bisphosphatase 1	1E-037	sp|P00636|F16P1_PIG
Ph-60018	773	0	Ph-60018	2322		M	*	CYT		89.192	7.72			ExpAA=0.50 First60=0.22 PredHel=0 Topology=o	0						0	13.6	3.5	3.5	.	1 | 676 LEERSKR|KL 0.678 *ProP* |	Ph-60018	16	7830	Y	0.00207195	454.189	0.0842764	40.6697	Predicted 2-oxoglutarate dehydrogenase E1 subunit - probable fragment	met/carb	KOG	5e-54	86.3	2-oxoglutarate dehydrogenase	3E-082	gi|157114119	28	46	75	Aedes aegypti	2-oxoglutarate dehydrogenase, mitochondrial	5E-080	sp|Q02218|ODO1_HUMAN
Ph-49976	281	0	Ph-49976	846		N	*	CYT		33	9.48			ExpAA=0.13 First60=0.07 PredHel=0 Topology=o	0						0	12.5	4.3	4.3	.		Ph-49976	8	3826	Y	0.00211986	419.204	0.115656	54.5439	Uncharacterized enzymes related to aldose 1-epimerase	met/carb	KOG	2e-27	91.1	glucose-6-phosphate 1-epimerase-like	2E-026	gi|498960748	29	50	97	Ceratitis capitata	Putative glucose-6-phosphate 1-epimerase	2E-008	sp|Q40784|AAPC_CENCI
Ph-56960	400	1.25	Ph-56960	1203		M	*	CYT		44.508	7.06			ExpAA=0.05 First60=0.00 PredHel=0 Topology=o	0						0	11.3	5.5	4.3	.		Ph-56960	19	7049	Y	0.00273301	347.553	0.193169	70.6698	Fructose-biphosphate aldolase	met/carb	KOG	0	98	Fructose-bisphosphate aldolase, putative	1E-091	gi|242025190	48	66	98	Pediculus humanus corporis	Fructose-bisphosphate aldolase	2E-083	sp|P07764|ALF_DROME
PhSigP-55930	364	0	PhSigP-55930	364		M		BL	24-25	43.065	7.6	40.23	6.68	ExpAA=2.97 First60=2.88 PredHel=0 Topology=o	0						0	12.4	6.6	2.7	.		PhSigP-55930	0	298	Y	0	293.859	0	9.87385	Neutral trehalase - probable fragment	met/carb	KOG	6e-76	58	trehalase-like isoform X2	5E-083	gi|193715980	40	60	60	Acyrthosiphon pisum	Trehalase	2E-080	sp|A8J4S9|TREA_APIME
Ph-5199	413	0	Ph-5199	1242		I	*	CYT		47.405	5.45			ExpAA=0.13 First60=0.00 PredHel=0 Topology=o	0						0	10.4	7.7	4.8	.		Ph-5199	29	4790	Y	0.0061383	157.448	0.285578	46.5142	Alpha-D-galactosidase (melibiase)	met/carb	KOG	0	95.1	alpha-N-acetylgalactosaminidase, putative	1E-134	gi|242005240	54	71	88	Pediculus humanus corporis	Alpha-N-acetylgalactosaminidase	1E-108	sp|Q90744|NAGAB_CHICK
Ph-1965	476	0	Ph-1965	1431		D	*	CYT		53.657	4.83			ExpAA=0.34 First60=0.32 PredHel=0 Topology=o	0						1	12.8	8.4	6.5	0.6		Ph-1965	270	23630	Y	0.0115867	85.984	2.30766	199.157	Predicted mutarotase	met/carb	KOG	3e-62	81.8	aldose 1-epimerase, putative	5E-076	gi|242014967	35	53	92	Pediculus humanus corporis	Aldose 1-epimerase	5E-045	sp|Q5EA79|GALM_BOVIN
Ph-6921	617	0	Ph-6921	1854		R	*	CYT		70.673	5.34			ExpAA=0.13 First60=0.07 PredHel=0 Topology=o	0						0	12.2	7.8	7.1	0.5	1 | 229 RMYRPMR|QV 0.504 *ProP* |	Ph-6921	151	10507	Y	0.0145725	68.1645	0.996129	68.3504	Beta-galactosidase	met/carb	KOG	0	98.3	beta-galactosidase	1E-154	gi|751223161	46	64	96	Solenopsis invicta	Beta-galactosidase	1E-130	sp|O19015|BGAL_FELCA
Ph-50397	467	0	Ph-50397	1404		V	*	SIG	31-32	53.479	8.77	49.834	8.36	ExpAA=20.91 First60=20.88 PredHel=1 Topology=i7-29o	1	4.7	93.8	1.5		438	0	13.5	5.1	3.6	.		Ph-50397	55	3849	Y	0.014487	67.7772	0.47912	33.0638	N-acetylglucosaminyltransferase - signalP detected	met/carb	KOG	0	86.1	alpha-1,6-mannosyl-glycoprotein 2-beta-N-acetylglucosaminyltransferase isoform	1E-179	gi|91094433	67	79	99	Tribolium castaneum	Alpha-1,6-mannosyl-glycoprotein 2-beta-N-acetylglucosaminyltransferase	1E-093	sp|Q10469|MGAT2_HUMAN
Ph-696	287	0	Ph-696	864		V	*	CYT		33.04	9.02			ExpAA=0.82 First60=0.01 PredHel=0 Topology=o	0						1	15.3	3.1	4.2	.		Ph-696	118	6935	Y	0.0172524	57.4676	1.67039	96.8065	Galactosyltransferases - probable fragment	met/carb	KOG	4e-64	74.2	LOW QUALITY PROTEIN: beta-1,3-galactosyltransferase 1-like	4E-075	gi|571566862	50	64	74	Apis mellifera	Beta-1,3-galactosyltransferase 1	2E-043	sp|Q9MYM7|B3GT1_PONPY
Ph-47513	270	0	Ph-47513	810		E		CYT		30.925	6.44			ExpAA=5.62 First60=0.00 PredHel=0 Topology=o	0						4	14.1	7	5.2	.		Ph-47513	6367	320546	Y	0.0201428	49.6376	96.1387	4772.84	fringe glycosyltransferase - probable fragment	met/carb	NR-LIGHT	0	64.2	fringe glycosyltransferase	1E-104	gi|642936055	78	88	64	Tribolium castaneum	Fringe glycosyltransferase	4E-091	sp|Q24342|FNG_DROME
Ph-323	555	0	Ph-323	1668		I	*	CYT		65.92	5.32			ExpAA=0.10 First60=0.00 PredHel=0 Topology=o	0						0	8.6	6.1	4.1	.		Ph-323	164	4907	Y	0.0338857	29.3262	1.20253	35.4807	Neutral trehalase - probable fragment	met/carb	KOG	0	89	trehalase-like isoform X2	1E-164	gi|193715980	50	70	90	Acyrthosiphon pisum	Trehalase	1E-150	sp|A8J4S9|TREA_APIME
Ph-50575	726	0	Ph-50575	2178		G		CYT		81.236	4.59			ExpAA=1.10 First60=0.18 PredHel=0 Topology=o	0						0	10.1	7.3	3.4	.		Ph-50575	424	8206	Y	0.0523912	19.04	2.38098	45.4407	Dihydroxyacetone kinase/glycerone kinase	met/carb	KOG	5e-76	99.8	hypothetical protein BRAFLDRAFT_115040	2E-053	gi|260787980	28	47	100	Branchiostoma floridae	Bifunctional ATP-dependent dihydroxyacetone kinase/FAD-AMP lyase (cyclizing)	3E-049	sp|F1RKQ4|DHAK_PIG
Ph-57429	364	0	Ph-57429	1095		M	*	CYT		39.576	7.01			ExpAA=0.15 First60=0.00 PredHel=0 Topology=o	0						3	10.4	8	4.9	.		Ph-57429	210	3721	Y	0.0572163	17.39	2.3456	40.9843	Fructose-biphosphate aldolase	met/carb	KOG	0	100.2	hypothetical protein DAPPUDRAFT_188180	1E-157	gi|321469582	77	84	100	Daphnia pulex	Fructose-bisphosphate aldolase	1E-148	sp|P07764|ALF_DROME
PhSigP-59240_FR1_1-444	431	0	PhSigP-59240_FR1_1-444	1296		M	*	SIG	19-20	48.173	6.77	46.078	6.57	ExpAA=0.35 First60=0.35 PredHel=0 Topology=o	0						0	13	7.9	5.6	.		PhSigP-59240_FR1_1-444	13885	238587	Y	0.0590166	16.9431	131.036	2220.31	catalytically inactive chitinase-like lectins - signalP detected	met/carb	CDD	7e-63	116	imaginal disk growth factor precursor	1E-115	gi|274327724	50	65	97	Acyrthosiphon pisum	Chitinase-like protein EN03	1E-109	sp|Q9GV28|IDGFL_BOMMO
PhSigP-35090	130	0	PhSigP-35090	130		M		SIG	15-16	14.992	9.19	13.286	9.23	ExpAA=8.20 First60=8.20 PredHel=0 Topology=o	0						1	10.8	4.6	3.8	.		PhSigP-35090	9	171	Y	0.0530629	16.8624	0.846735	15.8644	beta-13-galactosyltransferase 5 partial - probable fragment - signalP detected	met/carb	HEMIPTERA	2e-65	34.9	beta-1,3-galactosyltransferase 5	1E-017	gi|91080847	39	56	31	Tribolium castaneum	Beta-1,3-galactosyltransferase 5	0.14	sp|Q9Y2C3|B3GT5_HUMAN
PhSigP-54786_FR4_50-635	583	0	PhSigP-54786_FR4_50-635	1752		M	*	SIG	32-33	67.795	7.85	63.934	7.01	ExpAA=22.59 First60=22.56 PredHel=1 Topology=i12-34o	1	3.8	94.2	2.1		549	1	9.9	6	3.8	.		PhSigP-54786_FR4_50-635	220	3519	Y	0.0633806	15.7018	1.53581	24.2246	polypeptide N-acetylgalactosaminyltransferase 1 - signalP detected	met/carb	NR-LIGHT	0	87.8	hypothetical protein DAPPUDRAFT_306553	1E-169	gi|321476751	53	69	90	Daphnia pulex	Polypeptide N-acetylgalactosaminyltransferase 1	1E-147	sp|Q6WV20|GALT1_DROME
Ph-62756	581	0	Ph-62756	1746		M	*	CYT		63.183	6.62			ExpAA=4.14 First60=2.56 PredHel=0 Topology=o	0						0	10.5	9.3	3.3	.		Ph-62756	1182	15487	Y	0.0773925	12.9094	8.27983	106.978	Dihydroxyacetone kinase/glycerone kinase	met/carb	KOG	0	103.4	bifunctional ATP-dependent dihydroxyacetone kinase/FAD-AMP lyase	5E-097	gi|752867034	36	57	92	Camponotus floridanus	Bifunctional ATP-dependent dihydroxyacetone kinase/FAD-AMP lyase (cyclizing)	4E-078	sp|F1RKQ4|DHAK_PIG
Ph-55645	445	0	Ph-55645	1338		Q	*	CYT		50.34	5.06			ExpAA=0.14 First60=0.00 PredHel=0 Topology=o	0						0	11.7	7	1.6	.		Ph-55645	1152	14824	Y	0.0788015	12.6783	10.5304	133.623	Hexokinase	met/carb	KOG	0	94.7	hexokinase-2-like	1E-142	gi|751231080	56	75	94	Solenopsis invicta	Hexokinase-1	3E-091	sp|P05708|HXK1_RAT
Ph-62152	999	0	Ph-62152	3000		E	*	CYT		107.776	6.45			ExpAA=0.01 First60=0.00 PredHel=0 Topology=o	0						0	10.2	9.3	3.7	.		Ph-62152	5144	63880	Y	0.0816593	12.2434	20.9714	256.812	5'-phosphoribosylglycinamide formyltransferase - probable fragment	met/carb	KOG	3e-57	93	trifunctional purine biosynthetic protein adenosine-3	0.0	gi|189240108	59	74	100	Tribolium castaneum	Trifunctional purine biosynthetic protein adenosine-3	0.0	sp|P21872|PUR2_CHICK
Ph-57596	420	0	Ph-57596	1263		K	*	CYT		47.386	8.92			ExpAA=0.00 First60=0.00 PredHel=0 Topology=o	0						0	12.4	8.6	3.1	.	1 | 392 DSKWKKR|GK 0.510 *ProP* |	Ph-57596	1733	19221	Y	0.0914274	10.9308	16.782	183.546	Predicted mutarotase	met/carb	KOG	3e-99	95.7	aldose 1-epimerase-like isoform X2	3E-082	gi|752875890	46	65	99	Camponotus floridanus	Aldose 1-epimerase	5E-075	sp|Q5R8U1|GALM_PONAB
Ph-1250	529	0.94518	Ph-1250	1587		T		CYT		58.847	8.74			ExpAA=0.00 First60=0.00 PredHel=0 Topology=o	0						0	12.7	7.6	6	.		Ph-1250	130	1416	Y	0.0930358	10.659	1.00188	10.7611	Exoglucanase A	met/carb	HEMIPTERA	0	99.6	uncharacterized protein LOC100160904 isoform X2	1E-120	gi|641654220	49	70	89	Acyrthosiphon pisum	Aminoacylase-1	3.3	sp|P37111|ACY1_PIG
PhSigP-383_FR5_56-537	475	0	PhSigP-383_FR5_56-537	1428		M	*	SIG	20-21	55.107	7.62	52.766	8.01	ExpAA=0.05 First60=0.00 PredHel=0 Topology=o	0						3	14.1	5.3	5.9	0.6		PhSigP-383_FR5_56-537	671	8231	Y	0.0826597	12.0783	5.74702	69.5178	Alpha-L-fucosidase - signalP detected	met/carb/secreted Alpha-L-fucosidase	KOG	0	103.9	alpha-L-fucosidase	1E-164	gi|91078842	59	74	97	Tribolium castaneum	Alpha-L-fucosidase	1E-152	sp|C3YWU0|FUCO_BRAFL
PhSigP-60211_FR4_93-600	499	0	PhSigP-60211_FR4_93-600	1500		M	*	SIG	19-20	57.589	6.57	55.432	6.41	ExpAA=0.32 First60=0.31 PredHel=0 Topology=o	0						0	12.6	6.8	4.4	.		PhSigP-60211_FR4_93-600	262	7892	Y	0.0336617	29.5907	2.13628	63.4553	Beta-glucosidase lactase phlorizinhydrolase - signalP detected	met/carb/secreted Beta-glucosidase	KOG	0	102.9	myrosinase 1-like	1E-145	gi|193625083	52	68	98	Acyrthosiphon pisum	Myrosinase 1	1E-148	sp|Q95X01|MYRO1_BREBR
PhSigP-51226_FR4_1-1022	1014	0	PhSigP-51226_FR4_1-1022	3045		M	*	SIG	19-20	116.553	6.82	114.276	6.73	ExpAA=0.15 First60=0.06 PredHel=0 Topology=o	0						0	13.4	5.8	5.1	.		PhSigP-51226_FR4_1-1022	1138	25453	Y	0.045338	22.0363	4.57092	100.815	Glycosyl hydrolase family 38 - alpha-mannosidase - probable fragment - signalP detected	met/carb/secreted Glycosyl	KOG	0	93.3	lysosomal alpha-mannosidase-like isoform X1	0.0	gi|345490570	50	68	94	Nasonia vitripennis	Lysosomal alpha-mannosidase	0.0	sp|Q29451|MA2B1_BOVIN
Energy metabolism
Ph-54654	267	0	Ph-54654	804		D	*	CYT		28.848	5.89			ExpAA=1.22 First60=0.21 PredHel=0 Topology=o	0						1	12.7	6.4	6.7	.		Ph-54654	1	11821	Y	8.57799e-05	5828.38	0.0152122	177.325	NAD-dependent malate dehydrogenase - probable fragment	met/energy	KOG	2e-27	72.1	AGAP001903-PA	4E-032	gi|158301478	35	54	72	Anopheles gambiae str. PEST	Malate dehydrogenase, mitochondrial	4E-029	sp|Q5NVR2|MDHM_PONAB
Ph-58781	1114	0	Ph-58781	3345		V	*	SIG	23-24	125.539	8.82	123.151	8.77	ExpAA=0.04 First60=0.00 PredHel=0 Topology=o	0						7	15.2	3.2	5.6	.		Ph-58781	9	44841	Y	0.000203533	4421.8	0.0329075	161.678	NAD-dependent malate dehydrogenase - signalP detected	met/energy	KOG	2e-50	90.7	mitochondrial malate dehydrogenase	1E-044	gi|321457956	35	56	91	Daphnia pulex	Malate dehydrogenase, mitochondrial	5E-039	sp|Q5NVR2|MDHM_PONAB
Ph-8490	105	0	Ph-8490	318		M	*	CYT		12.512	5.55			ExpAA=0.00 First60=0.00 PredHel=0 Topology=o	0						0	3.8	4.8	6.7	.		Ph-8490	3	12744	Y	0.000238703	3141.73	0.115383	483.337	cytochrome c oxidase subunit 6B	met/energy	HEMIPTERA	2e-35	99	cytochrome c oxidase subunit VIb polypeptide 1	7E-017	gi|288872185	46	63	83	Apis mellifera	Cytochrome c oxidase subunit 6b-1	1E-014	sp|Q9S7L9|CX6B1_ARATH
Ph-4431	376	0	Ph-4431	1131		K	*	CYT		41.892	9.29			ExpAA=3.11 First60=0.00 PredHel=0 Topology=o	0						2	10.4	8.8	4.5	.		Ph-4431	1	5392	Y	0.000188038	2658.54	0.010814	57.4988	Pyruvate dehydrogenase E1 alpha subunit	met/energy	KOG	0	92.6	probable pyruvate dehydrogenase E1 component subunit alpha, mitochondrial	1E-134	gi|641679894	62	76	96	Acyrthosiphon pisum	Probable pyruvate dehydrogenase E1 component subunit alpha, mitochondrial	1E-121	sp|P52899|ODPA_CAEEL
Ph-40121	649	0	Ph-40121	1950		Y	*	BL	33-34	72.952	8.52	69.479	8.23	ExpAA=2.49 First60=2.31 PredHel=0 Topology=o	0						0	11.4	7.4	5.1	0.5		Ph-40121	3	9951	Y	0.000305694	2453.18	0.0188163	61.5466	glucose dehydrogenase FAD quinone isoform X2	met/energy	NR-LIGHT	0	91.2	glucose dehydrogenase	1E-122	gi|48094611	42	60	91	Apis mellifera	Glucose dehydrogenase	1E-102	sp|P18173|DHGL_DROME
Ph-44069	75	0	Ph-44069	228		S	*	BL/ANC		8.513	10			ExpAA=21.32 First60=21.32 PredHel=1 Topology=o20-42i	1	29.3	26.7	44		33	0	8	8	2.7	.		Ph-44069	0	2294	Y	0	2262.13	0	121.347	cytochrome c oxidase	met/energy	HEMIPTERA	1e-24	98.6	cytochrome c oxidase subunit 6C-like isoform X1	1E-015	gi|512906245	54	75	92	Bombyx mori	Cytochrome c oxidase subunit 6C	8E-010	sp|Q7YRK1|COX6C_TRACR
Ph-10333	315	0	Ph-10333	945		N		CYT		36.206	8.24			ExpAA=0.04 First60=0.00 PredHel=0 Topology=o	0						0	7.3	4.1	7.6	.		Ph-10333	1	4393	Y	0.00023079	2165.98	0.0129425	56.0662	Succinate dehydrogenase Fe-S protein subunit	met/energy	KOG	2e-96	100	succinate dehydrogenase	1E-084	gi|499006318	57	69	90	Ceratitis capitata	Succinate dehydrogenase	8E-083	sp|P21914|SDHB_DROME
Ph-57919	310	0	Ph-57919	933		M	*	CYT		34.147	9.32			ExpAA=83.90 First60=20.54 PredHel=1 Topology=i13-35o	1	7.1	88.7	4.2		275	0	11.6	9.4	3.5	.		Ph-57919	5	13047	Y	0.0003886	2144.29	0.0655446	168.656	Mitochondrial fatty acid anion carrier protein/Uncoupling protein	met/energy	KOG	3e-62	93.3	mitochondrial 2-oxoglutarate/malate carrier protein, putative	7E-087	gi|242013829	53	68	97	Pediculus humanus corporis	Mitochondrial 2-oxoglutarate/malate carrier protein	7E-079	sp|Q02978|M2OM_HUMAN
Ph-1790	66	0	Ph-1790	201		A	*	BL/ANC		6.925	8.97			ExpAA=20.24 First60=18.97 PredHel=1 Topology=o40-62i	1	33.3	60.6	6.1	1	4	0	12.1	12.1	4.5	.		Ph-1790	2	6450	Y	0.000314398	2120.13	0.121698	387.022	Cytochrome c oxidase subunit VIIa	met/energy	CDD	1e-12	96.3	cytochrome c oxidase subunit 7A1, mitochondrial	6E-006	gi|91094205	42	57	74	Tribolium castaneum	Cytochrome c oxidase subunit 7A1, mitochondrial	1E-004	sp|Q8SPJ9|CX7A1_PIG
Ph-4811	425	0	Ph-4811	1278		K	*	CYT		47.527	8			ExpAA=5.70 First60=0.02 PredHel=0 Topology=o	0						1	11.8	4.7	5.4	.		Ph-4811	6	14932	Y	0.000407456	2103.5	0.0574207	140.916	NAD-dependent malate dehydrogenase	met/energy	KOG	2e-31	91	malate dehydrogenase, mitochondrial-like	6E-032	gi|115651961	29	49	94	Strongylocentrotus purpuratus	Malate dehydrogenase, mitochondrial	9E-030	sp|P00346|MDHM_PIG
Ph-56559	665	0	Ph-56559	1995		S		CYT		73.443	5.31			ExpAA=0.10 First60=0.01 PredHel=0 Topology=o	0						1	13.2	8.1	6.8	.		Ph-56559	3	7331	Y	0.000414931	1807.29	0.0183919	44.3192	glucose dehydrogenase precursor	met/energy	NR-LIGHT	0	91.7	glucose dehydrogenase precursor, putative	1E-115	gi|242018476	40	57	92	Pediculus humanus corporis	Glucose dehydrogenase	1E-106	sp|P18173|DHGL_DROME
Ph-54138	150	0	Ph-54138	453		M	*	CYT		17.592	5.43			ExpAA=0.02 First60=0.02 PredHel=0 Topology=o	0						0	3.3	5.3	5.3	.		Ph-54138	1	3312	Y	0.000306094	1632.99	0.0269992	88.1787	Cytochrome c oxidase subunit Va	met/energy	CDD	5e-48	100	cytochrome c oxidase subunit Va	7E-044	gi|164448662	72	84	75	Bombyx mori	Cytochrome c oxidase subunit 5A, mitochondrial	8E-036	sp|Q94514|COX5A_DROME
Ph-57004	301	0	Ph-57004	903		V		CYT		33.669	9.23			ExpAA=50.26 First60=13.06 PredHel=0 Topology=o	0						0	13.3	9.3	4	.	1 | 135 ILHRKAR|SK 0.755 *ProP* |	Ph-57004	3	5307	Y	0.000573148	1308.32	0.0406333	70.8815	Mitochondrial carrier protein	met/energy	KOG	2e-52	94.2	mitochondrial carnitine/acylcarnitine carrier protein CACL, putative	1E-055	gi|242008547	38	56	101	Pediculus humanus corporis	Solute carrier family 25 member 45	4E-047	sp|Q8CFJ7|S2545_MOUSE
Ph-16180	113	0	Ph-16180	342		K	*	CYT		13.307	9.3			ExpAA=0.00 First60=0.00 PredHel=0 Topology=o	0						1	13.3	2.7	5.3	.		Ph-16180	0	1314	Y	0	1295.74	0	46.3384	ubiquinone oxidoreductase NDUFA5/B13 subunit	met/energy	KOG	7e-26	76.5	NADH dehydrogenase, putative	3E-032	gi|157107697	57	74	70	Aedes aegypti	NADH dehydrogenase	2E-030	sp|Q4R5J1|NDUA5_MACFA
Ph-60772	215	0	Ph-60772	645		M		CYT		25.451	8.72			ExpAA=0.01 First60=0.01 PredHel=0 Topology=o	0						0	8.8	4.2	8.4	.		Ph-60772	1	2320	Y	0.00043692	1143.88	0.0189622	43.381	cytochrome b5 domain-containing protein 1	met/energy	HEMIPTERA	0	94.7	conserved hypothetical protein	3E-053	gi|242006090	47	65	89	Pediculus humanus corporis	Cytochrome b5 domain-containing protein 1	2E-041	sp|Q6P9G0|CB5D1_HUMAN
Ph-841	246	0	Ph-841	741		P	*	CYT		28.904	4.21			ExpAA=0.01 First60=0.00 PredHel=0 Topology=o	0						0	9.8	4.1	2.4	.		Ph-841	5	2670	Y	0.00189833	438.817	0.0825278	43.4575	Hemoglobin-like flavoprotein	met/energy	KOG	9e-06	44.9	neuroglobin	1E-004	gi|18859087	26	45	88	Danio rerio	Neuroglobin	1E-005	sp|Q90YJ2|NGB_DANRE
Ph-36829	261	0	Ph-36829	786		F	*	CYT		29.009	9.46			ExpAA=5.62 First60=0.00 PredHel=0 Topology=o	0						0	15.3	7.3	6.5	1.1		Ph-36829	3	1203	Y	0.0025268	296.571	0.0466817	18.4593	Ubiquinol cytochrome c reductase subunit RIP1 - probable fragment	met/energy	KOG	9e-68	98	cytochrome b-c1 complex subunit Rieske, mitochondrial	4E-068	gi|157073897	52	71	89	Danio rerio	Cytochrome b-c1 complex subunit Rieske, mitochondrial	3E-069	sp|Q69BJ7|UCRI_SAISC
Ph-4452	102	0	Ph-4452	306		M		CYT		12.123	8.69			ExpAA=0.02 First60=0.02 PredHel=0 Topology=o	0						0	8.8	7.8	2.9	.		Ph-4452	6	2039	Y	0.00298262	287.238	0.239816	80.3651	ubiquinone oxidoreductase NDUFS5/15kDa	met/energy	KOG	4e-15	78.3	NADH dehydrogenase (ubiquinone) Fe-S protein 5, 15kDa (NADH-coenzyme Q	2E-021	gi|282721012	46	71	94	Tribolium castaneum	NADH dehydrogenase	1E-004	sp|Q02379|NDUS5_BOVIN
Ph-1539	779	0	Ph-1539	2340		K	*	CYT		90.394	5.78			ExpAA=2.28 First60=0.25 PredHel=0 Topology=o	0						0	7.3	5.9	4.7	.	1 | 466 ERARARR|KA 0.661 *ProP* |	Ph-1539	16	3500	Y	0.00463452	203.022	0.0836281	18.0395	Malate dehydrogenase	met/energy	KOG	1e-07	101	hypothetical protein Phum_PHUM259850	3E-032	gi|242011661	25	46	36	Pediculus humanus corporis	Putative malate dehydrogenase 1B	5E-012	sp|Q5I0G3|MDH1B_HUMAN
Ph-1562	88	0	Ph-1562	267		M	*	CYT		10.336	10			ExpAA=2.31 First60=1.69 PredHel=0 Topology=o	0						0	11.4	3.4	6.8	.		Ph-1562	20	3899	Y	0.00520046	183.087	0.916151	176.122	ubiquinol cytochrome c reductase	met/energy	HEMIPTERA	8e-34	100	CG7580, isoform A	2E-015	gi|21355243	44	65	100	Drosophila melanogaster	Cytochrome b-c1 complex subunit 8	7E-012	sp|O14949|QCR8_HUMAN
Ph-40831	442	0	Ph-40831	1329		M	*	CYT		48.063	8.7			ExpAA=2.34 First60=0.00 PredHel=0 Topology=o	0						0	10.2	8.8	2.9	.		Ph-40831	51	7998	Y	0.00646563	151.671	0.469346	72.5819	GTP-specific succinyl-CoA synthetase beta subunit	met/energy	KOG	0	96.3	hypothetical protein TcasGA2_TC013859	1E-146	gi|270007302	62	78	93	Tribolium castaneum	Succinyl-CoA ligase	1E-130	sp|Q9Z2I9|SUCB1_MOUSE
Ph-7364	189	0	Ph-7364	567		L		CYT		21.755	9.33			ExpAA=0.33 First60=0.00 PredHel=0 Topology=o	0						0	10.1	4.8	4.2	.		Ph-7364	4	282	Y	0.0143334	55.6164	0.086283	5.99843	atp synthase-gamma chain partial	met/energy	HEMIPTERA	2e-74	70.6	ATP synthase gamma chain, mitochondrial	9E-029	gi|170030340	37	60	64	Culex quinquefasciatus	ATP synthase subunit gamma, mitochondrial	7E-029	sp|O01666|ATPG_DROME
Ph-54662	676	0	Ph-54662	2031		D	*	CYT		75.85	8.03			ExpAA=55.58 First60=0.42 PredHel=0 Topology=o	0						2	13.2	6.8	7.4	.	2 | 237 VRRRMMR|HN 0.521 *ProP* | 286 SHHGVKR|SG 0.516 *ProP* |	Ph-54662	293	7545	Y	0.0393756	25.3067	1.76444	44.8044	Mitochondrial ADP/ATP carrier	met/energy	KOG	0	78.5	ADP/ATP translocase	1E-109	gi|28207648	77	88	83	Manduca sexta	ADP,ATP carrier protein 1	1E-106	sp|Q27238|ADT1_ANOGA
Ph-41912	393	0	Ph-41912	1182		S	*	CYT		45.367	9.19			ExpAA=16.32 First60=16.31 PredHel=0 Topology=o	0						0	9.4	7.1	5.3	.		Ph-41912	56	1225	Y	0.0463206	21.1926	0.579454	12.4994	ubiquinone oxidoreductase NDUFA9/39kDa subunit	met/energy	KOG	0	94.3	NADH-ubiquinone oxidoreductase 39 kda subunit	1E-128	gi|170059692	63	75	89	Culex quinquefasciatus	NADH dehydrogenase	9E-068	sp|P34943|NDUA9_BOVIN
Ph-5156	104	0	Ph-5156	312		M		CYT		11.555	9.3			ExpAA=0.00 First60=0.00 PredHel=0 Topology=o	0						0	6.7	12.5	4.8	.		Ph-5156	35	686	Y	0.051664	18.7908	1.37202	26.518	Cytochrome c	met/energy	SWISSP	1e-44	96	cytochrome c	7E-044	gi|295842193	76	87	96	Apis mellifera	Cytochrome c	1E-044	sp|P00038|CYC_APIME
Ph-37596	133	0	Ph-37596	402		D	*	CYT		15.677	8.87			ExpAA=0.01 First60=0.00 PredHel=0 Topology=o	0						0	12.8	3.8	6.8	.		Ph-37596	106	1735	Y	0.0619203	15.9897	3.22499	52.0529	ubiquinone oxidoreductase NDUFS4/18 kDa subunit - probable fragment	met/energy	KOG	1e-21	71.9	NADH dehydrogenase (ubiquinone) Fe-S protein 4	5E-024	gi|241896908	45	62	64	Acyrthosiphon pisum	NADH dehydrogenase	1E-019	sp|Q02375|NDUS4_BOVIN
Ph-2511	412	0	Ph-2511	1239		K	*	CYT		46.112	6.64			ExpAA=0.00 First60=0.00 PredHel=0 Topology=o	0						0	10	7.5	4.1	.		Ph-2511	6179	76974	Y	0.0814039	12.2823	60.9951	749.281	NADP-dependent isocitrate dehydrogenase	met/energy	KOG	0	106.2	NADPH-specific isocitrate dehydrogenase	0.0	gi|151301209	78	89	92	Bombyx mori	Isocitrate dehydrogenase	1E-172	sp|Q9XSG3|IDHC_BOVIN
Ph-59488	289	0	Ph-59488	870		M	*	CYT		31.701	9.63			ExpAA=52.93 First60=11.89 PredHel=0 Topology=o	0						1	12.1	8.7	4.2	.		Ph-59488	926	10553	Y	0.0889755	11.2259	13.0179	146.295	Mitochondrial fatty acid anion carrier protein/Uncoupling protein	met/energy	KOG	1e-52	89.5	mitochondrial dicarboxylate carrier, putative	1E-120	gi|242010640	74	85	99	Pediculus humanus corporis	Mitochondrial dicarboxylate carrier	1E-089	sp|Q9UBX3|DIC_HUMAN
Ph-62525	600	0	Ph-62525	1803		K	*	CYT		67.254	8.34			ExpAA=0.04 First60=0.00 PredHel=0 Topology=o	0						0	8.5	8	7.8	.		Ph-62525	9489	101438	Y	0.094862	10.5404	64.3685	678.542	Phosphoenolpyruvate carboxykinase	met/energy	KOG	0	94.3	phosphoenolpyruvate carboxykinase	0.0	gi|642928729	65	80	93	Tribolium castaneum	Phosphoenolpyruvate carboxykinase	0.0	sp|P20007|PCKG_DROME
PhSigP-41013_FR6_16-97	78	0	PhSigP-41013_FR6_16-97	240		M		ANC		9.326	9.13	6.176	8.87	ExpAA=18.36 First60=18.36 PredHel=1 Topology=o5-22i	1	21.8	6.4	71.8		56	0	11.5	6.4	3.8	.		PhSigP-41013_FR6_16-97	49	556	Y	0.0892108	10.9655	2.49708	27.9406	cytochrome partial - Membrane anchor detected	met/energy membrAnchor	HEMIPTERA	2e-10	12.9	probable cytochrome P450 6a23	2E-008	gi|91084693	46	60	14	Tribolium castaneum	Cytochrome P450 6a22	5E-006	sp|Q9V769|C6A22_DROME
Ph-41537	60	0	Ph-41537	183		T	*	BL	43-44	6.205	7.87	1.877	4	ExpAA=43.08 First60=43.08 PredHel=2 Topology=o4-23i36-58o	2	68.3	10	21.7	1	2	0	13.3	16.7	1.7	.		Ph-41537	28	841	Y	0.0337227	28.5971	1.87135	55.4264	mitochondrial f1f0-atp synthase subunit c isoform 4 - probable fragment - 3 predicted membrane helices	met/energy membrane	HEMIPTERA	1e-22	41.5	H+ ATP synthase	1E-021	gi|309288	83	96	43	Mus musculus	ATP synthase F(0) complex subunit C3, mitochondrial	7E-022	sp|Q71S46|AT5G3_RAT
Ph-58773	310	0	Ph-58773	933		M	*	CYT		34.358	9.35			ExpAA=83.87 First60=9.03 PredHel=2 Topology=i61-83o177-199i	2	14.2	30.3	55.5			0	12.3	10.3	3.5	1		Ph-58773	444	5629	Y	0.0799744	12.4737	5.82036	72.7648	Mitochondrial carnitine-acylcarnitine carrier protein - 2 predicted membrane helices	met/energy membrane	KOG	5e-70	96	mitochondrial carnitine/acylcarnitine carrier protein CACL, putative	1E-078	gi|242014270	53	72	84	Pediculus humanus corporis	Mitochondrial basic amino acids transporter	1E-074	sp|Q5HZE0|MCATL_RAT
PhSigP-43910_FR4_1-489	485	0	PhSigP-43910_FR4_1-489	1458		M	*	SIG	22-23	55.899	8.17	53.212	8.39	ExpAA=69.42 First60=37.16 PredHel=3 Topology=i2-24o37-54i450-472o	3	12.6	5.4	82.1			0	10.1	6	3.7	.		PhSigP-43910_FR4_1-489	36534	425035	Y	0.0871662	11.472	306.47	3515.92	Kynurenine 3-monooxygenase - signalP detected - 4 predicted membrane helices	met/energy membrane	KOG	2e-86	101.6	kynurenine 3-monooxygenase	1E-141	gi|668459348	56	71	89	Anopheles sinensis	Kynurenine 3-monooxygenase	1E-142	sp|Q86PM2|KMO_AEDAE
Intermediary metabolism
Ph-61290	532	0	Ph-61290	1599		P	*	CYT		60.545	5.71			ExpAA=3.46 First60=3.41 PredHel=0 Topology=o	0						0	10	7.1	4.9	0.6		Ph-61290	2	18968	Y	0.000106921	6234.82	0.0152978	143.069	Flavin-containing amine oxidase	met/int	KOG	7e-68	101.4	peroxisomal N(1)-acetyl-spermine/spermidine oxidase	2E-098	gi|345493636	41	58	88	Nasonia vitripennis	Spermine oxidase	2E-047	sp|Q9NWM0|SMOX_HUMAN
Ph-59933	552	0	Ph-59933	1659		M	*	CYT		61.625	6.8			ExpAA=0.27 First60=0.00 PredHel=0 Topology=o	0						0	11.4	7.6	4.9	.		Ph-59933	3	24781	Y	0.000122761	6109.17	0.0221168	180.154	Flavin-containing amine oxidase	met/int	KOG	2e-69	98.5	peroxisomal N(1)-acetyl-spermine/spermidine oxidase	1E-125	gi|345493636	46	62	92	Nasonia vitripennis	Protein anon-37Cs	4E-053	sp|O96570|A37C_DROLE
Ph-59268	508	0.984252	Ph-59268	1527		D	*	CYT		55.13	6.07			ExpAA=1.07 First60=1.05 PredHel=0 Topology=o	0						0	11	8.9	6.9	0.6		Ph-59268	2	17304	Y	0.000117202	5687.86	0.0160191	136.672	Flavin-containing amine oxidase	met/int	KOG	3e-84	98.3	spermine oxidase-like	1E-148	gi|328782953	55	69	99	Apis mellifera	Spermine oxidase	6E-058	sp|Q9NWM0|SMOX_HUMAN
Ph-1238	440	0	Ph-1238	1323		R	*	CYT		48.151	7.55			ExpAA=0.19 First60=0.03 PredHel=0 Topology=o	0						0	12.5	9.3	5.7	.		Ph-1238	17	34678	Y	0.000497117	1899.79	0.157158	316.13	Flavin-containing amine oxidase - probable fragment	met/int	KOG	4e-73	89.9	spermine oxidase-like	1E-135	gi|751217702	54	70	91	Solenopsis invicta	Spermine oxidase	6E-050	sp|Q9NWM0|SMOX_HUMAN
Ph-9234	517	0	Ph-9234	1554		K	*	CYT		57.943	7.04			ExpAA=1.45 First60=1.35 PredHel=0 Topology=o	0						0	10.1	7	3.9	.		Ph-9234	26	13374	Y	0.00197132	488.451	0.204631	103.796	Flavin-containing amine oxidase	met/int	KOG	9e-61	102.8	spermine oxidase-like	3E-081	gi|751217702	37	56	96	Solenopsis invicta	Protein anon-37Cs	2E-045	sp|O96570|A37C_DROLE
Ph-55540	325	0	Ph-55540	978		Q	*	CYT		37.107	10.01			ExpAA=0.05 First60=0.00 PredHel=0 Topology=o	0						3	9.5	6.2	7.4	.	3 | 34 CKYRIPR|FK 0.521 *ProP* | 276 RFMRRRR|QA 0.681 *ProP* | 313 FRRRPRR|SQ 0.769 *ProP* |	Ph-55540	2178	121336	Y	0.0182029	54.9106	27.2375	1496.31	5-formyltetrahydrofolate cyclo-ligase	met/int	KOG	3e-60	75.2	methenyltetrahydrofolate synthase domain-containing protein	3E-059	gi|91090182	39	56	73	Tribolium castaneum	Methenyltetrahydrofolate synthase domain-containing protein	2E-049	sp|Q0P464|MTHSD_DANRE
Lipid metabolism
Ph-1116	238	0	Ph-1116	717		T	*	CYT		27.093	9.26			ExpAA=0.01 First60=0.01 PredHel=0 Topology=i	0						1	10.9	3.8	9.2	.		Ph-1116	7	58134	Y	0.000122106	7165.78	0.119406	977.874	Acyl-CoA-binding domain-containing protein 4 - probable fragment	met/lipd	HEMIPTERA	1e-35	73.5	hypothetical protein Phum_PHUM308940	3E-009	gi|242013221	46	60	8	Pediculus humanus corporis	Uncharacterized protein L53	0.032	sp|Q5UPC9|YL053_MIMIV
Ph-62759	267	0.749064	Ph-62759	801		M		CYT		28.823	6.12			ExpAA=5.14 First60=2.18 PredHel=0 Topology=o	0						0	9.7	10.9	3.4	.		Ph-62759	0	6604	Y	0	6512.24	0	99.4366	15-hydroxyprostaglandin dehydrogenase	met/lipd	KOG	3e-37	94.6	15-hydroxyprostaglandin dehydrogenase	8E-040	gi|91079768	36	58	91	Tribolium castaneum	Fat body protein 2	2E-023	sp|P54398|FBP2_DROME
Ph-62121	256	0	Ph-62121	771		S	*	CYT		28.78	9.03			ExpAA=0.00 First60=0.00 PredHel=0 Topology=o	0						0	9	6.3	10.2	.		Ph-62121	5	35146	Y	0.000144264	5776.28	0.0793166	549.786	Acyl-CoA-binding domain-containing protein 4 - probable fragment	met/lipd	HEMIPTERA	4e-34	76.1	hypothetical protein Phum_PHUM308940	4E-010	gi|242013221	33	47	16	Pediculus humanus corporis	Small proline-rich protein 2K	0.021	sp|O70562|SPR2K_MOUSE
Ph-37224	293	0	Ph-37224	882		E	*	CYT		34.151	9.13			ExpAA=0.00 First60=0.00 PredHel=0 Topology=o	0						0	10.9	3.8	3.4	.	1 | 169 SPYYAKR|SA 0.576 *ProP* |	Ph-37224	0	690	Y	0	680.413	0	9.43523	Phosphatidylinositol transfer protein SEC14	met/lipd	KOG	9e-36	80.7	alpha-tocopherol transfer protein-like	2E-054	gi|91082391	45	63	83	Tribolium castaneum	Clavesin-1	8E-036	sp|A6JFQ6|CLVS1_RAT
Ph-12022	185	0	Ph-12022	555		R		CYT		21.325	4.75			ExpAA=0.00 First60=0.00 PredHel=0 Topology=o	0						0	13	3.8	2.2	.		Ph-12022	4	2055	Y	0.00197294	405.289	0.0881486	44.6571	acyl-CoA-binding protein 2 - probable fragment	met/lipd	HEMIPTERA	8e-23	80	acyl-CoA-binding protein 2	1E-021	gi|471271536	33	54	81	Rhodnius prolixus	Acyl-CoA-binding domain-containing protein 6	8E-015	sp|Q4V869|ACBD6_XENLA
Ph-43312	300	0	Ph-43312	903		M	*	CYT		33.28	9.12			ExpAA=1.83 First60=0.31 PredHel=0 Topology=o	0						1	12.3	8.7	3.7	.		Ph-43312	52	15640	Y	0.00337144	290.994	0.70431	208.892	15-hydroxyprostaglandin dehydrogenase	met/lipd	KOG	3e-37	95	15-hydroxyprostaglandin dehydrogenase	1E-040	gi|91079768	37	60	91	Tribolium castaneum	15-hydroxyprostaglandin dehydrogenase	3E-030	sp|Q8VCC1|PGDH_MOUSE
Ph-4757	418	0	Ph-4757	1254		W		CYT		47.602	7.04			ExpAA=20.74 First60=0.02 PredHel=0 Topology=o	0						0	12.7	5.5	4.1	.		Ph-4757	35	1659	Y	0.0213814	45.443	0.341365	15.9559	Acyl-CoA reductase	met/lipd	KOG	2e-97	86.6	putative fatty acyl-CoA reductase CG5065-like	2E-083	gi|512925118	40	61	82	Bombyx mori	Putative fatty acyl-CoA reductase CG5065	8E-079	sp|A1ZAI5|FACR1_DROME
Ph-8218	267	0	Ph-8218	801		E		CYT		30.311	9.19			ExpAA=0.00 First60=0.00 PredHel=0 Topology=o	0						0	10.1	5.6	3.7	.		Ph-8218	23	1060	Y	0.0219831	43.553	0.351191	15.9605	Diacylglycerol kinase - probable fragment	met/lipd	KOG	3e-50	19.6	diacylglycerol kinase eta isoform X4	2E-069	gi|645029298	52	68	19	Nasonia vitripennis	Diacylglycerol kinase eta	5E-058	sp|B4PRE2|DGKH_DROYA
Ph-37064	92	0	Ph-37064	276		I		CYT		10.133	7.09			ExpAA=0.02 First60=0.02 PredHel=0 Topology=o	0						4	15.2	3.3	4.3	.		Ph-37064	1	65	Y	0.015365	32.0484	0.0443138	2.84038	Fatty acid synthase partial	met/lipd	HEMIPTERA	5e-28	82.8	fatty acid synthase-like	2E-024	gi|328703183	63	73	4	Acyrthosiphon pisum	Fatty acid synthase	1E-019	sp|P19096|FAS_MOUSE
Ph-7002	266	0	Ph-7002	798		M		CYT		29.398	7.55			ExpAA=0.47 First60=0.04 PredHel=0 Topology=o	0						0	10.5	10.5	4.5	.		Ph-7002	124	3061	Y	0.041067	24.1478	1.9005	46.2628	15-hydroxyprostaglandin dehydrogenase	met/lipd	KOG	1e-53	99.6	15-hydroxyprostaglandin dehydrogenase	1E-091	gi|328713782	61	78	98	Acyrthosiphon pisum	15-hydroxyprostaglandin dehydrogenase	2E-037	sp|Q8VCC1|PGDH_MOUSE
Ph-52444	268	0	Ph-52444	807		M	*	CYT		31.025	8.7			ExpAA=0.01 First60=0.00 PredHel=0 Topology=o	0						0	11.9	5.6	7.1	.		Ph-52444	60	1194	Y	0.0509167	19.3018	0.90934	17.8444	START domain-containing involved in steroidogenesis/phosphatidylcholine transfer	met/lipd	KOG	2e-43	97.2	PCTP-like protein	1E-100	gi|751200739	63	77	97	Solenopsis invicta	PCTP-like protein	4E-056	sp|Q9JMD3|PCTL_MOUSE
Ph-8821	494	0	Ph-8821	1485		S	*	CYT		55.616	9.38			ExpAA=17.11 First60=2.58 PredHel=0 Topology=o	0						1	12.8	5.9	4.5	.		Ph-8821	319	5912	Y	0.0547091	18.2183	2.62732	48.0153	Acyl-CoA reductase	met/lipd	KOG	0	88.3	putative fatty acyl-CoA reductase CG5065	1E-170	gi|328709177	57	74	100	Acyrthosiphon pisum	Putative fatty acyl-CoA reductase CG5065	1E-117	sp|A1ZAI5|FACR1_DROME
Ph-55206	487	0	Ph-55206	1464		V	*	CYT		53.986	6.42			ExpAA=1.34 First60=1.30 PredHel=0 Topology=o	0						0	12.1	6.2	5.1	.		Ph-55206	259	4702	Y	0.0558472	17.8333	2.16375	38.7359	Myo-inositol-1-phosphate synthase - probable fragment	met/lipd	KOG	0	91.9	Inositol-3-phosphate synthase, putative	0.0	gi|242019698	65	80	92	Pediculus humanus corporis	Inositol-3-phosphate synthase 1-A	1E-178	sp|Q7ZXY0|INO1A_XENLA
Ph-41834	235	0	Ph-41834	708		S	*	CYT		26.467	8.44			ExpAA=7.31 First60=5.92 PredHel=0 Topology=o	0						1	12.3	7.7	5.5	.		Ph-41834	15	278	Y	0.054521	17.1336	0.259123	4.73569	Lysophospholipase-like protein 1 - probable fragment	met/lipd	HEMIPTERA	3e-51	81	lysophospholipase-like protein 1-like	3E-039	gi|498958483	39	60	96	Ceratitis capitata	Lysophospholipase-like protein 1	3E-033	sp|Q5VWZ2|LYPL1_HUMAN
PhSigP-40595	91	0	PhSigP-40595	91		M		SIG	32-33	10.38	9.69	6.932	10.08	ExpAA=30.10 First60=26.55 PredHel=1 Topology=o15-37i	1	24.2	16.5	59.3		54	1	19.8	4.4	2.2	.		PhSigP-40595	3	62	Y	0.04829	15.2846	0.403207	8.21717	fatty acid desaturase partial - signalP detected	met/lipd	HEMIPTERA	1e-38	27.6	acyl-CoA Delta(11) desaturase-like isoform X1	2E-020	gi|499000412	57	74	22	Ceratitis capitata	Acyl-CoA desaturase 2	2E-016	sp|P13011|ACOD2_MOUSE
Ph-3384	344	0	Ph-3384	1035		I	*	CYT		39.367	5.2			ExpAA=0.03 First60=0.00 PredHel=0 Topology=o	0						3	11.3	4.9	6.4	.		Ph-3384	81	1231	Y	0.0666731	14.8036	0.957179	14.3446	Lysosomal & prostatic acid phosphatases	met/lipd	KOG	5e-74	87.8	prostatic acid phosphatase-like	2E-092	gi|193664563	48	69	84	Acyrthosiphon pisum	Venom acid phosphatase Acph-1	3E-059	sp|Q5BLY5|ACPH1_APIME
Ph-53584	408	0	Ph-53584	1227		E	*	CYT		47.418	6.83			ExpAA=0.00 First60=0.00 PredHel=0 Topology=o	0						0	12.3	3.2	3.7	.		Ph-53584	2809	39366	Y	0.0723596	13.8146	27.9998	386.944	ecdysteroid kinase partial	met/lipd	HEMIPTERA	3e-56	96.1	conserved hypothetical protein	6E-023	gi|170049983	27	45	75	Culex quinquefasciatus	Histidine--tRNA ligase	0.056	sp|C4K1W2|SYH_RICPU
Ph-59184	309	0	Ph-59184	930		M	*	CYT		36.307	6.72			ExpAA=1.86 First60=0.00 PredHel=0 Topology=o	0						0	10.7	3.2	6.1	.		Ph-59184	326	4479	Y	0.0737932	13.5069	4.28729	58.0858	Phosphatidylinositol transfer protein SEC14	met/lipd	KOG	2e-14	91.4	protein C20orf121, putative	3E-032	gi|242009791	31	50	103	Pediculus humanus corporis	Retinaldehyde-binding protein 1	1E-008	sp|P10123|RLBP1_BOVIN
PhSigP-62008_FR2_63-747	680	0	PhSigP-62008_FR2_63-747	2046		M		BL	28-29	76.098	7.7	72.942	8.21	ExpAA=4.58 First60=3.67 PredHel=0 Topology=o	0						1	11.5	7.1	5.7	.		PhSigP-62008_FR2_63-747	422	5511	Y	0.077639	12.8473	2.52264	32.486	Acyl-CoA synthetase - probable fragment	met/lipd	KOG	0	95.8	long-chain-fatty-acid--CoA ligase 5 isoform X3	0.0	gi|642932342	75	88	95	Tribolium castaneum	Long-chain-fatty-acid--CoA ligase 5	0.0	sp|Q9ULC5|ACSL5_HUMAN
Ph-58051	182	0	Ph-58051	549		L	*	CYT		21.42	9.19			ExpAA=0.03 First60=0.00 PredHel=0 Topology=o	0						3	13.7	3.3	4.4	.		Ph-58051	505	6502	Y	0.0787507	12.6713	11.2504	142.839	Oligoketide cyclase/lipid transport protein - probable fragment	met/lipd	KOG	1e-45	69	hypothetical protein AaeL_AAEL003452	7E-044	gi|157136481	50	71	86	Aedes aegypti	Coenzyme Q-binding protein COQ10 homolog A, mitochondrial	1E-039	sp|Q6DFA6|CQ10A_XENLA
Ph-59843	224	0	Ph-59843	675		C	*	CYT		25.813	7.8			ExpAA=13.56 First60=0.03 PredHel=0 Topology=o	0						0	9.8	4.9	5.4	.		Ph-59843	485	6161	Y	0.0798172	12.5008	8.78792	110.083	Phosphatidylinositol transfer protein SEC14	met/lipd	KOG	2e-12	64	protein C20orf121, putative	2E-022	gi|242009791	29	48	73	Pediculus humanus corporis	Alpha-tocopherol transfer protein	1E-012	sp|Q8BWP5|TTPA_MOUSE
Ph-62732	335	0	Ph-62732	1008		L	*	BL	24-25	38.507	5.89	35.867	5.79	ExpAA=22.44 First60=22.36 PredHel=1 Topology=i5-27o	1	6.6	91.9	1.5		308	0	11.9	5.7	5.7	.		Ph-62732	402	4867	Y	0.0837437	11.9091	4.87769	58.2335	monoacylglycerol lipase abhd12-like protein partial	met/lipd	HEMIPTERA	0	100	monoacylglycerol lipase ABHD12 isoform X3	9E-088	gi|645005142	48	68	98	Nasonia vitripennis	Monoacylglycerol lipase ABHD12	2E-072	sp|Q6AYT7|ABD12_RAT
PhSigP-51379_FR4_294-1161	865	0	PhSigP-51379_FR4_294-1161	2598		M	*	SIG	17-18	97.307	6.51	95.436	6.63	ExpAA=0.37 First60=0.34 PredHel=0 Topology=o	0						1	14.5	5.2	2.7	.		PhSigP-51379_FR4_294-1161	1452	17324	Y	0.0849904	11.7573	6.83559	80.4231	Microsomal triglyceride transfer protein - signalP detected	met/lipd	KOG	8e-79	87.2	Microsomal triglyceride transfer protein large subunit precursor, putative	1E-139	gi|242009012	35	56	95	Pediculus humanus corporis	Microsomal triglyceride transfer protein large subunit	1E-059	sp|O08601|MTP_MOUSE
Ph-59983	309	0	Ph-59983	930		M	*	CYT		36.014	6.13			ExpAA=4.33 First60=0.00 PredHel=0 Topology=o	0						0	11	3.9	5.2	.		Ph-59983	748	8896	Y	0.0852579	11.7121	9.8371	115.368	Phosphatidylinositol transfer protein SEC14	met/lipd	KOG	1e-15	91.1	protein C20orf121, putative	1E-036	gi|242009791	30	49	101	Pediculus humanus corporis	Alpha-tocopherol transfer protein	3E-013	sp|P49638|TTPA_HUMAN
Ph-58029	275	0	Ph-58029	828		M	*	CYT		31.771	6.6			ExpAA=0.21 First60=0.00 PredHel=0 Topology=o	0						3	10.5	4.4	5.5	.		Ph-58029	304	3613	Y	0.0853025	11.6813	4.49047	52.6271	Phosphatidylinositol transfer protein SEC14	met/lipd	KOG	2e-41	79.8	Cellular retinaldehyde-binding protein, putative	1E-076	gi|242007008	51	72	101	Pediculus humanus corporis	Clavesin-2	1E-068	sp|Q5SPP0|CLVS2_DANRE
Ph-59185	317	0	Ph-59185	951		M		CYT		36.993	7.13			ExpAA=9.43 First60=0.00 PredHel=0 Topology=o	0						0	9.5	3.8	4.1	.		Ph-59185	528	6157	Y	0.0869502	11.4772	6.7905	78.0837	Phosphatidylinositol transfer protein SEC14	met/lipd	KOG	5e-14	74.1	alpha-tocopherol transfer protein-like	2E-023	gi|751201024	31	51	81	Solenopsis invicta	Retinaldehyde-binding protein 1	4E-009	sp|P10123|RLBP1_BOVIN
Ph-60080	308	0	Ph-60080	927		M	*	CYT		35.866	6.11			ExpAA=1.27 First60=0.00 PredHel=0 Topology=o	0						0	11.4	4.2	5.5	.		Ph-60080	1000	11339	Y	0.0894259	11.1703	13.1938	147.525	Phosphatidylinositol transfer protein SEC14	met/lipd	KOG	1e-14	90.2	protein C20orf121, putative	2E-037	gi|242009791	33	50	102	Pediculus humanus corporis	Alpha-tocopherol transfer protein	2E-008	sp|P49638|TTPA_HUMAN
Ph-58872	483	0	Ph-58872	1452		N	*	CYT		55.157	5.76			ExpAA=0.02 First60=0.00 PredHel=0 Topology=o	0						0	11.2	7	5.2	.		Ph-58872	5348	58838	Y	0.0921728	10.847	45.0478	488.723	Esterases and lipases	met/lipd	CDD	4e-95	94.3	esterase E4-like	5E-081	gi|641675887	39	55	87	Acyrthosiphon pisum	Venom carboxylesterase-6	9E-066	sp|B2D0J5|EST6_APIME
Ph-59984	288	0	Ph-59984	867		R	*	CYT		33.509	8.89			ExpAA=4.86 First60=0.00 PredHel=0 Topology=o	0						0	12.2	3.8	5.2	1		Ph-59984	1149	12640	Y	0.0921754	10.8386	16.2087	175.833	Phosphatidylinositol transfer protein SEC14	met/lipd	KOG	8e-13	90.2	protein C20orf121, putative	6E-036	gi|242009791	32	51	93	Pediculus humanus corporis	Clavesin-2	1E-008	sp|Q5SPP0|CLVS2_DANRE
Ph-338	277	0	Ph-338	834		M	*	CYT		32.387	6.15			ExpAA=0.06 First60=0.00 PredHel=0 Topology=o	0						0	11.9	3.6	2.9	.		Ph-338	4384	46535	Y	0.095534	10.4649	64.2914	672.954	farnesoic acid o-methyltransferase	met/lipd	HEMIPTERA	0	100	farnesoic acid O-methyltransferase	3E-035	gi|254749394	31	52	100	Daphnia pulex	Putative methyltransferase 235L	6E-012	sp|Q91FT7|235L_IIV6
Ph-56825	280	0	Ph-56825	840		M		CYT		31.222	9.43			ExpAA=96.53 First60=5.54 PredHel=3 Topology=o81-103i110-132o152-174i	3	23.6	36.1	40.4			1	17.5	2.5	6.8	.		Ph-56825	0	3596	Y	0	3546.04	0	51.6312	CDP-alcohol phosphatidyltransferase/Phosphatidylglycerol-phosphate synthase - 3 predicted membrane helices	met/lipd membrane	KOG	1e-42	76.5	probable cardiolipin synthase-like	6E-063	gi|512887044	59	76	59	Bombyx mori	Cardiolipin synthase	8E-052	sp|Q5U2V5|CRLS1_RAT
Ph-57538	197	0	Ph-57538	594		R	*	CYT		22.264	9.57			ExpAA=58.06 First60=7.05 PredHel=2 Topology=o54-76i97-119o	2	22.3	67	10.7			0	9.6	3.6	8.1	.	1 | 5 --RRPKR|PE 0.547 *ProP* |	Ph-57538	11	16616	Y	0.0006713	1365.43	0.226493	337.374	Lipase 8 - 3 predicted membrane helices	met/lipd membrane	HEMIPTERA	1e-46	97.1	suppressor protein SRP40-like	6E-013	gi|345481493	31	55	44	Nasonia vitripennis	Vacuolar amino acid transporter 3	1.2	sp|P36062|AVT3_YEAST
Ph-2127	339	0	Ph-2127	1017		I		CYT		39.78	5.68			ExpAA=20.63 First60=0.00 PredHel=1 Topology=i285-307o	1	6.5	9.4	84.1		32	0	9.4	3.5	3.5	.		Ph-2127	3	1106	Y	0.00274821	272.658	0.0360785	13.1161	ecdysteroid kinase partial - probable fragment - 2 predicted membrane helices	met/lipd membrane	HEMIPTERA	1e-65	80.2	CG10514	3E-034	gi|24649998	31	50	73	Drosophila melanogaster	Protein Ycf2	0.37	sp|A8SEE7|YCF2_CERDE
Ph-62043	322	0	Ph-62043	969		M	*	CYT		37.417	9			ExpAA=129.46 First60=14.02 PredHel=5 Topology=o47-69i82-104o188-210i223-245o250-272i	5	34.2	42.2	23.6			0	14.6	2.8	3.7	.		Ph-62043	10	2840	Y	0.00356948	254.595	0.126219	35.3481	Fatty acyl-CoA elongase/Polyunsaturated fatty acid specific elongation enzyme - 5 predicted membrane helices	met/lipd membrane	KOG	5e-54	87.5	elongase, putative	1E-060	gi|157130923	47	67	90	Aedes aegypti	Elongation of very long chain fatty acids protein AAEL008004	1E-048	sp|Q1HRV8|ELVL1_AEDAE
Ph-62477	354	0	Ph-62477	1065		L	*	CYT		41.528	8.84			ExpAA=103.81 First60=37.18 PredHel=5 Topology=i9-31o46-67i79-101o116-138i326-348o	5	30.8	10.2	59			0	9.9	4	4.2	.	1 | 178 GFLRKRR|EL 0.553 *ProP* |	Ph-62477	11	1591	Y	0.0070069	130.741	0.126326	18.0174	lysophosphatidylglycerol acyltransferase 1-like - 6 predicted membrane helices	met/lipd membrane	HEMIPTERA	3e-85	93.6	acyl-CoA:lysophosphatidylglycerol acyltransferase 1-like	5E-084	gi|641677289	42	66	94	Acyrthosiphon pisum	Acyl-CoA:lysophosphatidylglycerol acyltransferase 1	3E-057	sp|Q92604|LGAT1_HUMAN
PhSigP-59210_FR4_60-439	367	0	PhSigP-59210_FR4_60-439	1104		M	*	SIG	26-27	39.85	4.8	37.064	4.85	ExpAA=40.22 First60=19.85 PredHel=2 Topology=i7-29o344-366i	2	12	85.8	2.2	1	1	0	15	8.2	6.3	.		PhSigP-59210_FR4_60-439	94	9565	Y	0.00996493	99.2853	1.04137	104.493	pancreatic lipase-like enzyme partial - probable fragment - signalP detected - 2 predicted membrane helices	met/lipd membrane	HEMIPTERA	0	99.6	pancreatic lipase-related protein 2-like	1E-037	gi|345488220	38	56	72	Nasonia vitripennis	Lipase member H	3E-025	sp|Q9BDJ4|LIPH_RABIT
PhSigP-36113	89	0	PhSigP-36113	268		M		SIG	23-24	10.389	7.86	7.561	6.27	ExpAA=42.31 First60=41.64 PredHel=2 Topology=i7-29o39-61i	2	49.4	11.2	39.3		28	0	14.6	7.9	5.6	.		PhSigP-36113	0	55	Y	0	54.2358	0	2.47514	fatty acid desaturase D5 - probable fragment - signalP detected - 2 predicted membrane helices	met/lipd membrane	NR-LIGHT	1e-28	26.5	fatty acid desaturase D5	1E-028	gi|576636739	58	76	27	Tribolium castaneum	Acyl-CoA desaturase	6E-023	sp|Q64420|ACOD_MESAU
Ph-61407	433	0	Ph-61407	1302		R	*	CYT		48.586	6.42			ExpAA=62.86 First60=0.01 PredHel=3 Topology=o289-306i331-348o363-385i	3	12.9	70.2	16.9			0	10.9	6.9	2.8	.	1 | 155 HMSFPKR|DI 0.601 *ProP* |	Ph-61407	147	7333	Y	0.0203261	48.8589	1.38088	67.927	15-hydroxyprostaglandin dehydrogenase - 3 predicted membrane helices	met/lipd membrane	KOG	4e-34	94.6	hypothetical protein SINV_04663	1E-035	gi|322802268	31	55	78	Solenopsis invicta	Alcohol dehydrogenase	4E-018	sp|Q9NAR7|ADH_BACOL
Ph-4731	263	0	Ph-4731	792		L	*	CYT		31.667	8.93			ExpAA=133.03 First60=26.44 PredHel=7 Topology=o18-35i55-72o104-126i133-151o161-183i203-220o224-241i	7	49.4	24.3	26.2			0	10.3	3	4.2	.		Ph-4731	7	373	Y	0.0189803	45.9772	0.108099	5.68009	Fatty acyl-CoA elongase/Polyunsaturated fatty acid specific elongation enzyme - 7 predicted membrane helices	met/lipd membrane	KOG	8e-52	93	elongation of very long chain fatty acids protein AAEL008004-like	2E-067	gi|512909417	50	67	97	Bombyx mori	Elongation of very long chain fatty acids protein AAEL008004	3E-045	sp|Q1HRV8|ELVL1_AEDAE
PhSigP-47785	97	0	PhSigP-47785	97		M		SIG	34-35	11.663	8.83	7.608	8.4	ExpAA=48.17 First60=33.96 PredHel=3 Topology=o18-40i47-64o79-96i	3	57.7	34	8.2			0	12.4	2.1	4.1	.		PhSigP-47785	21	1008	Y	0.0211059	45.1816	2.64787	125.332	elongation of very long chain fatty acids protein partial - probable fragment - signalP detected - 3 predicted membrane helices	met/lipd membrane	HEMIPTERA	8e-42	28	elongation of very long chain fatty acids protein AAEL008004-like	2E-026	gi|644995291	66	81	23	Nasonia vitripennis	Elongation of very long chain fatty acids protein AAEL008004	6E-018	sp|Q1HRV8|ELVL1_AEDAE
Ph-48603	494	0	Ph-48603	1482		Y		CYT		54.63	8.21			ExpAA=21.53 First60=0.16 PredHel=1 Topology=i195-217o	1	4.5	56.1	39.5		277	3	14.4	8.1	4	.	1 | 7 YKNRRKR|ID 0.728 *ProP* |	Ph-48603	1425	14790	Y	0.0976999	10.2276	11.7602	120.363	Acyl-CoA synthetases - 2 predicted membrane helices	met/lipd membrane	CDD	0	94	luciferase, putative	1E-089	gi|242017259	37	57	91	Pediculus humanus corporis	Luciferin 4-monooxygenase	3E-075	sp|P13129|LUCI_LUCCR
Ph-60205	153	0	Ph-60205	462		V	*	BL/ANC		17.279	8.64			ExpAA=74.30 First60=21.39 PredHel=3 Topology=i39-61o95-117i130-152o	3	43.1	22.9	34			0	13.1	5.9	2.6	.		Ph-60205	39	21530	Y	0.00183686	530.771	1.03245	562.049	Lipase 8 - 4 predicted membrane helices - Membrane anchor detected	met/lipd membrane membrAnchor	HEMIPTERA	7e-18	85.9	suppressor protein SRP40-like	7E-015	gi|345481493	35	56	41	Nasonia vitripennis	NADH-ubiquinone oxidoreductase chain 6	0.23	sp|P34856|NU6M_ANOGA
Ph-32005	126	0	Ph-32005	378		F		ANC		14.592	9.77	11.936	9.46	ExpAA=56.97 First60=42.78 PredHel=2 Topology=i5-27o32-54i	2	34.9	4	61.1		72	0	8.7	7.9	2.4	.		Ph-32005	0	103	Y	0	101.569	0	3.28638	acyl-CoA desaturase BmorQPVE3 - 2 predicted membrane helices - Membrane anchor detected	met/lipd membrane membrAnchor	NR-LIGHT	2e-43	32.2	acyl-CoA desaturase BmorQPVE3	2E-043	gi|514256394	61	76	32	Bombyx mori	Acyl-CoA desaturase (Fragment)	3E-035	sp|O02858|ACOD_PIG
Nucleotide metabolism
Ph-40837	349	0	Ph-40837	1047		G		SIG	37-38	37.816	5.11	33.69	4.94	ExpAA=2.40 First60=2.37 PredHel=0 Topology=o	0						0	10.6	10.9	4.6	0.9		Ph-40837	1	2509	Y	0.00040402	1237.07	0.0116816	28.9019	Formyltetrahydrofolate dehydrogenase - probable fragment - signalP detected	met/nuc	KOG	3e-79	38.5	aldehyde dehydrogenase, mitochondrial isoform 1	1E-140	gi|66530423	69	80	68	Apis mellifera	Aldehyde dehydrogenase, mitochondrial	1E-134	sp|Q5RF00|ALDH2_PONAB
Ph-48461	457	0	Ph-48461	1371		M		CYT		51.093	6.44			ExpAA=1.19 First60=0.23 PredHel=0 Topology=o	0						1	10.9	7.9	4.2	.	1 | 245 IIARKKR|EG 0.605 *ProP* |	Ph-48461	7	9788	Y	0.000725164	1206.5	0.0624466	86.105	Dihydroorotase	met/nuc	KOG	0	86.9	hypothetical protein DAPPUDRAFT_202613	1E-137	gi|321458782	50	71	75	Daphnia pulex	Dihydropyrimidinase	1E-127	sp|Q63150|DPYS_RAT
Ph-34306	876	0	Ph-34306	2631		S	*	CYT		97.492	8.52			ExpAA=0.34 First60=0.01 PredHel=0 Topology=o	0						1	12.4	6.5	4.2	.		Ph-34306	6	740	Y	0.00821126	104.245	0.0278919	3.39221	Xanthine dehydrogenase - probable fragment	met/nuc	KOG	0	71	xanthine dehydrogenase 1-like	0.0	gi|751225036	46	67	70	Solenopsis invicta	Indole-3-acetaldehyde oxidase	1E-122	sp|Q7G192|ALDO2_ARATH
Ph-61871	489	0	Ph-61871	1467		Q		CYT		55.188	4.97			ExpAA=0.00 First60=0.00 PredHel=0 Topology=o	0						6	14.1	4.3	4.9	.	2 | 89 LLSRYRR|EE 0.534 *ProP* | 226 GKVRKKK|KS 0.547 *ProP* |	Ph-61871	4	276	Y	0.0146439	54.433	0.0333486	2.26908	RNA exonuclease 1 homolog	met/nuc	HEMIPTERA	6e-17	87.8	uncharacterized protein LOC103314071	2E-030	gi|642932566	26	43	80	Tribolium castaneum	Titin	3E-005	sp|Q9I7U4|TITIN_DROME
Ph-59235	1328	0	Ph-59235	3987		M	*	CYT		147.04	6.18			ExpAA=0.13 First60=0.00 PredHel=0 Topology=o	0						0	12.7	8.9	3.9	.		Ph-59235	5104	71965	Y	0.0719217	13.9011	15.6572	217.694	Phosphoribosylformylglycinamidine synthase	met/nuc	KOG	0	99	phosphoribosylformylglycinamidine synthase	0.0	gi|345490285	60	74	101	Nasonia vitripennis	Phosphoribosylformylglycinamidine synthase	0.0	sp|Q5SUR0|PUR4_MOUSE
Ph-61396	491	0	Ph-61396	1476		E	*	CYT		53.905	7.95			ExpAA=0.00 First60=0.00 PredHel=0 Topology=o	0						0	11.6	8.8	5.1	.		Ph-61396	4903	64625	Y	0.0769363	12.9949	40.6279	528.063	Glutamine phosphoribosylpyrophosphate amidotransferase	met/nuc	KOG	0	101	amidophosphoribosyltransferase-like isoform X4	0.0	gi|66529543	81	89	94	Apis mellifera	Amidophosphoribosyltransferase	0.0	sp|Q27601|PUR1_DROME
PhSigP-59930	447	0	PhSigP-59930	447		M		SIG	26-27	49.444	7.07	46.491	7.71	ExpAA=20.61 First60=20.55 PredHel=1 Topology=i2-24o	1	4.9	94.6	0.4		423	1	12.5	6.5	3.8	.		PhSigP-59930	41073	505998	Y	0.0823158	12.148	1123.82	13652.5	Phosphoribosylamidoimidazole-succinocarboxamide synthase - signalP detected	met/nuc	KOG	4e-90	111.5	purine biosynthesis protein 6, pur6, putative	1E-177	gi|242017806	70	84	99	Pediculus humanus corporis	Multifunctional protein ADE2	1E-161	sp|Q9I7S8|PUR6_DROME
Ph-12280	105	0	Ph-12280	315		I		CYT		11.86	8.3			ExpAA=0.15 First60=0.00 PredHel=0 Topology=o	0						0	17.1	1	2.9	.		Ph-12280	2	36	Y	0.0548157	11.8333	0.0776547	1.37836	leucine-rich repeats	met/nuc	CDD	1e-12	43.2	chaoptin	9E-023	gi|642913346	51	74	8	Tribolium castaneum	Leucine-rich repeat transmembrane neuronal protein 2	3E-010	sp|D4A7P2|LRRT2_RAT
Ph-61068	407	0	Ph-61068	1224		D	*	CYT		46.625	8.57			ExpAA=25.96 First60=23.15 PredHel=1 Topology=i12-34o	1	5.4	91.6	2.9		373	1	13.3	5.2	3.9	.		Ph-61068	315	3451	Y	0.0925372	10.7691	3.14759	34.0044	ribonuclease p/mrp subunit partial	met/nuc	HEMIPTERA	0	97	protein SERAC1 isoform X1	3E-082	gi|91077988	40	56	91	Tribolium castaneum	Protein SERAC1	9E-042	sp|Q5SNQ7|SRAC1_DANRE
Ph-59882	284	0	Ph-59882	855		W	*	SIG	19-20	31.768	9.62	29.705	9.53	ExpAA=80.72 First60=0.47 PredHel=3 Topology=o147-169i189-211o253-275i	3	23.2	66.5	10.2			0	13	9.5	3.2	.		Ph-59882	6	7134	Y	0.000852774	1004.98	0.0858289	100.633	Predicted mitochondrial carrier protein - probable fragment - signalP detected - 3 predicted membrane helices	met/nuc membrane	KOG	2e-71	61.3	calcium-binding mitochondrial carrier protein SCaMC-2-A isoform X5	7E-062	gi|644994555	43	63	88	Nasonia vitripennis	Calcium-binding mitochondrial carrier protein SCaMC-2-B	8E-060	sp|A2CEQ0|SCM2B_DANRE
PhSigP-432_FR2_1070-1346	242	0	PhSigP-432_FR2_1070-1346	729		M	*	SIG	24-25	25.901	11.68	23.358	11.61	ExpAA=48.85 First60=10.02 PredHel=2 Topology=i101-120o135-152i	2	14.9	6.2	78.9			24	33.9	4.1	3.7	.	1 | 82 LRARNSR|YS 0.525 *ProP* |	PhSigP-432_FR2_1070-1346	11	10939	Y	0.00101965	898.917	0.18455	180.976	tRNA splicing endonuclease - signalP detected - 2 predicted membrane helices	met/nuc membrane	NR-LIGHT	2e-12	4.4	putative tRNA splicing endonuclease	2E-012	gi|672572182	37	53	4	Toxoplasma gondii VAND	Uncharacterized protein DDB_G0271670	6E-012	sp|Q75JC9|Y8484_DICDI
Nuclear export
Ph-61982	816	0	Ph-61982	2448		L		CYT		91.859	5.75			ExpAA=0.00 First60=0.00 PredHel=0 Topology=o	0						3	16.8	5.6	6.5	.		Ph-61982	5	11898	Y	0.000426124	1955.45	0.0249808	58.6185	Protein tyrosine phosphatase SHP1/Cofactor for p97 ATPase-mediated vesicle membrane fusion	ne	KOG	2e-12	58.4	hypothetical protein BRAFLDRAFT_225147	1E-026	gi|260808710	35	53	52	Branchiostoma floridae	UBX domain-containing protein 11	9E-022	sp|Q9D572|UBX11_MOUSE
Ph-58463	1057	0	Ph-58463	3174		M	*	CYT		121.07	4.79			ExpAA=0.07 First60=0.03 PredHel=0 Topology=o	0						1	11.4	3.2	4.6	0.3		Ph-58463	2536	41470	Y	0.0620128	16.119	9.77216	157.579	Nuclear transport receptor RANBP7/RANBP8 (importin beta superfamily)	ne	KOG	0	103.8	importin-7 isoform X2	0.0	gi|751235218	68	85	101	Solenopsis invicta	Importin-7	0.0	sp|Q9EPL8|IPO7_MOUSE
Nuclear regulation
Ph-56483	182	0	Ph-56483	549		R	*	CYT		21.12	10.69			ExpAA=0.00 First60=0.00 PredHel=0 Topology=o	0						2	13.7	3.8	3.3	.	7 | 99 KKRRRKK|SC 0.658 *ProP* | 106 SCKRKRR|KR 0.531 *ProP* | 108 KRKRRKR|SK 0.839 *ProP* | 119 AKKRKRR|CK 0.695 *ProP* | 128 SKKRKKR|CK 0.799 *ProP* | 145 KPRRRRR|KS 0.642 *ProP* | 146 PRRRRRK|SK 0.570 *ProP* |	Ph-56483	23	132895	Y	0.000175506	5460.35	0.512394	2919.5	histone H1 gonadal-like isoform X1	nr	NR-LIGHT	6e-11	73.5	hypothetical protein TGME49_043230	6E-011	gi|237835051	36	63	39	Toxoplasma gondii ME49	Histone H1, gonadal	7E-008	sp|P02256|H1_PARAN
Ph-38582	326	0	Ph-38582	981		E	*	CYT		37.21	5.99			ExpAA=0.67 First60=0.00 PredHel=0 Topology=o	0						0	11.7	5.5	4.6	.	1 | 293 DPRRNKR|DV 0.777 *ProP* |	Ph-38582	1	10562	Y	9.6004e-05	5207.62	0.0124675	129.852	Sirtuin 5	nr	KOG	3e-58	67.4	NAD-dependent deacetylase sirtuin-2, putative	4E-090	gi|242017277	52	71	88	Pediculus humanus corporis	NAD-dependent protein deacetylase sirtuin-2	2E-084	sp|Q7ZVK3|SIR2_DANRE
Ph-57386	494	0	Ph-57386	1485		S	*	CYT		58.185	8.23			ExpAA=0.01 First60=0.00 PredHel=0 Topology=o	0						0	12.8	2.8	3.8	.		Ph-57386	1	7944	Y	0.000127639	3916.81	0.00823611	64.5185	Nucleosome assembly protein NAP-1 - probable fragment	nr	KOG	2e-57	78.7	nucleosome assembly protein 1-like 4	9E-049	gi|55925399	38	58	81	Danio rerio	Nucleosome assembly protein 1-like 1-B	2E-046	sp|Q7ZY81|NPL1B_XENLA
Ph-2692	166	0	Ph-2692	498		M		CYT		18.316	10.26			ExpAA=0.00 First60=0.00 PredHel=0 Topology=o	0						9	24.1	5.4	1.8	.		Ph-2692	0	3759	Y	0	3706.77	0	91.0363	histone h1 partial	nr	HEMIPTERA	1e-30	78	late histone H1-like	4E-025	gi|751207409	46	64	60	Solenopsis invicta	Histone H1B	6E-025	sp|P40276|H1B_CHITE
Ph-9933	102	0	Ph-9933	309		K	*	CYT		12.152	11.45			ExpAA=4.68 First60=4.65 PredHel=0 Topology=i	0						0	10.8	2	3.9	.		Ph-9933	0	2603	Y	0	2566.83	0	101.599	Histone 2A	nr	SMART	2e-22	83	similar to GenBank Accession Number X01064 histone H2A in Oncorhynchus mykiss	8E-019	gi|29841133	48	72	73	Schistosoma japonicum	Histone H2A.2.1	6E-019	sp|P02276|H2A2_WHEAT
Ph-14358	226	0	Ph-14358	678		F		CYT		24.703	8.76			ExpAA=0.11 First60=0.00 PredHel=0 Topology=o	0						3	14.6	8.8	4.4	.		Ph-14358	1	3138	Y	0.000323062	1547.2	0.0180393	55.8207	3-methyladenine DNA glycosylase - probable fragment	nr	KOG	8e-42	78.5	DNA-3-methyladenine glycosylase isoform X1	5E-041	gi|688544975	44	62	74	Danio rerio	DNA-3-methyladenine glycosylase	2E-039	sp|P29372|3MG_HUMAN
Ph-6680	104	0	Ph-6680	315		K	*	CYT		12.121	10.51			ExpAA=5.41 First60=5.09 PredHel=0 Topology=i	0						0	10.6	3.8	3.8	.	1 | 15 RISRQKR|SG 0.734 *ProP* |	Ph-6680	0	1498	Y	0	1477.19	0	57.3552	Histone 2A	nr	SMART	2e-23	85.8	histone 2A.X	4E-018	gi|325296845	50	68	74	Aplysia californica	Histone H2A	6E-019	sp|Q6WV67|H2A_MYTTR
Ph-515	731	0	Ph-515	2196		P	*	CYT		76.901	5.39			ExpAA=0.00 First60=0.00 PredHel=0 Topology=o	0						28	14.6	7.8	12.9	.	1 | 228 GGARPKK|KV 0.584 *ProP* |	Ph-515	20	24471	Y	0.000828776	1149.09	0.11139	134.397	DNA polymerase III subunits gamma and tau - 29 NetOglyc sites	nr	CDD	6e-12	33	hypothetical protein TGME49_115470	2E-015	gi|237830857	29	35	38	Toxoplasma gondii ME49	Mucin-19	1E-013	sp|Q6PZE0|MUC19_MOUSE
Ph-52464	201	0	Ph-52464	606		M	*	CYT		23.234	5.07			ExpAA=0.04 First60=0.00 PredHel=0 Topology=o	0						1	13.4	3	8.5	.	1 | 26 NLSRFKK|LS 0.577 *ProP* |	Ph-52464	4	5495	Y	0.000738057	1083.73	0.0807301	109.362	DNA topoisomerase 2-beta	nr	HEMIPTERA	1e-16	102	LOW QUALITY PROTEIN: stAR-related lipid transfer protein 9 isoform X1	0.039	gi|755472896	27	46	3	Mus musculus	StAR-related lipid transfer protein 9	0.089	sp|Q80TF6|STAR9_MOUSE
Ph-3455	111	0	Ph-3455	336		T	*	CYT		12.844	10.17			ExpAA=0.00 First60=0.00 PredHel=0 Topology=i	0						0	9	4.5	6.3	.	1 | 111 KKKRRKR|-- 0.717 *ProP* |	Ph-3455	0	239	Y	0	235.679	0	8.57888	Dynein-associated protein Roadblock	nr	KOG	1e-07	77.3	dynein light chain roadblock-type 2	3E-004	gi|642929539	29	53	92	Tribolium castaneum	Dynein light chain roadblock-type 2	0.001	sp|Q9DAJ5|DLRB2_MOUSE
Ph-48340	334	0	Ph-48340	1005		G	*	CYT		38.55	4.75			ExpAA=0.01 First60=0.00 PredHel=0 Topology=o	0						9	12	4.2	5.7	.		Ph-48340	190	24373	Y	0.00790503	125.834	2.31226	292.492	Nucleosome assembly protein NAP-1 - probable fragment	nr	KOG	4e-93	82.6	nucleosome assembly protein 1-like isoform 1	2E-095	gi|229577376	51	73	85	Nasonia vitripennis	Nucleosome assembly protein 1-like 1-A	3E-089	sp|Q4U0Y4|NPL1A_XENLA
Ph-58761	1184	0	Ph-58761	3555		T	*	CYT		134.911	8.21			ExpAA=0.00 First60=0.00 PredHel=0 Topology=o	0						1	13.4	4.6	3.5	.	2 | 74 LPERKKR|KK 0.707 *ProP* | 85 KRKRKIR|YC 0.597 *ProP* |	Ph-58761	221	20748	Y	0.0108012	92.1609	0.760328	70.3896	DEAD box-containing helicase-like transcription factor/DNA repair protein - probable fragment	nr	KOG	0	88.5	E3 ubiquitin-protein ligase SHPRH-like isoform X1	0.0	gi|193698855	37	56	102	Acyrthosiphon pisum	E3 ubiquitin-protein ligase SHPRH	0.0	sp|Q149N8|SHPRH_HUMAN
Ph-41574	420	0	Ph-41574	1260		H		CYT		48.811	9.39			ExpAA=0.00 First60=0.00 PredHel=0 Topology=o	0						3	16	3.6	5.2	.	1 | 215 SNTRLKR|NP 0.524 *ProP* |	Ph-41574	6	451	Y	0.0134614	63.5334	0.058241	4.31696	nuclear protein es2	nr	HEMIPTERA	0	93	protein DGCR14 homolog	1E-084	gi|752874308	42	62	90	Camponotus floridanus	Protein DGCR14 homolog	2E-056	sp|O44424|DGC14_DROME
Ph-62426	579	0	Ph-62426	1740		S	*	CYT		67.106	9.37			ExpAA=0.19 First60=0.00 PredHel=0 Topology=o	0						3	12.1	4.3	3.6	.		Ph-62426	31	1341	Y	0.0234253	41.324	0.217902	9.29504	NIMA (never in mitosis)-related G2-specific serine/threonine protein kinase	nr	KOG	1e-84	70.1	TRAF2 and NCK-interacting protein kinase	3E-087	gi|755867723	52	75	35	Musca domestica	Serine/threonine-protein kinase Nek2	3E-082	sp|O35942|NEK2_MOUSE
Ph-6202	576	0	Ph-6202	1731		V	*	CYT		65.189	8.4			ExpAA=0.58 First60=0.54 PredHel=0 Topology=o	0						0	18.2	4.9	4.5	.		Ph-6202	62	1886	Y	0.0333193	29.5206	0.438069	13.1406	DNA damage checkpoint protein RHP9/CRB2/53BP1	nr	KOG	1e-11	21.3	intracellular protein transport protein USO1-like	8E-025	gi|328787343	25	40	41	Apis mellifera	Tumor suppressor p53-binding protein 1	3E-014	sp|Q12888|TP53B_HUMAN
Ph-4809	514	0	Ph-4809	1542		L		CYT		58.974	8.83			ExpAA=0.29 First60=0.00 PredHel=0 Topology=o	0						1	9.5	4.3	2.7	.		Ph-4809	19	468	Y	0.0410825	23.0749	0.150702	3.66044	histone tail methylase - probable fragment	nr	HEMIPTERA	0	77.6	set and mynd domain-containing protein, putative	1E-131	gi|242009727	47	64	78	Pediculus humanus corporis	SET and MYND domain-containing protein 4	3E-026	sp|Q8BTK5|SMYD4_MOUSE
Ph-11385	205	0	Ph-11385	618		M	*	CYT		24.313	7.68			ExpAA=0.00 First60=0.00 PredHel=0 Topology=o	0						0	8.8	2.9	2.4	.		Ph-11385	22	412	Y	0.0540193	17.6642	0.435394	8.04045	Protein involved in meiotic recombination/predicted coiled-coil protein	nr	KOG	2e-37	99.5	hypothetical protein BRAFLDRAFT_276718	2E-067	gi|260809928	57	79	100	Branchiostoma floridae	Meiotic nuclear division protein 1 homolog	6E-060	sp|Q5XGY9|MND1_XENLA
Ph-30123	283	0	Ph-30123	849		N		CYT		31.716	5.33			ExpAA=0.03 First60=0.02 PredHel=0 Topology=o	0						0	12	9.9	4.9	.	1 | 66 SKARQFR|AV 0.700 *ProP* |	Ph-30123	7	140	Y	0.0503449	17.2568	0.100841	1.9888	Protein predicted to be involved in spindle matrix formation	nr	KOG	2e-14	52.7	conserved hypothetical protein	1E-115	gi|242017993	66	83	41	Pediculus humanus corporis	Protein Skeletor, isoforms D/E	1E-026	sp|Q9GPJ1|SKEL2_DROME
Ph-6791	376	0	Ph-6791	1131		M	*	CYT		42.284	5.93			ExpAA=0.02 First60=0.00 PredHel=0 Topology=o	0						1	11.7	6.9	4.3	.		Ph-6791	1124	18512	Y	0.0615696	16.2265	12.1549	197.407	DNA damage inducible protein	nr	KOG	9e-96	96.8	protein DDI1 homolog 2 isoform X4	1E-140	gi|642922577	71	83	91	Tribolium castaneum	Protein DDI1 homolog 2	1E-112	sp|Q7ZYA7|DDI2_XENLA
Ph-35682	511	0	Ph-35682	1536		F	*	CYT		56.306	9.18			ExpAA=0.01 First60=0.00 PredHel=0 Topology=o	0						9	18.4	7	5.5	.		Ph-35682	106	1698	Y	0.0632687	15.6487	0.84404	13.3327	Anaphase promoting complex Cdc20 Cdh1 and Ama1 subunits	nr	KOG	0	103.3	cell division cycle protein 20 homolog isoform X2	0.0	gi|328791813	63	80	98	Apis mellifera	Cell division cycle protein 20 homolog	1E-152	sp|Q9JJ66|CDC20_MOUSE
Ph-57672	602	3.8206	Ph-57672	1809	Y	T	*	CYT		66.338	5.38			ExpAA=0.39 First60=0.04 PredHel=0 Topology=o	0						1	12.3	3.5	4.2	.	1 | 526 GRLREKR|ED 0.641 *ProP* |	Ph-57672	458	5577	Y	0.0832652	11.9815	3.09653	37.1821	Structural maintenance of chromosome protein SMC5/Spr18 SMC superfamily	nr	KOG	3e-06	21.9	centrosomal protein of 120 kDa-like isoform X2	3E-029	gi|571515723	33	56	33	Apis mellifera	Centrosomal protein of 120 kDa	4E-019	sp|A0JN62|CE120_BOVIN
Ph-1251	3335	0	Ph-1251	10008		S	*	CYT		377.512	6.15			ExpAA=0.24 First60=0.00 PredHel=0 Topology=o	0						4	13.9	4.3	3.7	0.1	1 | 3193 YLARYKK|FT 0.571 *ProP* |	Ph-1251	1409	15617	Y	0.0914876	10.922	1.72192	18.8201	DNA-dependent protein kinase - probable fragment	nr	KOG	9e-55	28.9	serine/threonine-protein kinase SMG1	0.0	gi|328722472	36	56	100	Acyrthosiphon pisum	Serine/threonine-protein kinase SMG1	0.0	sp|Q8BKX6|SMG1_MOUSE
Protein export
Ph-56570	497	0	Ph-56570	1491		W		CYT		60.184	9.08			ExpAA=0.00 First60=0.00 PredHel=0 Topology=o	0						0	5	2	1.4	.		Ph-56570	0	5338	Y	0	5263.83	0	43.179	Golgin subfamily A member 6-like protein 22 - probable fragment	pe	SWISSP	6e-27	51.8	coiled-coil domain-containing protein 19, mitochondrial-like	1E-046	gi|642927122	25	54	92	Tribolium castaneum	Protein CFAP45, mitochondrial	3E-028	sp|Q9UL16|CFA45_HUMAN
Ph-6802	237	0	Ph-6802	714		S	*	CYT		27.286	8.39			ExpAA=0.00 First60=0.00 PredHel=0 Topology=o	0						0	13.1	3.8	2.5	.		Ph-6802	0	3739	Y	0	3687.05	0	63.1581	SNAP-25 (synaptosome-associated protein) component of SNARE complex	pe	KOG	3e-12	73.9	synaptosomal-associated protein 29-like	2E-030	gi|751200629	33	57	99	Solenopsis invicta	Soluble NSF attachment protein 29	3E-014	sp|P83351|SNA29_CAEEL
Ph-4661	160	0	Ph-4661	483		Y	*	CYT		19.676	6.08			ExpAA=0.24 First60=0.00 PredHel=0 Topology=o	0						0	6.3	2.5	6.9	.		Ph-4661	0	2816	Y	0	2776.87	0	70.3165	Sterile alpha motif	pe	SMART	4e-10	92.6	hypothetical protein BRAFLDRAFT_213062	2E-017	gi|260788414	45	61	83	Branchiostoma floridae	Sterile alpha motif domain-containing protein 15	2E-014	sp|F6XZJ7|SAM15_MOUSE
Ph-4224	163	0	Ph-4224	492		Q	*	CYT		19.253	8.37			ExpAA=22.43 First60=0.06 PredHel=1 Topology=o138-160i	1	13.5	84.7	1.8	1	3	0	13.5	2.5	6.1	.		Ph-4224	3	6657	Y	0.000456935	1641.13	0.0745769	163.187	Vesicle-associated membrane protein-associated protein A	pe	SWISSP	7e-15	53.8	vesicle-associated membrane protein-associated protein A isoform X2	4E-014	gi|291394106	34	52	54	Oryctolagus cuniculus	Vesicle-associated membrane protein-associated protein A	7E-015	sp|Q5R601|VAPA_PONAB
Ph-37015	349	0	Ph-37015	1050		E	*	CYT		38.468	5.35			ExpAA=0.08 First60=0.08 PredHel=0 Topology=o	0						0	16	7.7	4.9	.		Ph-37015	20	24717	Y	0.000820528	1160.65	0.232964	283.908	protein tyrosine phosphatase shp1/cofactor for p97 atpase-mediated vesicle membrane fusion	pe	HEMIPTERA	0	106.3	NSFL1 cofactor p47-like isoform X1	3E-056	gi|752884300	36	56	96	Camponotus floridanus	NSFL1 cofactor p47	1E-048	sp|Q5ZK10|NSF1C_CHICK
Ph-3354	193	0	Ph-3354	582		K	*	CYT		21.531	5.59			ExpAA=0.00 First60=0.00 PredHel=0 Topology=o	0						1	17.6	6.2	2.6	.		Ph-3354	1	816	Y	0.00124124	402.331	0.0210148	16.9098	Rab subfamily of small GTPases	pe	SMART	4e-73	99.3	ras-related protein Rab-1A	9E-086	gi|91087113	78	91	96	Tribolium castaneum	Ras-related protein Rab-1A	2E-078	sp|Q05974|RAB1A_LYMST
Ph-51095	588	0	Ph-51095	1764		V		CYT		67.315	8.27			ExpAA=0.05 First60=0.02 PredHel=0 Topology=o	0						0	12.8	3.9	4.4	.		Ph-51095	13	3867	Y	0.00340827	272.376	0.0901349	26.4391	Vacuolar sorting protein VPS1 dynamin	pe	KOG	2e-92	94.5	hypothetical protein SINV_05827	1E-116	gi|322789021	36	57	94	Solenopsis invicta	Dynamin-1-like protein	1E-101	sp|O00429|DNM1L_HUMAN
Ph-44902	228	0	Ph-44902	687		M	*	CYT		24.609	8.39			ExpAA=0.03 First60=0.00 PredHel=0 Topology=o	0						0	14	4.8	2.6	.		Ph-44902	8	1974	Y	0.00410771	216.286	0.142423	34.6547	Karyopherin (importin) alpha	pe	KOG	8e-10	36.5	sperm-associated antigen 6-like isoform X2	6E-053	gi|571572771	46	68	48	Apis mellifera	Sperm-associated antigen 6	1E-050	sp|Q9JLI7|SPAG6_MOUSE
Ph-58578	544	0	Ph-58578	1635		N	*	CYT		64.149	4.51			ExpAA=0.00 First60=0.00 PredHel=0 Topology=o	0						0	12.7	2.9	2.9	.	4 | 116 KRHRRRR|RK 0.574 *ProP* | 117 RHRRRRR|KR 0.606 *ProP* | 119 RRRRRKR|EL 0.754 *ProP* | 395 NVERKRK|DV 0.666 *ProP* |	Ph-58578	17	3512	Y	0.00490735	192.4	0.127168	25.9065	golgin subfamily A member 6-like protein 22 - probable fragment	pe	NR-LIGHT	4e-27	66.5	LOW QUALITY PROTEIN: golgin subfamily A member 6-like protein 22	4E-027	gi|755554742	27	47	67	Mus musculus	Probable inactive protein kinase DDB_G0270444	8E-021	sp|Q55BM1|Y0444_DICDI
PhSigP-57519	150	0	PhSigP-57519	450		M		SIG	33-34	16.955	4.81	13.353	5.41	ExpAA=29.73 First60=19.97 PredHel=1 Topology=i7-29o	1	14.7	80.7	4.7		121	0	14	6	4.7	.		PhSigP-57519	0	103	Y	0	101.569	0	2.76056	synaptic vesicle transporter svop partial - signalP detected	pe	HEMIPTERA	2e-21	29.5	organic cation transporter, putative	7E-020	gi|242006464	33	53	29	Pediculus humanus corporis	Solute carrier family 22 member 13	9E-005	sp|Q9Y226|S22AD_HUMAN
[truncated: 1,676 more rows]
[truncated: 106 more columns]
